# Supplementary material for: Data for comparative proteomics analysis of the antitumor effect of CIGB-552 peptide in HT-29 colon adenocarcinoma cells
Source: Data Brief. 2015 Jul 8;4:468–73. doi: 10.1016/j.dib.2015.06.024 (PMC4534583; doi:10.1016/j.dib.2015.06.024)
Supplement: Supplementary file 1 — Supplementary material [file mmc1.zip › Supplmentary Table 3.xlsx]

## Sheet: UniProtKB_Function
Entry	Entry name	Status	Protein names	Gene names	Organism	Length	Gene ontology (GO)	Subcellular location	Gene
P60709	ACTB_HUMAN	reviewed	Actin, cytoplasmic 1 (Beta-actin) [Cleaved into: Actin, cytoplasmic 1, N-terminally processed]	ACTB	Homo sapiens (Human)	375	'de novo' posttranslational protein folding; ATP binding; ATP-dependent chromatin remodeling; Fc-gamma receptor signaling pathway involved in phagocytosis; MLL5-L complex; NuA4 histone acetyltransferase complex; Tat protein binding; adherens junction organization; axon; axon guidance; blood coagulation; blood microparticle; cell junction assembly; cell-cell junction organization; cellular compone…	Cytoplasm › cytoskeleton.	ACTB
P07355	ANXA2_HUMAN	reviewed	Annexin A2 (Annexin II) (Annexin-2) (Calpactin I heavy chain) (Calpactin-1 heavy chain) (Chromobindin-8) (Lipocortin II) (Placental anticoagulant protein IV) (PAP-IV) (Protein I) (p36)	ANXA2 ANX2 ANX2L4 CAL1H LPC2D	Homo sapiens (Human)	339	S100 protein binding; Schmidt-Lanterman incisure; angiogenesis; basement membrane; body fluid secretion; calcium ion binding; calcium-dependent phospholipid binding; calcium-dependent protein binding; cell cortex; cell surface; cellular response to acid; collagen fibril organization; early endosome; extracellular space; extracellular vesicular exosome; extrinsic component of plasma membrane; fibr…	Secreted › extracellular space › extracellular matrix › basement membrane. Melanosome.	ANXA2
P07741	APT_HUMAN	reviewed	Adenine phosphoribosyltransferase (APRT) (EC 2.4.2.7)	APRT	Homo sapiens (Human)	180	AMP binding; AMP salvage; adenine binding; adenine phosphoribosyltransferase activity; adenine salvage; cellular response to insulin stimulus; cytoplasm; cytosol; extracellular vesicular exosome; grooming behavior; lactation; nucleobase-containing small molecule metabolic process; nucleus; purine nucleobase metabolic process; purine ribonucleoside salvage; purine-containing compound salvage; smal…	Cytoplasm.	APRT
Q9NYF8	BCLF1_HUMAN	reviewed	Bcl-2-associated transcription factor 1 (Btf)	BCLAF1 BTF KIAA0164	Homo sapiens (Human)	920	DNA binding; apoptotic process; cytoplasm; negative regulation of transcription, DNA-templated; nucleolus; nucleus; poly(A) RNA binding; positive regulation of DNA-templated transcription, initiation; positive regulation of apoptotic process; positive regulation of intrinsic apoptotic signaling pathway; positive regulation of response to DNA damage stimulus; protein binding; regulation of DNA-tem…	Cytoplasm. Nucleus.	BCLAF1
O00299	CLIC1_HUMAN	reviewed	Chloride intracellular channel protein 1 (Chloride channel ABP) (Nuclear chloride ion channel 27) (NCC27) (Regulatory nuclear chloride ion channel protein) (hRNCC)	CLIC1 G6 NCC27	Homo sapiens (Human)	241	blood microparticle; brush border; chloride channel activity; chloride channel complex; chloride transmembrane transport; chloride transport; cytoplasm; extracellular space; extracellular vesicular exosome; mitochondrion; nuclear envelope; nuclear membrane; nucleus; perinuclear region of cytoplasm; plasma membrane; positive regulation of osteoblast differentiation; protein binding; regulation of …	Nucleus. Nucleus membrane; Single-pass membrane protein. Cytoplasm. Cell membrane; Single-pass membrane protein.	CLIC1
P00403	COX2_HUMAN	reviewed	Cytochrome c oxidase subunit 2 (Cytochrome c oxidase polypeptide II)	MT-CO2 COII COXII MTCO2	Homo sapiens (Human)	227	cellular metabolic process; copper ion binding; cytochrome-c oxidase activity; hydrogen ion transmembrane transport; integral component of membrane; mitochondrial electron transport, cytochrome c to oxygen; mitochondrial inner membrane; mitochondrion; respiratory chain complex IV; respiratory electron transport chain; small molecule metabolic process	Mitochondrion inner membrane; Multi-pass membrane protein.	MT-CO2
Q99627	CSN8_HUMAN	reviewed	COP9 signalosome complex subunit 8 (SGN8) (Signalosome subunit 8) (COP9 homolog) (hCOP9) (JAB1-containing signalosome subunit 8)	COPS8 CSN8	Homo sapiens (Human)	209	COP9 signalosome; activation of NF-kappaB-inducing kinase activity; cullin deneddylation; cytoplasm; extracellular vesicular exosome; negative regulation of cell proliferation; nucleus; perinuclear region of cytoplasm	Cytoplasm. Nucleus.	COPS8
Q9HB71	CYBP_HUMAN	reviewed	Calcyclin-binding protein (CacyBP) (hCacyBP) (S100A6-binding protein) (Siah-interacting protein)	CACYBP S100A6BP SIP PNAS-107	Homo sapiens (Human)	228	aging; beta-catenin destruction complex; cardiac muscle cell differentiation; cell body; cellular response to calcium ion; cytoplasm; extracellular vesicular exosome; negative regulation of cell death; neuron projection; nuclear envelope lumen; nucleus; positive regulation of DNA replication; protein binding; protein homodimerization activity; response to growth hormone	Nucleus. Cytoplasm.	CACYBP
Q8WXX5	DNJC9_HUMAN	reviewed	DnaJ homolog subfamily C member 9 (DnaJ protein SB73)	DNAJC9	Homo sapiens (Human)	260	nucleus; social behavior		DNAJC9
Q92520	FAM3C_HUMAN	reviewed	Protein FAM3C (Interleukin-like EMT inducer)	FAM3C ILEI GS3786	Homo sapiens (Human)	227	Golgi apparatus; cytokine activity; cytoplasmic membrane-bounded vesicle; extracellular region; multicellular organismal development	Secreted. Cytoplasmic vesicle.	FAM3C
Q9HB96	FANCE_HUMAN	reviewed	Fanconi anemia group E protein (Protein FACE)	FANCE FACE	Homo sapiens (Human)	536	DNA repair; Fanconi anaemia nuclear complex; nucleoplasm; nucleus	Nucleus.	FANCE
P22087	FBRL_HUMAN	reviewed	rRNA 2'-O-methyltransferase fibrillarin (EC 2.1.1.-) (34 kDa nucleolar scleroderma antigen) (Histone-glutamine methyltransferase)	FBL FIB1 FLRN	Homo sapiens (Human)	321	Cajal body; RNA binding; box C/D snoRNP complex; extracellular vesicular exosome; granular component; histone glutamine methylation; histone-glutamine methyltransferase activity; membrane; nucleolus; nucleus; osteoblast differentiation; poly(A) RNA binding; protein binding; rRNA processing; snoRNA metabolic process; tRNA processing	Nucleus › nucleolus.	FBL
Q9UBI6	GBG12_HUMAN	reviewed	Guanine nucleotide-binding protein G(I)/G(S)/G(O) subunit gamma-12	GNG12	Homo sapiens (Human)	72	G-protein coupled receptor signaling pathway; PDZ domain binding; cellular response to glucagon stimulus; cerebral cortex development; energy reserve metabolic process; extracellular vesicular exosome; heterotrimeric G-protein complex; phosphate ion binding; plasma membrane; response to lipopolysaccharide; signal transducer activity; signal transduction; small molecule metabolic process; synaptic…	Cell membrane; Lipid-anchor; Cytoplasmic side.	GNG12
P09211	GSTP1_HUMAN	reviewed	Glutathione S-transferase P (EC 2.5.1.18) (GST class-pi) (GSTP1-1)	GSTP1 FAEES3 GST3	Homo sapiens (Human)	210	JUN kinase binding; S-nitrosoglutathione binding; TRAF2-GSTP1 complex; cellular response to lipopolysaccharide; central nervous system development; common myeloid progenitor cell proliferation; cytoplasm; cytosol; dinitrosyl-iron complex binding; extracellular space; extracellular vesicular exosome; glutathione derivative biosynthetic process; glutathione metabolic process; glutathione transferas…	Cytoplasm. Mitochondrion. Nucleus.	GSTP1
Q6FI13	H2A2A_HUMAN	reviewed	Histone H2A type 2-A (Histone H2A.2) (Histone H2A/o)	HIST2H2AA3 H2AFO HIST2H2AA; HIST2H2AA4	Homo sapiens (Human)	130	DNA binding; extracellular vesicular exosome; nucleosome; nucleosome assembly; nucleus	Nucleus. Chromosome.	HIST2H2AA3
P33778	H2B1B_HUMAN	reviewed	Histone H2B type 1-B (Histone H2B.1) (Histone H2B.f) (H2B/f)	HIST1H2BB H2BFF	Homo sapiens (Human)	126	DNA binding; chromatin organization; nucleoplasm; nucleosome; nucleosome assembly; nucleus; protein binding	Nucleus. Chromosome.	HIST1H2BB
P62805	H4_HUMAN	reviewed	Histone H4	HIST1H4A H4/A H4FA; HIST1H4B H4/I H4FI; HIST1H4C H4/G H4FG; HIST1H4D H4/B H4FB; HIST1H4E H4/J H4FJ; HIST1H4F H4/C H4FC; HIST1H4H H4/H H4FH; HIST1H4I H4/M H4FM; HIST1H4J H4/E H4FE; HIST1H4K H4/D H4FD; HIST1H4L H4/K H4FK; HIST2H4A H4/N H4F2 H4FN HIST2H4; HIST2H4B H4/O H4FO; HIST4H4	Homo sapiens (Human)	103	DNA binding; DNA replication-dependent nucleosome assembly; DNA replication-independent nucleosome assembly; centromere-specific nucleosome assembly; chromatin organization; extracellular region; extracellular vesicular exosome; histone H4-K20 demethylation; histone demethylase activity (H4-K20 specific); mitotic cell cycle; negative regulation of megakaryocyte differentiation; nuclear chromosome…	Nucleus. Chromosome.	HIST1H4A
P31943	HNRH1_HUMAN	reviewed	Heterogeneous nuclear ribonucleoprotein H (hnRNP H) [Cleaved into: Heterogeneous nuclear ribonucleoprotein H, N-terminally processed]	HNRNPH1 HNRPH HNRPH1	Homo sapiens (Human)	449	RNA binding; RNA processing; RNA splicing; catalytic step 2 spliceosome; gene expression; mRNA splicing, via spliceosome; nucleoplasm; nucleotide binding; nucleus; poly(A) RNA binding; poly(U) RNA binding; protein binding; regulation of RNA splicing	Nucleus › nucleoplasm.	HNRNPH1
Q6ZMV9	KIF6_HUMAN	reviewed	Kinesin-like protein KIF6	KIF6 C6orf102	Homo sapiens (Human)	814	ATP binding; cytoplasm; kinesin complex; male germ cell nucleus; microtubule; microtubule motor activity; microtubule-based movement; protein binding	Cytoplasm › cytoskeleton.	KIF6
O95777	LSM8_HUMAN	reviewed	U6 snRNA-associated Sm-like protein LSm8	LSM8	Homo sapiens (Human)	96	RNA splicing; U6 snRNA binding; mRNA processing; poly(A) RNA binding; protein binding; spliceosomal complex	Nucleus.	LSM8
P06748	NPM_HUMAN	reviewed	Nucleophosmin (NPM) (Nucleolar phosphoprotein B23) (Nucleolar protein NO38) (Numatrin)	NPM1 NPM	Homo sapiens (Human)	294	DNA repair; NF-kappaB binding; RNA binding; Tat protein binding; cell aging; centromere-specific nucleosome assembly; centrosome; centrosome cycle; cytoplasm; cytosol; histone binding; intracellular protein transport; negative regulation of apoptotic process; negative regulation of cell proliferation; negative regulation of centrosome duplication; negative regulation of protein kinase activity by…	Nucleus › nucleolus. Nucleus › nucleoplasm. Cytoplasm › cytoskeleton › microtubule organizing center › centrosome.	NPM1
P28070	PSB4_HUMAN	reviewed	Proteasome subunit beta type-4 (EC 3.4.25.1) (26 kDa prosomal protein) (HsBPROS26) (PROS-26) (Macropain beta chain) (Multicatalytic endopeptidase complex beta chain) (Proteasome beta chain) (Proteasome chain 3) (HsN3)	PSMB4 PROS26	Homo sapiens (Human)	264	DNA damage response, signal transduction by p53 class mediator resulting in cell cycle arrest; G1/S transition of mitotic cell cycle; RNA metabolic process; anaphase-promoting complex-dependent proteasomal ubiquitin-dependent protein catabolic process; antigen processing and presentation of exogenous peptide antigen via MHC class I; antigen processing and presentation of exogenous peptide antigen…	Cytoplasm. Nucleus.	PSMB4
O14949	QCR8_HUMAN	reviewed	Cytochrome b-c1 complex subunit 8 (Complex III subunit 8) (Complex III subunit VIII) (Ubiquinol-cytochrome c reductase complex 9.5 kDa protein) (Ubiquinol-cytochrome c reductase complex ubiquinone-binding protein QP-C)	UQCRQ	Homo sapiens (Human)	82	cellular metabolic process; cerebellar Purkinje cell layer development; hippocampus development; hypothalamus development; midbrain development; mitochondrial inner membrane; mitochondrion; pons development; pyramidal neuron development; respiratory chain; respiratory electron transport chain; small molecule metabolic process; subthalamus development; thalamus development; ubiquinol-cytochrome-c …	Mitochondrion inner membrane.	UQCRQ
Q14257	RCN2_HUMAN	reviewed	Reticulocalbin-2 (Calcium-binding protein ERC-55) (E6-binding protein) (E6BP)	RCN2 ERC55	Homo sapiens (Human)	317	calcium ion binding; endoplasmic reticulum; endoplasmic reticulum lumen; nucleolus; protein binding	Endoplasmic reticulum lumen.	RCN2
P54727	RD23B_HUMAN	reviewed	UV excision repair protein RAD23 homolog B (HR23B) (hHR23B) (XP-C repair-complementing complex 58 kDa protein) (p58)	RAD23B	Homo sapiens (Human)	409	DNA repair; XPC complex; cytoplasm; damaged DNA binding; nucleoplasm; nucleotide-excision repair; nucleotide-excision repair, DNA damage recognition; nucleotide-excision repair, DNA damage removal; nucleus; polyubiquitin binding; proteasome complex; proteasome-mediated ubiquitin-dependent protein catabolic process; protein binding; regulation of proteasomal ubiquitin-dependent protein catabolic p…	Nucleus. Cytoplasm.	RAD23B
P08134	RHOC_HUMAN	reviewed	Rho-related GTP-binding protein RhoC (Rho cDNA clone 9) (h9)	RHOC ARH9 ARHC	Homo sapiens (Human)	193	GTP binding; apical junction assembly; axon guidance; cleavage furrow; cytokinesis; cytosol; extracellular vesicular exosome; nucleus; plasma membrane; positive regulation of I-kappaB kinase/NF-kappaB signaling; protein binding; regulation of small GTPase mediated signal transduction; signal transducer activity; small GTPase mediated signal transduction	Cell membrane; Lipid-anchor; Cytoplasmic side. Cleavage furrow.	RHOC
P50914	RL14_HUMAN	reviewed	60S ribosomal protein L14 (CAG-ISL 7)	RPL14	Homo sapiens (Human)	215	RNA binding; RNA metabolic process; SRP-dependent cotranslational protein targeting to membrane; cellular protein metabolic process; cytoplasm; cytosol; cytosolic large ribosomal subunit; extracellular vesicular exosome; gene expression; mRNA metabolic process; nuclear-transcribed mRNA catabolic process, nonsense-mediated decay; poly(A) RNA binding; protein binding; rRNA processing; ribosomal lar…		RPL14
P61513	RL37A_HUMAN	reviewed	60S ribosomal protein L37a	RPL37A	Homo sapiens (Human)	92	RNA metabolic process; SRP-dependent cotranslational protein targeting to membrane; cellular protein metabolic process; cytosol; cytosolic large ribosomal subunit; extracellular vesicular exosome; gene expression; mRNA metabolic process; metal ion binding; nuclear-transcribed mRNA catabolic process, nonsense-mediated decay; nucleus; poly(A) RNA binding; structural constituent of ribosome; transla…		RPL37A
P32969	RL9_HUMAN	reviewed	60S ribosomal protein L9	RPL9 OK/SW-cl.103; RPL9P7; RPL9P8; RPL9P9	Homo sapiens (Human)	192	RNA binding; RNA metabolic process; SRP-dependent cotranslational protein targeting to membrane; cellular protein metabolic process; cytoplasm; cytosol; cytosolic large ribosomal subunit; gene expression; mRNA metabolic process; nuclear-transcribed mRNA catabolic process, nonsense-mediated decay; nucleolus; nucleus; rRNA binding; ribosome; structural constituent of ribosome; translation; translat…		RPL9
P22626	ROA2_HUMAN	reviewed	Heterogeneous nuclear ribonucleoproteins A2/B1 (hnRNP A2/B1)	HNRNPA2B1 HNRPA2B1	Homo sapiens (Human)	353	RNA binding; RNA splicing; RNA transport; catalytic step 2 spliceosome; cytoplasm; gene expression; mRNA processing; mRNA splicing, via spliceosome; negative regulation of mRNA splicing, via spliceosome; nucleoplasm; nucleotide binding; nucleus; poly(A) RNA binding; pre-mRNA intronic binding; protein binding; ribonucleoprotein complex; single-stranded telomeric DNA binding; spliceosomal complex	Nucleus › nucleoplasm. Cytoplasm.	HNRNPA2B1
P62070	RRAS2_HUMAN	reviewed	Ras-related protein R-Ras2 (Ras-like protein TC21) (Teratocarcinoma oncogene)	RRAS2 TC21	Homo sapiens (Human)	204	GTP binding; GTPase activity; Ras protein signal transduction; endoplasmic reticulum; extracellular vesicular exosome; membrane; osteoblast differentiation; plasma membrane; positive regulation of cell migration; protein binding	Cell membrane; Lipid-anchor; Cytoplasmic side.	RRAS2
P62249	RS16_HUMAN	reviewed	40S ribosomal protein S16	RPS16	Homo sapiens (Human)	146	RNA binding; RNA metabolic process; SRP-dependent cotranslational protein targeting to membrane; cellular protein metabolic process; cytosol; cytosolic small ribosomal subunit; extracellular vesicular exosome; gene expression; mRNA metabolic process; nuclear-transcribed mRNA catabolic process, nonsense-mediated decay; poly(A) RNA binding; rRNA processing; ribosomal small subunit biogenesis; small…		RPS16
P0CW22	RS17L_HUMAN	reviewed	40S ribosomal protein S17-like	RPS17L	Homo sapiens (Human)	135	poly(A) RNA binding; ribosome; structural constituent of ribosome; translation		RPS17L
P62269	RS18_HUMAN	reviewed	40S ribosomal protein S18 (Ke-3) (Ke3)	RPS18 D6S218E	Homo sapiens (Human)	152	RNA metabolic process; SRP-dependent cotranslational protein targeting to membrane; cellular protein metabolic process; cytosol; cytosolic small ribosomal subunit; extracellular vesicular exosome; gene expression; mRNA metabolic process; nuclear-transcribed mRNA catabolic process, nonsense-mediated decay; nucleus; poly(A) RNA binding; protein binding; rRNA binding; ribosome; ribosome biogenesis; …	Cytoplasm.	RPS18
P62701	RS4X_HUMAN	reviewed	40S ribosomal protein S4, X isoform (SCR10) (Single copy abundant mRNA protein)	RPS4X CCG2 RPS4 SCAR	Homo sapiens (Human)	263	RNA metabolic process; SRP-dependent cotranslational protein targeting to membrane; cellular protein metabolic process; cytosol; cytosolic small ribosomal subunit; extracellular vesicular exosome; gene expression; mRNA metabolic process; multicellular organismal development; nuclear-transcribed mRNA catabolic process, nonsense-mediated decay; poly(A) RNA binding; polysome; positive regulation of …	Cytoplasm.	RPS4X
P46782	RS5_HUMAN	reviewed	40S ribosomal protein S5 [Cleaved into: 40S ribosomal protein S5, N-terminally processed]	RPS5	Homo sapiens (Human)	204	RNA binding; RNA metabolic process; SRP-dependent cotranslational protein targeting to membrane; cellular protein metabolic process; cytosol; cytosolic small ribosomal subunit; extracellular vesicular exosome; gene expression; mRNA binding; mRNA metabolic process; nuclear-transcribed mRNA catabolic process, nonsense-mediated decay; poly(A) RNA binding; regulation of translational fidelity; ribonu…		RPS5
P08865	RSSA_HUMAN	reviewed	40S ribosomal protein SA (37 kDa laminin receptor precursor) (37LRP) (37/67 kDa laminin receptor) (LRP/LR) (67 kDa laminin receptor) (67LR) (Colon carcinoma laminin-binding protein) (Laminin receptor 1) (LamR) (Laminin-binding protein precursor p40) (LBP/p40) (Multidrug resistance-associated protein MGr1-Ag) (NEM/1CHD4)	RPSA LAMBR LAMR1	Homo sapiens (Human)	295	90S preribosome; RNA metabolic process; SRP-dependent cotranslational protein targeting to membrane; cell adhesion; cellular protein metabolic process; cytoplasm; cytosol; cytosolic small ribosomal subunit; endonucleolytic cleavage in ITS1 to separate SSU-rRNA from 5.8S rRNA and LSU-rRNA from tricistronic rRNA transcript (SSU-rRNA, 5.8S rRNA, LSU-rRNA); endonucleolytic cleavage to generate mature…	Cell membrane. Cytoplasm. Nucleus.	RPSA
P60903	S10AA_HUMAN	reviewed	Protein S100-A10 (Calpactin I light chain) (Calpactin-1 light chain) (Cellular ligand of annexin II) (S100 calcium-binding protein A10) (p10 protein) (p11)	S100A10 ANX2LG CAL1L CLP11	Homo sapiens (Human)	97	calcium ion binding; cellular response to acid; establishment of protein localization to plasma membrane; extracellular vesicular exosome; extrinsic component of plasma membrane; ion channel binding; membrane budding; membrane raft assembly; positive regulation of Rac GTPase activity; positive regulation of binding; positive regulation of focal adhesion assembly; positive regulation of stress fib…		S100A10
Q9NR31	SAR1A_HUMAN	reviewed	GTP-binding protein SAR1a (COPII-associated small GTPase)	SAR1A SAR1 SARA SARA1	Homo sapiens (Human)	198	GTP binding; Golgi apparatus; intracellular protein transport; sarcoplasmic reticulum; vesicle-mediated transport	Endoplasmic reticulum. Golgi apparatus.	SAR1A
Q9Y3A5	SBDS_HUMAN	reviewed	Ribosome maturation protein SBDS (Shwachman-Bodian-Diamond syndrome protein)	SBDS CGI-97	Homo sapiens (Human)	250	bone marrow development; bone mineralization; cell proliferation; cytoplasm; inner cell mass cell proliferation; leukocyte chemotaxis; mature ribosome assembly; microtubule binding; mitotic spindle stabilization; nucleolus; nucleoplasm; nucleus; poly(A) RNA binding; protein binding; rRNA binding; rRNA processing; ribosomal large subunit biogenesis; ribosome binding; spindle pole	Cytoplasm. Nucleus › nucleolus. Nucleus › nucleoplasm. Cytoplasm › cytoskeleton › spindle.	SBDS
O00560	SDCB1_HUMAN	reviewed	Syntenin-1 (Melanoma differentiation-associated protein 9) (MDA-9) (Pro-TGF-alpha cytoplasmic domain-interacting protein 18) (TACIP18) (Scaffold protein Pbp1) (Syndecan-binding protein 1)	SDCBP MDA9 SYCL	Homo sapiens (Human)	298	Ras protein signal transduction; actin cytoskeleton organization; adherens junction; axon guidance; blood microparticle; cytoplasm; cytoskeletal adaptor activity; cytoskeleton; cytosol; endoplasmic reticulum membrane; extracellular vesicular exosome; focal adhesion; frizzled binding; identical protein binding; interleukin-5 receptor binding; interleukin-5 receptor complex; intracellular signal tr…	Cell junction › focal adhesion. Cell junction › adherens junction. Cell membrane; Peripheral membrane protein. Endoplasmic reticulum membrane; Peripheral membrane protein. Nucleus. Melanosome. Cytoplasm › cytosol. Cytoplasm › cytoskeleton.	SDCBP
Q9Y3B4	SF3B6_HUMAN	reviewed	Splicing factor 3B subunit 6 (Pre-mRNA branch site protein p14) (SF3b 14 kDa subunit) (SF3B14a) (Spliceosome-associated protein, 14-kDa) (Splicing factor 3b, subunit 6, 14kDa)	SF3B6 SAP14 SF3B14 SF3B14A CGI-110 HSPC175 HT006	Homo sapiens (Human)	125	RNA splicing; U12-type spliceosomal complex; gene expression; mRNA splicing, via spliceosome; nucleoplasm; nucleotide binding; poly(A) RNA binding	Nucleus.	SF3B6
P54920	SNAA_HUMAN	reviewed	Alpha-soluble NSF attachment protein (SNAP-alpha) (N-ethylmaleimide-sensitive factor attachment protein alpha)	NAPA SNAPA	Homo sapiens (Human)	295	SNARE complex disassembly; apical protein localization; brain development; cytosol; extracellular vesicular exosome; intra-Golgi vesicle-mediated transport; intracellular protein transport; membrane fusion; membrane organization; neuron differentiation; post-Golgi vesicle-mediated transport; protein binding; regulation of synaptic vesicle priming; synaptic transmission, glutamatergic; synaptobrev…	Membrane; Peripheral membrane protein.	NAPA
Q07955	SRSF1_HUMAN	reviewed	Serine/arginine-rich splicing factor 1 (Alternative-splicing factor 1) (ASF-1) (Splicing factor, arginine/serine-rich 1) (pre-mRNA-splicing factor SF2, P33 subunit)	SRSF1 ASF SF2 SF2P33 SFRS1 OK/SW-cl.3	Homo sapiens (Human)	248	RNA binding; RNA splicing; cardiac muscle contraction; catalytic step 2 spliceosome; cytoplasm; gene expression; in utero embryonic development; mRNA 3'-end processing; mRNA 5'-splice site recognition; mRNA binding; mRNA export from nucleus; mRNA processing; mRNA splice site selection; mRNA splicing, via spliceosome; nuclear speck; nucleoplasm; nucleotide binding; nucleus; poly(A) RNA binding; pr…	Cytoplasm. Nucleus speckle.	SRSF1
Q16762	THTR_HUMAN	reviewed	Thiosulfate sulfurtransferase (EC 2.8.1.1) (Rhodanese)	TST	Homo sapiens (Human)	297	5S rRNA binding; cellular nitrogen compound metabolic process; cyanate catabolic process; epithelial cell differentiation; extracellular space; mitochondrial inner membrane; mitochondrial matrix; mitochondrion; rRNA import into mitochondrion; rRNA transport; small molecule metabolic process; sulfide oxidation, using sulfide:quinone oxidoreductase; sulfur amino acid catabolic process; sulfur amino…	Mitochondrion matrix.	TST
Q5SRD1	TI23B_HUMAN	reviewed	Putative mitochondrial import inner membrane translocase subunit Tim23B	TIMM23B	Homo sapiens (Human)	257	P-P-bond-hydrolysis-driven protein transmembrane transporter activity; integral component of membrane; intracellular protein transport; mitochondrial inner membrane presequence translocase complex	Mitochondrion inner membrane; Multi-pass membrane protein.	TIMM23B
Q9BVK6	TMED9_HUMAN	reviewed	Transmembrane emp24 domain-containing protein 9 (GMP25) (Glycoprotein 25L2) (p24 family protein alpha-2) (p24alpha2) (p25)	TMED9 GP25L2	Homo sapiens (Human)	235	COPI coating of Golgi vesicle; Golgi apparatus; Golgi membrane; Golgi organization; endoplasmic reticulum; endoplasmic reticulum membrane; endoplasmic reticulum-Golgi intermediate compartment; endoplasmic reticulum-Golgi intermediate compartment membrane; extracellular vesicular exosome; integral component of membrane; positive regulation of organelle organization; protein binding; protein transp…	Endoplasmic reticulum membrane; Single-pass type I membrane protein. Golgi apparatus › cis-Golgi network membrane; Single-pass type I membrane protein. Endoplasmic reticulum-Golgi intermediate compartment membrane; Single-pass type I membrane protein. Golgi apparatus › trans-Golgi network membrane; Single-pass type I membrane protein.	TMED9
P40394	ADH7_HUMAN	reviewed	Alcohol dehydrogenase class 4 mu/sigma chain (EC 1.1.1.1) (Alcohol dehydrogenase class IV mu/sigma chain) (Gastric alcohol dehydrogenase) (Retinol dehydrogenase)	ADH7	Homo sapiens (Human)	386	alcohol dehydrogenase (NAD) activity; alcohol dehydrogenase activity, zinc-dependent; aldehyde oxidase activity; cytosol; ethanol binding; ethanol catabolic process; ethanol oxidation; extracellular negative regulation of signal transduction; extracellular region; fatty acid omega-oxidation; oxidation-reduction process; receptor antagonist activity; response to bacterium; response to ethanol; ret…	Cytoplasm.	ADH7
P50895	BCAM_HUMAN	reviewed	Basal cell adhesion molecule (Auberger B antigen) (B-CAM cell surface glycoprotein) (F8/G253 antigen) (Lutheran antigen) (Lutheran blood group glycoprotein) (CD antigen CD239)	BCAM LU MSK19	Homo sapiens (Human)	628	cell adhesion; cell-matrix adhesion; external side of plasma membrane; extracellular vesicular exosome; integral component of plasma membrane; laminin binding; laminin receptor activity; plasma membrane; signal transduction; transmembrane signaling receptor activity	Membrane; Single-pass type I membrane protein.	BCAM
Q9H694	BICC1_HUMAN	reviewed	Protein bicaudal C homolog 1 (Bic-C)	BICC1	Homo sapiens (Human)	974	cytoplasm; multicellular organismal development; negative regulation of canonical Wnt signaling pathway; poly(A) RNA binding	Cytoplasm.	BICC1
P52907	CAZA1_HUMAN	reviewed	F-actin-capping protein subunit alpha-1 (CapZ alpha-1)	CAPZA1	Homo sapiens (Human)	286	F-actin capping protein complex; WASH complex; actin binding; actin cytoskeleton; actin cytoskeleton organization; actin filament capping; blood coagulation; cellular component movement; cytoskeleton; cytosol; extracellular region; extracellular vesicular exosome; innate immune response; protein binding; protein complex assembly	Cytoplasm › cytoskeleton.	CAPZA1
Q9BR76	COR1B_HUMAN	reviewed	Coronin-1B (Coronin-2)	CORO1B	Homo sapiens (Human)	489	Arp2/3 complex binding; actin cytoskeleton; actin cytoskeleton organization; actin filament; actin filament binding; actin filament branching; actin filament bundle assembly; cell leading edge; cell migration; cytoplasm; endothelial cell chemotaxis; extracellular vesicular exosome; identical protein binding; lamellipodium; negative regulation of Arp2/3 complex-mediated actin nucleation; positive …	Cytoplasm › cytoskeleton.	CORO1B
O95639	CPSF4_HUMAN	reviewed	Cleavage and polyadenylation specificity factor subunit 4 (Cleavage and polyadenylation specificity factor 30 kDa subunit) (CPSF 30 kDa subunit) (NS1 effector domain-binding protein 1) (Neb-1) (No arches homolog)	CPSF4 CPSF30 NAR NEB1	Homo sapiens (Human)	269	mRNA cleavage and polyadenylation specificity factor complex; mRNA processing; modification by virus of host mRNA processing; modulation by virus of host morphology or physiology; modulation by virus of host process; nucleoplasm; poly(A) RNA binding; viral life cycle; zinc ion binding	Nucleus.	CPSF4
Q14126	DSG2_HUMAN	reviewed	Desmoglein-2 (Cadherin family member 5) (HDGC)	DSG2 CDHF5	Homo sapiens (Human)	1118	apical plasma membrane; apoptotic process; bundle of His cell to Purkinje myocyte communication; calcium ion binding; cell adhesion; cell-cell junction; cellular component disassembly involved in execution phase of apoptosis; desmosome; extracellular vesicular exosome; homophilic cell adhesion; integral component of membrane; lateral plasma membrane; maternal process involved in female pregnancy;…	Cell membrane; Single-pass type I membrane protein. Cell junction › desmosome.	DSG2
P16422	EPCAM_HUMAN	reviewed	Epithelial cell adhesion molecule (Ep-CAM) (Adenocarcinoma-associated antigen) (Cell surface glycoprotein Trop-1) (Epithelial cell surface antigen) (Epithelial glycoprotein) (EGP) (Epithelial glycoprotein 314) (EGP314) (hEGP314) (KS 1/4 antigen) (KSA) (Major gastrointestinal tumor-associated protein GA733-2) (Tumor-associated calcium signal transducer 1) (CD antigen CD326)	EPCAM GA733-2 M1S2 M4S1 MIC18 TACSTD1 TROP1	Homo sapiens (Human)	314	apical plasma membrane; basolateral plasma membrane; cell surface; extracellular vesicular exosome; integral component of membrane; lateral plasma membrane; negative regulation of cell-cell adhesion mediated by cadherin; plasma membrane; positive regulation of cell proliferation; positive regulation of stem cell proliferation; positive regulation of transcription from RNA polymerase II promoter; …	Lateral cell membrane; Single-pass type I membrane protein. Cell junction › tight junction.	EPCAM
Q15024	EXOS7_HUMAN	reviewed	Exosome complex component RRP42 (Exosome component 7) (Ribosomal RNA-processing protein 42) (p8)	EXOSC7 KIAA0116 RRP42	Homo sapiens (Human)	291	3'-5'-exoribonuclease activity; RNA binding; RNA catabolic process; RNA metabolic process; RNA phosphodiester bond hydrolysis, exonucleolytic; cytosol; exonucleolytic nuclear-transcribed mRNA catabolic process involved in deadenylation-dependent decay; exosome (RNase complex); gene expression; mRNA metabolic process; nuclear-transcribed mRNA catabolic process, deadenylation-dependent decay; nucle…	Nucleus › nucleolus. Cytoplasm. Nucleus.	EXOSC7
Q06265	EXOS9_HUMAN	reviewed	Exosome complex component RRP45 (Autoantigen PM/Scl 1) (Exosome component 9) (P75 polymyositis-scleroderma overlap syndrome-associated autoantigen) (Polymyositis/scleroderma autoantigen 1) (Polymyositis/scleroderma autoantigen 75 kDa) (PM/Scl-75)	EXOSC9 PMSCL1	Homo sapiens (Human)	439	3'-5'-exoribonuclease activity; AU-rich element binding; RNA binding; RNA metabolic process; RNA phosphodiester bond hydrolysis, exonucleolytic; cytoplasm; cytosol; exonucleolytic nuclear-transcribed mRNA catabolic process involved in deadenylation-dependent decay; exosome (RNase complex); gene expression; immune response; intermediate filament cytoskeleton; mRNA metabolic process; nuclear exosom…	Cytoplasm. Nucleus › nucleolus. Nucleus › nucleolus. Nucleus.	EXOSC9
P23229	ITA6_HUMAN	reviewed	Integrin alpha-6 (CD49 antigen-like family member F) (VLA-6) (CD antigen CD49f) [Cleaved into: Integrin alpha-6 heavy chain; Integrin alpha-6 light chain; Processed integrin alpha-6 (Alpha6p)]	ITGA6	Homo sapiens (Human)	1130	alpha6-beta4 integrin complex; basal plasma membrane; basement membrane; blood coagulation; brown fat cell differentiation; cell adhesion mediated by integrin; cell junction assembly; cell-cell adherens junction; cell-matrix adhesion; cell-substrate junction assembly; cellular response to extracellular stimulus; cellular response to organic cyclic compound; external side of plasma membrane; extra…	Cell membrane; Single-pass type I membrane protein. Cell membrane; Lipid-anchor.	ITGA6
P17931	LEG3_HUMAN	reviewed	Galectin-3 (Gal-3) (35 kDa lectin) (Carbohydrate-binding protein 35) (CBP 35) (Galactose-specific lectin 3) (Galactoside-binding protein) (GALBP) (IgE-binding protein) (L-31) (Laminin-binding protein) (Lectin L-29) (Mac-2 antigen)	LGALS3 MAC2	Homo sapiens (Human)	250	IgE binding; RNA splicing; carbohydrate binding; chemoattractant activity; cytoplasm; eosinophil chemotaxis; epithelial cell differentiation; extracellular matrix organization; extracellular space; extracellular vesicular exosome; immunological synapse; innate immune response; laminin binding; mRNA processing; macrophage chemotaxis; mitochondrial inner membrane; monocyte chemotaxis; mononuclear c…	Cytoplasm. Nucleus. Secreted.	LGALS3
P26038	MOES_HUMAN	reviewed	Moesin (Membrane-organizing extension spike protein)	MSN	Homo sapiens (Human)	577	apical part of cell; apical plasma membrane; basolateral plasma membrane; blood microparticle; cell adhesion molecule binding; cellular component movement; cytoplasm; cytoskeleton; double-stranded RNA binding; establishment of endothelial barrier; extracellular vesicular exosome; extrinsic component of membrane; filopodium; leukocyte cell-cell adhesion; leukocyte migration; membrane to membrane d…	Cell membrane; Peripheral membrane protein; Cytoplasmic side. Cytoplasm › cytoskeleton. Apical cell membrane; Peripheral membrane protein; Cytoplasmic side. Cell projection › microvillus membrane; Peripheral membrane protein; Cytoplasmic side.	MSN
Q96TA1	NIBL1_HUMAN	reviewed	Niban-like protein 1 (Meg-3) (Melanoma invasion by ERK) (MINERVA) (Protein FAM129B)	FAM129B C9orf88	Homo sapiens (Human)	746	actin cytoskeleton; adherens junction; cytoplasm; cytosol; extracellular vesicular exosome; negative regulation of apoptotic process; nucleolus; nucleus; plasma membrane	Cytoplasm › cytosol. Cell junction › adherens junction.	FAM129B
O43660	PLRG1_HUMAN	reviewed	Pleiotropic regulator 1	PLRG1	Homo sapiens (Human)	514	catalytic step 2 spliceosome; mRNA splicing, via spliceosome; nuclear speck; nucleus; protein binding; regulation of RNA biosynthetic process; signal transducer activity; signal transduction; transcription corepressor activity	Nucleus. Nucleus speckle.	PLRG1
Q13162	PRDX4_HUMAN	reviewed	Peroxiredoxin-4 (EC 1.11.1.15) (Antioxidant enzyme AOE372) (AOE37-2) (Peroxiredoxin IV) (Prx-IV) (Thioredoxin peroxidase AO372) (Thioredoxin-dependent peroxide reductase A0372)	PRDX4	Homo sapiens (Human)	271	I-kappaB phosphorylation; extracellular space; extracellular vesicular exosome; male gonad development; mitochondrion; negative regulation of male germ cell proliferation; nucleus; protein binding; reactive oxygen species metabolic process; spermatogenesis; thioredoxin peroxidase activity	Cytoplasm. Secreted.	PRDX4
P27694	RFA1_HUMAN	reviewed	Replication protein A 70 kDa DNA-binding subunit (RP-A p70) (Replication factor A protein 1) (RF-A protein 1) (Single-stranded DNA-binding protein) [Cleaved into: Replication protein A 70 kDa DNA-binding subunit, N-terminally processed]	RPA1 REPA1 RPA70	Homo sapiens (Human)	616	DNA recombinase assembly; DNA recombination; DNA repair; DNA replication; DNA replication factor A complex; DNA strand elongation involved in DNA replication; DNA-dependent DNA replication; G1/S transition of mitotic cell cycle; PML body; actin cytoskeleton; base-excision repair; chromatin binding; cytoplasm; damaged DNA binding; double-strand break repair; double-strand break repair via homologo…	Nucleus.	RPA1
Q5TCZ1	SPD2A_HUMAN	reviewed	SH3 and PX domain-containing protein 2A (Adapter protein TKS5) (Five SH3 domain-containing protein) (SH3 multiple domains protein 1) (Tyrosine kinase substrate with five SH3 domains)	SH3PXD2A FISH KIAA0418 SH3MD1 TKS5	Homo sapiens (Human)	1133	cell junction; cell projection; cytoplasm; phosphatidylinositol binding; podosome; protein binding; superoxide metabolic process	Cytoplasm. Cell projection › podosome.	SH3PXD2A
Q13595	TRA2A_HUMAN	reviewed	Transformer-2 protein homolog alpha (TRA-2 alpha) (TRA2-alpha) (Transformer-2 protein homolog A)	TRA2A	Homo sapiens (Human)	282	intracellular membrane-bounded organelle; mRNA splicing, via spliceosome; nucleolus; nucleotide binding; nucleus; poly(A) RNA binding	Nucleus.	TRA2A
Q9UPN9	TRI33_HUMAN	reviewed	E3 ubiquitin-protein ligase TRIM33 (EC 6.3.2.-) (Ectodermin homolog) (RET-fused gene 7 protein) (Protein Rfg7) (Transcription intermediary factor 1-gamma) (TIF1-gamma) (Tripartite motif-containing protein 33)	TRIM33 KIAA1113 RFG7 TIF1G	Homo sapiens (Human)	1127	DNA binding; R-SMAD binding; co-SMAD binding; gene expression; intracellular membrane-bounded organelle; negative regulation of BMP signaling pathway; negative regulation of transcription from RNA polymerase II promoter; negative regulation of transcription, DNA-templated; nucleoplasm; nucleus; protein binding; protein ubiquitination; regulation of transforming growth factor beta receptor signali…	Nucleus.	TRIM33
O94888	UBXN7_HUMAN	reviewed	UBX domain-containing protein 7	UBXN7 KIAA0794 UBXD7	Homo sapiens (Human)	489	Cdc48p-Npl4p-Ufd1p AAA ATPase complex; nucleus; protein binding; transcription factor binding; ubiquitin binding; ubiquitin protein ligase binding		UBXN7
O95292	VAPB_HUMAN	reviewed	Vesicle-associated membrane protein-associated protein B/C (VAMP-B/VAMP-C) (VAMP-associated protein B/C) (VAP-B/VAP-C)	VAPB UNQ484/PRO983	Homo sapiens (Human)	243	Golgi apparatus; activation of signaling protein activity involved in unfolded protein response; beta-tubulin binding; cell death; cellular calcium ion homeostasis; endoplasmic reticulum; endoplasmic reticulum membrane; endoplasmic reticulum unfolded protein response; enzyme binding; integral component of membrane; modulation by virus of host morphology or physiology; positive regulation of viral…	Endoplasmic reticulum membrane; Single-pass type IV membrane protein.	VAPB
Q6UXN9	WDR82_HUMAN	reviewed	WD repeat-containing protein 82 (Protein TMEM113) (Swd2)	WDR82 TMEM113 WDR82A UNQ9342/PRO34047	Homo sapiens (Human)	313	PTW/PP1 phosphatase complex; Set1C/COMPASS complex; chromatin; chromatin binding; histone H3-K4 methylation; histone methyltransferase complex; protein binding	Nucleus.	WDR82
Q5BKZ1	ZN326_HUMAN	reviewed	DBIRD complex subunit ZNF326 (Zinc finger protein 326) (Zinc finger protein interacting with mRNPs and DBC1)	ZNF326 ZIRD	Homo sapiens (Human)	582	DBIRD complex; DNA binding; RNA polymerase II core binding; RNA splicing; mRNA processing; nuclear matrix; poly(A) RNA binding; positive regulation of transcription, DNA-templated; protein binding; regulation of DNA-templated transcription, elongation; transcription, DNA-templated; zinc ion binding	Nucleus matrix.	ZNF326

## Sheet: GO_BP
The following biological processes were selected from the output of GeneCodis and DAVID
We based our selection on the output of GeneCodis and included additional information from DAVID
Items	Items_Details	Genes	Source	P_value
GO:0016070,GO:0016071	RNA metabolic process (BP),mRNA metabolic process (BP)	RPS16,RPL37A,RPL14,RPSA,EXOSC9,RPS4X,RPS18,PSMB4,RPS5,RPL9,EXOSC7	GeneCodis	< 0.05
GO:0006412	translation (BP)	RPS16,RPL37A,RPL14,RPSA,RPS4X,RPS18,RPS17L,RPS5,RPL9	GeneCodis	< 0.05
GO:0007165	signal transduction (BP)	RHOC,NPM1,PLRG1,S100A10,RRAS2,BCAM,GNG12,CLIC1	GeneCodis	< 0.05
GO:0008380	RNA splicing (BP)	LGALS3,PLRG1,SRSF1,TRA2A,HNRNPA2B1,HNRNPH1	GeneCodis	< 0.05
GO:0006364	rRNA processing (BP)	RPS16,SBDS,RPL14,EXOSC9,EXOSC7,FBL	GeneCodis	< 0.05
GO:0007155	cell adhesion (BP)	RPSA,BCAM,ITGA6,DSG2	GeneCodis	< 0.05
GO:0006281	DNA repair (BP)	FANCE,NPM1,RPA1,RAD23B	GeneCodis	< 0.05
GO:0006334	nucleosome assembly (BP)	NPM1,HIST2H2AA3,HIST1H4A,HIST1H2BB	GeneCodis	< 0.05
GO:0008284	positive regulation of cell proliferation (BP)	EPCAM,RPS4X,RPA1	GeneCodis	< 0.05
GO:0030036	actin cytoskeleton organization (BP)	CAPZA1,SDCBP,CORO1B	GeneCodis	< 0.05
GO:0006886	intracellular protein transport (BP)	NAPA,NPM1,SAR1A	GeneCodis	< 0.05
GO:0043066	negative regulation of apoptotic process (BP)	ITGA6,FAM129B,GSTP1	GeneCodis	< 0.05
GO:0045471	response to ethanol (BP)	RHOC,ADH7,GSTP1	GeneCodis	< 0.05
GO:0007160	cell-matrix adhesion (BP)	BCAM,ITGA6	GeneCodis	< 0.05
GO:0043124	negative regulation of I-kappaB kinase/NF-kappaB cascade (BP)	RHOC,GSTP1	GeneCodis	< 0.05
GO:0006168	adenine salvage (BP)	APRT	GeneCodis	< 0.05
GO:0002862	negative regulation of inflammatory response to antigenic stimulus (BP)	PSMB4	GeneCodis	< 0.05
GO:0002674	negative regulation of acute inflammatory response (BP)	GSTP1	GeneCodis	< 0.05
GO:0035928	rRNA import into mitochondrion (BP)	TST	GeneCodis	< 0.05
GO:0031340	positive regulation of vesicle fusion (BP)	ANXA2	GeneCodis	< 0.05
GO:0032527	protein exit from endoplasmic reticulum (BP)	TMED9	GeneCodis	< 0.05
GO:0006928	cell motion	MOES_HUMAN, ACTB_HUMAN, SDCB1_HUMAN, ITA6_HUMAN, CAZA1_HUMAN, SBDS_HUMAN	DAVID	0.04
GO:0006508	proteolysis	PSB4_HUMAN, RD23B_HUMAN, TRI33_HUMAN, CYBP_HUMAN	DAVID	0.80
GO:0045449	regulation of transcription	ZN326_HUMAN, NPM_HUMAN, BCLF1_HUMAN, TRI33_HUMAN	DAVID	1.00
GO:0042981	regulation of apoptosis	NPM_HUMAN, BCLF1_HUMAN, GSTP1_HUMAN	DAVID	0.80

## Sheet: GeneCoDis-GO_BP
Homo sapiens
GO Biological process
Default parameters
Following genes do not show annotations in the selected categories: LSM8, SF3B6
Modular Enrichment Analysis (all annotations)
Id	Items	Items_Details	Support	List size	Hyp	Genes
0	GO:0007165	signal transduction (BP)	8	69	0.00248868	RHOC,NPM1,PLRG1,S100A10,RRAS2,BCAM,GNG12,CLIC1
1	GO:0007155	cell adhesion (BP)	4	69	0.0260409	RPSA,BCAM,ITGA6,DSG2
2	GO:0044419	interspecies interaction between organisms (BP)	4	69	0.0043977	NPM1,VAPB,CPSF4,PSMB4
3	GO:0008284	positive regulation of cell proliferation (BP)	3	69	0.0366288	EPCAM,RPS4X,RPA1
5	GO:0000398,GO:0008380	nuclear mRNA splicing, via spliceosome (BP),RNA splicing (BP)	5	69	1.74663e-05	PLRG1,SRSF1,TRA2A,HNRNPA2B1,HNRNPH1
6	GO:0000398,GO:0008380,GO:0010467	nuclear mRNA splicing, via spliceosome (BP),RNA splicing (BP),gene expression (BP)	3	69	0.00137806	SRSF1,HNRNPA2B1,HNRNPH1
7	GO:0008380	RNA splicing (BP)	6	69	1.69728e-05	LGALS3,PLRG1,SRSF1,TRA2A,HNRNPA2B1,HNRNPH1
8	GO:0008380,GO:0006397	RNA splicing (BP),mRNA processing (BP)	3	69	0.00294409	LGALS3,SRSF1,HNRNPA2B1
9	GO:0010467	gene expression (BP)	11	69	5.96182e-10	RPS16,RPL37A,RPL14,RPSA,SRSF1,RPS4X,RPS18,RPS5,RPL9,HNRNPA2B1,HNRNPH1
10	GO:0010467,GO:0006414,GO:0031018,GO:0044267,GO:0006412,GO:0016070,GO:0016032,GO:0016071,GO:0006415,GO:0019058,GO:0019083	gene expression (BP),translational elongation (BP),endocrine pancreas development (BP),cellular protein metabolic process (BP),translation (BP),RNA metabolic process (BP),viral reproduction (BP),mRNA metabolic process (BP),translational termination (BP),viral infectious cycle (BP),viral transcription (BP)	8	69	5.70279e-12	RPS16,RPL37A,RPL14,RPSA,RPS4X,RPS18,RPS5,RPL9
11	GO:0006281	DNA repair (BP)	4	69	0.0026665	FANCE,NPM1,RPA1,RAD23B
12	GO:0030036	actin cytoskeleton organization (BP)	3	69	0.00223907	CAPZA1,SDCBP,CORO1B
13	GO:0006397	mRNA processing (BP)	4	69	0.000755891	LGALS3,SRSF1,CPSF4,HNRNPA2B1
14	GO:0006412	translation (BP)	9	69	1.44468e-09	RPS16,RPL37A,RPL14,RPSA,RPS4X,RPS18,RPS17L,RPS5,RPL9
15	GO:0006886	intracellular protein transport (BP)	3	69	0.00735406	NAPA,NPM1,SAR1A
16	GO:0006334	nucleosome assembly (BP)	4	69	5.54957e-05	NPM1,HIST2H2AA3,HIST1H4A,HIST1H2BB
17	GO:0016070,GO:0016032,GO:0016071	RNA metabolic process (BP),viral reproduction (BP),mRNA metabolic process (BP)	9	69	6.70354e-12	RPS16,RPL37A,RPL14,RPSA,RPS4X,RPS18,PSMB4,RPS5,RPL9
18	GO:0016070,GO:0016071	RNA metabolic process (BP),mRNA metabolic process (BP)	11	69	7.20803e-13	RPS16,RPL37A,RPL14,RPSA,EXOSC9,RPS4X,RPS18,PSMB4,RPS5,RPL9,EXOSC7
19	GO:0016070,GO:0016071,GO:0006364	RNA metabolic process (BP),mRNA metabolic process (BP),rRNA processing (BP)	4	69	2.19105e-07	RPS16,RPL14,EXOSC9,EXOSC7
20	GO:0043066	negative regulation of apoptotic process (BP)	3	69	0.0177173	ITGA6,FAM129B,GSTP1
21	GO:0006184	GTP catabolic process (BP)	3	69	0.00356962	RHOC,SAR1A,RRAS2
22	GO:0045471	response to ethanol (BP)	3	69	0.000867392	RHOC,ADH7,GSTP1
23	GO:0006364	rRNA processing (BP)	6	69	2.93825e-08	RPS16,SBDS,RPL14,EXOSC9,EXOSC7,FBL
24	GO:0019058	viral infectious cycle (BP)	9	69	2.20967e-13	RPS16,RPL37A,RPL14,RPSA,RPS4X,RPS18,CPSF4,RPS5,RPL9
25	GO:0006396	RNA processing (BP)	3	69	0.000867392	EXOSC9,EXOSC7,HNRNPH1
Singular Enrichment Analysis of GO Biological Process
Id	Items	Items_Details	Support	List size	Hyp	Genes
2	GO:0007165	signal transduction (BP)	8	69	0.00248868	RHOC,NPM1,PLRG1,S100A10,RRAS2,BCAM,GNG12,CLIC1
9	GO:0044419	interspecies interaction between organisms (BP)	4	69	0.0043977	NPM1,VAPB,CPSF4,PSMB4
25	GO:0000398	nuclear mRNA splicing, via spliceosome (BP)	5	69	2.27996e-05	PLRG1,SRSF1,TRA2A,HNRNPA2B1,HNRNPH1
26	GO:0008380	RNA splicing (BP)	6	69	1.69728e-05	LGALS3,PLRG1,SRSF1,TRA2A,HNRNPA2B1,HNRNPH1
30	GO:0021680	cerebellar Purkinje cell layer development (BP)	1	69	0.01801	UQCRQ
32	GO:0010467	gene expression (BP)	11	69	5.96182e-10	RPS16,RPL37A,RPL14,RPSA,SRSF1,RPS4X,RPS18,RPS5,RPL9,HNRNPA2B1,HNRNPH1
33	GO:0006414	translational elongation (BP)	8	69	1.6013e-11	RPS16,RPL37A,RPL14,RPSA,RPS4X,RPS18,RPS5,RPL9
44	GO:0031018	endocrine pancreas development (BP)	8	69	1.3532e-10	RPS16,RPL37A,RPL14,RPSA,RPS4X,RPS18,RPS5,RPL9
51	GO:0044267	cellular protein metabolic process (BP)	8	69	1.10311e-07	RPS16,RPL37A,RPL14,RPSA,RPS4X,RPS18,RPS5,RPL9
52	GO:0043200	response to amino acid stimulus (BP)	2	69	0.00157162	RHOC,GSTP1
55	GO:0006281	DNA repair (BP)	4	69	0.0026665	FANCE,NPM1,RPA1,RAD23B
58	GO:0030036	actin cytoskeleton organization (BP)	3	69	0.00223907	CAPZA1,SDCBP,CORO1B
59	GO:0007265	Ras protein signal transduction (BP)	2	69	0.00886398	RRAS2,SDCBP
63	GO:0006397	mRNA processing (BP)	4	69	0.000755891	LGALS3,SRSF1,CPSF4,HNRNPA2B1
71	GO:0006412	translation (BP)	9	69	1.44468e-09	RPS16,RPL37A,RPL14,RPSA,RPS4X,RPS18,RPS17L,RPS5,RPL9
87	GO:0006886	intracellular protein transport (BP)	3	69	0.00735406	NAPA,NPM1,SAR1A
89	GO:0006334	nucleosome assembly (BP)	4	69	5.54957e-05	NPM1,HIST2H2AA3,HIST1H4A,HIST1H2BB
100	GO:0007160	cell-matrix adhesion (BP)	2	69	0.0101197	BCAM,ITGA6
104	GO:0016070	RNA metabolic process (BP)	11	69	4.3127e-12	RPS16,RPL37A,RPL14,RPSA,EXOSC9,RPS4X,RPS18,PSMB4,RPS5,RPL9,EXOSC7
106	GO:0032691	negative regulation of interleukin-1 beta production (BP)	1	69	0.0100453	GSTP1
108	GO:0016032	viral reproduction (BP)	9	69	2.15545e-08	RPS16,RPL37A,RPL14,RPSA,RPS4X,RPS18,PSMB4,RPS5,RPL9
114	GO:0000216	M/G1 transition of mitotic cell cycle (BP)	2	69	0.0109087	RPA1,PSMB4
115	GO:0016071	mRNA metabolic process (BP)	11	69	9.23201e-13	RPS16,RPL37A,RPL14,RPSA,EXOSC9,RPS4X,RPS18,PSMB4,RPS5,RPL9,EXOSC7
121	GO:0006184	GTP catabolic process (BP)	3	69	0.00356962	RHOC,SAR1A,RRAS2
129	GO:0006289	nucleotide-excision repair (BP)	2	69	0.00814679	RPA1,RAD23B
138	GO:0045471	response to ethanol (BP)	3	69	0.000867392	RHOC,ADH7,GSTP1
148	GO:0006364	rRNA processing (BP)	6	69	2.93825e-08	RPS16,SBDS,RPL14,EXOSC9,EXOSC7,FBL
149	GO:0000447	endonucleolytic cleavage in ITS1 to separate SSU-rRNA from 5.8S rRNA and LSU-rRNA from tricistronic rRNA transcript (SSU-rRNA, 5.8S rRNA, LSU-rRNA) (BP)	1	69	0.00804426	RPSA
152	GO:0030307	positive regulation of cell growth (BP)	2	69	0.00575583	RHOC,EXOSC9
159	GO:0006415	translational termination (BP)	8	69	9.2757e-12	RPS16,RPL37A,RPL14,RPSA,RPS4X,RPS18,RPS5,RPL9
160	GO:0019058	viral infectious cycle (BP)	9	69	2.20967e-13	RPS16,RPL37A,RPL14,RPSA,RPS4X,RPS18,CPSF4,RPS5,RPL9
161	GO:0019083	viral transcription (BP)	8	69	5.70279e-12	RPS16,RPL37A,RPL14,RPSA,RPS4X,RPS18,RPS5,RPL9
172	GO:0006166	purine ribonucleoside salvage (BP)	1	69	0.00804426	APRT
173	GO:0006168	adenine salvage (BP)	1	69	0.00603919	APRT
177	GO:0002862	negative regulation of inflammatory response to antigenic stimulus (BP)	1	69	0.00603919	PSMB4
179	GO:0006928	cellular component movement (BP)	2	69	0.0158675	MSN,CAPZA1
185	GO:0006396	RNA processing (BP)	3	69	0.000867392	EXOSC9,EXOSC7,HNRNPH1
188	GO:0010388	cullin deneddylation (BP)	1	69	0.01801	COPS8
189	GO:0000028	ribosomal small subunit assembly (BP)	1	69	0.0120424	RPSA
199	GO:0033205	cell cycle cytokinesis (BP)	1	69	0.01801	RHOC
205	GO:0071460	cellular response to cell-matrix adhesion (BP)	1	69	0.00804426	GSTP1
207	GO:0000302	response to reactive oxygen species (BP)	1	69	0.01801	GSTP1
208	GO:0000288	nuclear-transcribed mRNA catabolic process, deadenylation-dependent decay (BP)	2	69	0.00425995	EXOSC9,EXOSC7
209	GO:0043928	exonucleolytic nuclear-transcribed mRNA catabolic process involved in deadenylation-dependent decay (BP)	2	69	0.00107537	EXOSC9,EXOSC7
212	GO:0033591	response to L-ascorbic acid (BP)	1	69	0.0160247	GSTP1
214	GO:0002674	negative regulation of acute inflammatory response (BP)	1	69	0.0120424	GSTP1
215	GO:0035928	rRNA import into mitochondrion (BP)	1	69	0.00603919	TST
217	GO:0051771	negative regulation of nitric-oxide synthase biosynthetic process (BP)	1	69	0.00603919	GSTP1
218	GO:0000956	nuclear-transcribed mRNA catabolic process (BP)	1	69	0.0120424	EXOSC9
222	GO:0019048	virus-host interaction (BP)	2	69	0.000261209	VAPB,CPSF4
223	GO:0046778	modification by virus of host mRNA processing (BP)	1	69	0.00403013	CPSF4
225	GO:0019054	modulation by virus of host cellular process (BP)	1	69	0.00603919	CPSF4
227	GO:0071364	cellular response to epidermal growth factor stimulus (BP)	1	69	0.0160247	GSTP1
233	GO:0006930	substrate-dependent cell migration, cell extension (BP)	1	69	0.00804426	SDCBP
236	GO:0006376	mRNA splice site selection (BP)	1	69	0.01801	SRSF1
240	GO:0045727	positive regulation of translation (BP)	2	69	0.00228533	RHOC,RPS4X
243	GO:0043297	apical junction assembly (BP)	1	69	0.0140356	RHOC
246	GO:0051927	negative regulation of calcium ion transport via voltage-gated calcium channel activity (BP)	1	69	0.01801	RHOC
249	GO:0007044	cell-substrate junction assembly (BP)	1	69	0.0100453	ITGA6
250	GO:0042327	positive regulation of phosphorylation (BP)	2	69	0.00107537	ITGA6,SDCBP
251	GO:0035726	common myeloid progenitor cell proliferation (BP)	1	69	0.00201707	GSTP1
252	GO:0010804	negative regulation of tumor necrosis factor-mediated signaling pathway (BP)	1	69	0.00804426	GSTP1
253	GO:0009890	negative regulation of biosynthetic process (BP)	1	69	0.00403013	GSTP1
255	GO:0060547	negative regulation of necrotic cell death (BP)	1	69	0.00804426	GSTP1
257	GO:0071638	negative regulation of monocyte chemotactic protein-1 production (BP)	1	69	0.00201707	GSTP1
258	GO:0043124	negative regulation of I-kappaB kinase/NF-kappaB cascade (BP)	2	69	0.00053475	RHOC,GSTP1
259	GO:0032872	regulation of stress-activated MAPK cascade (BP)	1	69	0.0120424	GSTP1
260	GO:0032873	negative regulation of stress-activated MAPK cascade (BP)	1	69	0.0120424	GSTP1
261	GO:0035732	nitric oxide storage (BP)	1	69	0.00201707	GSTP1
263	GO:0032930	positive regulation of superoxide anion generation (BP)	1	69	0.0100453	GSTP1
264	GO:0070664	negative regulation of leukocyte proliferation (BP)	1	69	0.00201707	GSTP1
268	GO:0008064	regulation of actin polymerization or depolymerization (BP)	1	69	0.0140356	RHOC
269	GO:0021794	thalamus development (BP)	1	69	0.0160247	UQCRQ
270	GO:0000718	nucleotide-excision repair, DNA damage removal (BP)	2	69	0.000821422	RPA1,RAD23B
271	GO:0006450	regulation of translational fidelity (BP)	1	69	0.00403013	RPS5
272	GO:0000730	DNA recombinase assembly (BP)	1	69	0.0100453	RPA1
273	GO:0071028	nuclear mRNA surveillance (BP)	1	69	0.00804426	EXOSC9
274	GO:0050658	RNA transport (BP)	1	69	0.0120424	HNRNPA2B1
275	GO:0000395	nuclear mRNA 5'-splice site recognition (BP)	1	69	0.00603919	SRSF1
276	GO:0031340	positive regulation of vesicle fusion (BP)	1	69	0.00804426	ANXA2
277	GO:0046599	regulation of centriole replication (BP)	1	69	0.0100453	NPM1
278	GO:0031098	stress-activated protein kinase signaling cascade (BP)	1	69	0.00403013	RHOC
279	GO:0016074	snoRNA metabolic process (BP)	1	69	0.00201707	FBL
280	GO:0033627	cell adhesion mediated by integrin (BP)	1	69	0.0100453	ITGA6
281	GO:0009440	cyanate catabolic process (BP)	1	69	0.00403013	TST
283	GO:0042256	mature ribosome assembly (BP)	1	69	0.00603919	SBDS
284	GO:0071229	cellular response to acid (BP)	2	69	3.99405e-05	ANXA2,S100A10
285	GO:0051099	positive regulation of binding (BP)	2	69	5.98325e-05	ANXA2,S100A10
286	GO:0042273	ribosomal large subunit biogenesis (BP)	2	69	0.000178563	SBDS,RPL14
287	GO:0032434	regulation of proteasomal ubiquitin-dependent protein catabolic process (BP)	1	69	0.00804426	RAD23B
288	GO:0000715	nucleotide-excision repair, DNA damage recognition (BP)	1	69	0.00403013	RAD23B
289	GO:0021548	pons development (BP)	1	69	0.00201707	UQCRQ
290	GO:0021539	subthalamus development (BP)	1	69	0.00201707	UQCRQ
291	GO:0021860	pyramidal neuron development (BP)	1	69	0.0100453	UQCRQ
292	GO:0007098	centrosome cycle (BP)	1	69	0.0120424	NPM1
293	GO:0030595	leukocyte chemotaxis (BP)	1	69	0.0160247	SBDS
294	GO:0042255	ribosome assembly (BP)	1	69	0.0120424	NPM1
295	GO:0010430	fatty acid omega-oxidation (BP)	1	69	0.00403013	ADH7
296	GO:0006407	rRNA export from nucleus (BP)	1	69	0.00403013	RPSA
297	GO:0034498	early endosome to Golgi transport (BP)	1	69	0.0100453	TMED9
299	GO:0010826	negative regulation of centrosome duplication (BP)	1	69	0.00603919	NPM1
300	GO:0050773	regulation of dendrite development (BP)	1	69	0.0160247	RHOC
301	GO:0022614	membrane to membrane docking (BP)	1	69	0.0100453	MSN
302	GO:0000461	endonucleolytic cleavage to generate mature 3'-end of SSU-rRNA from (SSU-rRNA, 5.8S rRNA, LSU-rRNA) (BP)	1	69	0.00403013	RPSA
303	GO:0010807	regulation of synaptic vesicle priming (BP)	1	69	0.00603919	NAPA
304	GO:0048539	bone marrow development (BP)	1	69	0.00804426	SBDS
305	GO:0071035	nuclear polyadenylation-dependent rRNA catabolic process (BP)	1	69	0.00403013	EXOSC9
306	GO:0043148	mitotic spindle stabilization (BP)	1	69	0.00403013	SBDS
307	GO:0035494	SNARE complex disassembly (BP)	1	69	0.00403013	NAPA
308	GO:2000401	regulation of lymphocyte migration (BP)	1	69	0.00403013	MSN
309	GO:0032527	protein exit from endoplasmic reticulum (BP)	1	69	0.00603919	TMED9
310	GO:0010638	positive regulation of organelle organization (BP)	1	69	0.00603919	TMED9
311	GO:0051029	rRNA transport (BP)	1	69	0.00201707	TST
312	GO:0060699	regulation of endoribonuclease activity (BP)	1	69	0.00201707	NPM1
313	GO:0032071	regulation of endodeoxyribonuclease activity (BP)	1	69	0.00403013	NPM1
314	GO:0006068	ethanol catabolic process (BP)	1	69	0.00403013	ADH7

## Sheet: DAVID-GO_BP
Homo sapiens
GOTERM_BP_FAT
Default parameters
Following genes were unmapped: SF3B6_HUMAN, SRSF1_HUMAN, RS17L_HUMAN
Functional Annotation Clustering
Annotation Cluster 1	Enrichment Score: 4.1253646649117295
Category	Term	Count	%	PValue	Genes
GOTERM_BP_FAT	GO:0006396~RNA processing	12	17.647058823529413	8.411242591797189E-6	FBRL_HUMAN, CPSF4_HUMAN, HNRH1_HUMAN, EXOS7_HUMAN, ROA2_HUMAN, EXOS9_HUMAN, TRA2A_HUMAN, LSM8_HUMAN, RS16_HUMAN, PLRG1_HUMAN, SBDS_HUMAN, RL14_HUMAN
GOTERM_BP_FAT	GO:0042254~ribosome biogenesis	7	10.294117647058822	8.621604363977635E-6	FBRL_HUMAN, NPM_HUMAN, EXOS7_HUMAN, EXOS9_HUMAN, RS16_HUMAN, SBDS_HUMAN, RL14_HUMAN
GOTERM_BP_FAT	GO:0006364~rRNA processing	6	8.823529411764707	3.169508020364227E-5	FBRL_HUMAN, EXOS7_HUMAN, EXOS9_HUMAN, RS16_HUMAN, SBDS_HUMAN, RL14_HUMAN
GOTERM_BP_FAT	GO:0016072~rRNA metabolic process	6	8.823529411764707	3.8922417870203376E-5	FBRL_HUMAN, EXOS7_HUMAN, EXOS9_HUMAN, RS16_HUMAN, SBDS_HUMAN, RL14_HUMAN
GOTERM_BP_FAT	GO:0022613~ribonucleoprotein complex biogenesis	7	10.294117647058822	7.762244254194522E-5	FBRL_HUMAN, NPM_HUMAN, EXOS7_HUMAN, EXOS9_HUMAN, RS16_HUMAN, SBDS_HUMAN, RL14_HUMAN
GOTERM_BP_FAT	GO:0034470~ncRNA processing	6	8.823529411764707	8.740783838186156E-4	FBRL_HUMAN, EXOS7_HUMAN, EXOS9_HUMAN, RS16_HUMAN, SBDS_HUMAN, RL14_HUMAN
GOTERM_BP_FAT	GO:0034660~ncRNA metabolic process	6	8.823529411764707	0.0021840860573608374	FBRL_HUMAN, EXOS7_HUMAN, EXOS9_HUMAN, RS16_HUMAN, SBDS_HUMAN, RL14_HUMAN
Annotation Cluster 2	Enrichment Score: 1.7231040325488636
Category	Term	Count	%	PValue	Genes
GOTERM_BP_FAT	GO:0006397~mRNA processing	6	8.823529411764707	0.008915595842144982	CPSF4_HUMAN, HNRH1_HUMAN, ROA2_HUMAN, TRA2A_HUMAN, LSM8_HUMAN, PLRG1_HUMAN
GOTERM_BP_FAT	GO:0016071~mRNA metabolic process	6	8.823529411764707	0.015736021593170876	CPSF4_HUMAN, HNRH1_HUMAN, ROA2_HUMAN, TRA2A_HUMAN, LSM8_HUMAN, PLRG1_HUMAN
GOTERM_BP_FAT	GO:0000375~RNA splicing, via transesterification reactions	4	5.88235294117647	0.02311207500455917	HNRH1_HUMAN, ROA2_HUMAN, TRA2A_HUMAN, LSM8_HUMAN
GOTERM_BP_FAT	GO:0000377~RNA splicing, via transesterification reactions with bulged adenosine as nucleophile	4	5.88235294117647	0.02311207500455917	HNRH1_HUMAN, ROA2_HUMAN, TRA2A_HUMAN, LSM8_HUMAN
GOTERM_BP_FAT	GO:0000398~nuclear mRNA splicing, via spliceosome	4	5.88235294117647	0.02311207500455917	HNRH1_HUMAN, ROA2_HUMAN, TRA2A_HUMAN, LSM8_HUMAN
GOTERM_BP_FAT	GO:0008380~RNA splicing	5	7.352941176470589	0.026473640932614867	HNRH1_HUMAN, ROA2_HUMAN, TRA2A_HUMAN, LSM8_HUMAN, PLRG1_HUMAN
Annotation Cluster 3	Enrichment Score: 1.4346090143254233
Category	Term	Count	%	PValue	Genes
GOTERM_BP_FAT	GO:0006334~nucleosome assembly	4	5.88235294117647	0.0045603446614547755	NPM_HUMAN, H4_HUMAN, H2B1B_HUMAN, H2A2A_HUMAN
GOTERM_BP_FAT	GO:0031497~chromatin assembly	4	5.88235294117647	0.0050305402820829525	NPM_HUMAN, H4_HUMAN, H2B1B_HUMAN, H2A2A_HUMAN
GOTERM_BP_FAT	GO:0065004~protein-DNA complex assembly	4	5.88235294117647	0.005701509031962731	NPM_HUMAN, H4_HUMAN, H2B1B_HUMAN, H2A2A_HUMAN
GOTERM_BP_FAT	GO:0034728~nucleosome organization	4	5.88235294117647	0.006056170583562169	NPM_HUMAN, H4_HUMAN, H2B1B_HUMAN, H2A2A_HUMAN
GOTERM_BP_FAT	GO:0006323~DNA packaging	4	5.88235294117647	0.011353354070284571	NPM_HUMAN, H4_HUMAN, H2B1B_HUMAN, H2A2A_HUMAN
GOTERM_BP_FAT	GO:0006333~chromatin assembly or disassembly	4	5.88235294117647	0.014150488834922183	NPM_HUMAN, H4_HUMAN, H2B1B_HUMAN, H2A2A_HUMAN
GOTERM_BP_FAT	GO:0051276~chromosome organization	5	7.352941176470589	0.12769311749256557	NPM_HUMAN, H4_HUMAN, H2B1B_HUMAN, RFA1_HUMAN, H2A2A_HUMAN
GOTERM_BP_FAT	GO:0034622~cellular macromolecular complex assembly	4	5.88235294117647	0.13355696526139627	NPM_HUMAN, H4_HUMAN, H2B1B_HUMAN, H2A2A_HUMAN
GOTERM_BP_FAT	GO:0034621~cellular macromolecular complex subunit organization	4	5.88235294117647	0.17038151393009549	NPM_HUMAN, H4_HUMAN, H2B1B_HUMAN, H2A2A_HUMAN
GOTERM_BP_FAT	GO:0006325~chromatin organization	4	5.88235294117647	0.19133299751732177	NPM_HUMAN, H4_HUMAN, H2B1B_HUMAN, H2A2A_HUMAN
GOTERM_BP_FAT	GO:0065003~macromolecular complex assembly	5	7.352941176470589	0.27373880063935285	NPM_HUMAN, H4_HUMAN, H2B1B_HUMAN, CAZA1_HUMAN, H2A2A_HUMAN
GOTERM_BP_FAT	GO:0043933~macromolecular complex subunit organization	5	7.352941176470589	0.3144946401951444	NPM_HUMAN, H4_HUMAN, H2B1B_HUMAN, CAZA1_HUMAN, H2A2A_HUMAN
Annotation Cluster 4	Enrichment Score: 1.176470633778263
Category	Term	Count	%	PValue	Genes
GOTERM_BP_FAT	GO:0050900~leukocyte migration	3	4.411764705882353	0.02169786208190574	MOES_HUMAN, ITA6_HUMAN, SBDS_HUMAN
GOTERM_BP_FAT	GO:0006928~cell motion	6	8.823529411764707	0.040401157913738564	MOES_HUMAN, ACTB_HUMAN, SDCB1_HUMAN, ITA6_HUMAN, CAZA1_HUMAN, SBDS_HUMAN
GOTERM_BP_FAT	GO:0016477~cell migration	4	5.88235294117647	0.09767513881764646	MOES_HUMAN, SDCB1_HUMAN, ITA6_HUMAN, SBDS_HUMAN
GOTERM_BP_FAT	GO:0048870~cell motility	4	5.88235294117647	0.12374453232161882	MOES_HUMAN, SDCB1_HUMAN, ITA6_HUMAN, SBDS_HUMAN
GOTERM_BP_FAT	GO:0051674~localization of cell	4	5.88235294117647	0.12374453232161882	MOES_HUMAN, SDCB1_HUMAN, ITA6_HUMAN, SBDS_HUMAN
Annotation Cluster 5	Enrichment Score: 0.9971938926436984
Category	Term	Count	%	PValue	Genes
GOTERM_BP_FAT	GO:0010639~negative regulation of organelle organization	3	4.411764705882353	0.04239377447973531	NPM_HUMAN, CAZA1_HUMAN, SBDS_HUMAN
GOTERM_BP_FAT	GO:0051493~regulation of cytoskeleton organization	3	4.411764705882353	0.10244272350781632	NPM_HUMAN, CAZA1_HUMAN, SBDS_HUMAN
GOTERM_BP_FAT	GO:0051129~negative regulation of cellular component organization	3	4.411764705882353	0.11007445509160102	NPM_HUMAN, CAZA1_HUMAN, SBDS_HUMAN
GOTERM_BP_FAT	GO:0033043~regulation of organelle organization	3	4.411764705882353	0.21466175914175914	NPM_HUMAN, CAZA1_HUMAN, SBDS_HUMAN
Annotation Cluster 6	Enrichment Score: 0.7367152626654786
Category	Term	Count	%	PValue	Genes
GOTERM_BP_FAT	GO:0006886~intracellular protein transport	5	7.352941176470589	0.061735408102180034	NPM_HUMAN, SDCB1_HUMAN, TI23B_HUMAN, SAR1A_HUMAN, SNAA_HUMAN
GOTERM_BP_FAT	GO:0034613~cellular protein localization	5	7.352941176470589	0.08110109747760844	NPM_HUMAN, SDCB1_HUMAN, TI23B_HUMAN, SAR1A_HUMAN, SNAA_HUMAN
GOTERM_BP_FAT	GO:0070727~cellular macromolecule localization	5	7.352941176470589	0.08279122801612557	NPM_HUMAN, SDCB1_HUMAN, TI23B_HUMAN, SAR1A_HUMAN, SNAA_HUMAN
GOTERM_BP_FAT	GO:0046907~intracellular transport	5	7.352941176470589	0.26659673822014435	NPM_HUMAN, SDCB1_HUMAN, TI23B_HUMAN, SAR1A_HUMAN, SNAA_HUMAN
GOTERM_BP_FAT	GO:0015031~protein transport	5	7.352941176470589	0.362313560246152	NPM_HUMAN, SDCB1_HUMAN, TI23B_HUMAN, SAR1A_HUMAN, SNAA_HUMAN
GOTERM_BP_FAT	GO:0045184~establishment of protein localization	5	7.352941176470589	0.36877080068812773	NPM_HUMAN, SDCB1_HUMAN, TI23B_HUMAN, SAR1A_HUMAN, SNAA_HUMAN
GOTERM_BP_FAT	GO:0008104~protein localization	5	7.352941176470589	0.471793372552362	NPM_HUMAN, SDCB1_HUMAN, TI23B_HUMAN, SAR1A_HUMAN, SNAA_HUMAN
Annotation Cluster 7	Enrichment Score: 0.4303584910836038
Category	Term	Count	%	PValue	Genes
GOTERM_BP_FAT	GO:0044265~cellular macromolecule catabolic process	6	8.823529411764707	0.16184105415782543	EXOS7_HUMAN, PSB4_HUMAN, RD23B_HUMAN, TRI33_HUMAN, CYBP_HUMAN, RFA1_HUMAN
GOTERM_BP_FAT	GO:0009057~macromolecule catabolic process	6	8.823529411764707	0.1998302629858998	EXOS7_HUMAN, PSB4_HUMAN, RD23B_HUMAN, TRI33_HUMAN, CYBP_HUMAN, RFA1_HUMAN
GOTERM_BP_FAT	GO:0019941~modification-dependent protein catabolic process	4	5.88235294117647	0.4034308512602574	PSB4_HUMAN, RD23B_HUMAN, TRI33_HUMAN, CYBP_HUMAN
GOTERM_BP_FAT	GO:0043632~modification-dependent macromolecule catabolic process	4	5.88235294117647	0.4034308512602574	PSB4_HUMAN, RD23B_HUMAN, TRI33_HUMAN, CYBP_HUMAN
GOTERM_BP_FAT	GO:0051603~proteolysis involved in cellular protein catabolic process	4	5.88235294117647	0.43151002958292833	PSB4_HUMAN, RD23B_HUMAN, TRI33_HUMAN, CYBP_HUMAN
GOTERM_BP_FAT	GO:0044257~cellular protein catabolic process	4	5.88235294117647	0.4347233452247848	PSB4_HUMAN, RD23B_HUMAN, TRI33_HUMAN, CYBP_HUMAN
GOTERM_BP_FAT	GO:0030163~protein catabolic process	4	5.88235294117647	0.4549268297268051	PSB4_HUMAN, RD23B_HUMAN, TRI33_HUMAN, CYBP_HUMAN
GOTERM_BP_FAT	GO:0006508~proteolysis	4	5.88235294117647	0.8029684688147516	PSB4_HUMAN, RD23B_HUMAN, TRI33_HUMAN, CYBP_HUMAN
Annotation Cluster 8	Enrichment Score: 0.37016567478404117
Category	Term	Count	%	PValue	Genes
GOTERM_BP_FAT	GO:0006281~DNA repair	3	4.411764705882353	0.3138614627028371	RD23B_HUMAN, FANCE_HUMAN, RFA1_HUMAN
GOTERM_BP_FAT	GO:0033554~cellular response to stress	4	5.88235294117647	0.39471862830963955	VAPB_HUMAN, RD23B_HUMAN, FANCE_HUMAN, RFA1_HUMAN
GOTERM_BP_FAT	GO:0006974~response to DNA damage stimulus	3	4.411764705882353	0.4410647289377643	RD23B_HUMAN, FANCE_HUMAN, RFA1_HUMAN
GOTERM_BP_FAT	GO:0006259~DNA metabolic process	3	4.411764705882353	0.6050752014283793	RD23B_HUMAN, FANCE_HUMAN, RFA1_HUMAN
Annotation Cluster 9	Enrichment Score: 0.16709813996529285
Category	Term	Count	%	PValue	Genes
GOTERM_BP_FAT	GO:0010605~negative regulation of macromolecule metabolic process	4	5.88235294117647	0.5672956200814212	NPM_HUMAN, BCLF1_HUMAN, PSB4_HUMAN, TRI33_HUMAN
GOTERM_BP_FAT	GO:0045934~negative regulation of nucleobase, nucleoside, nucleotide and nucleic acid metabolic process	3	4.411764705882353	0.6115821002746673	NPM_HUMAN, BCLF1_HUMAN, TRI33_HUMAN
GOTERM_BP_FAT	GO:0051172~negative regulation of nitrogen compound metabolic process	3	4.411764705882353	0.6190730469685831	NPM_HUMAN, BCLF1_HUMAN, TRI33_HUMAN
GOTERM_BP_FAT	GO:0045449~regulation of transcription	4	5.88235294117647	0.9990824895191331	ZN326_HUMAN, NPM_HUMAN, BCLF1_HUMAN, TRI33_HUMAN
Annotation Cluster 10	Enrichment Score: 0.07444585979322996
Category	Term	Count	%	PValue	Genes
GOTERM_BP_FAT	GO:0042981~regulation of apoptosis	3	4.411764705882353	0.8392303305984989	NPM_HUMAN, BCLF1_HUMAN, GSTP1_HUMAN
GOTERM_BP_FAT	GO:0043067~regulation of programmed cell death	3	4.411764705882353	0.8433361680397289	NPM_HUMAN, BCLF1_HUMAN, GSTP1_HUMAN
GOTERM_BP_FAT	GO:0010941~regulation of cell death	3	4.411764705882353	0.8448517793315224	NPM_HUMAN, BCLF1_HUMAN, GSTP1_HUMAN
Functional Annotation Chart
Category	Term	Count	%	PValue	Genes
GOTERM_BP_FAT	GO:0006414~translational elongation	8	11.76470588235294	1.3923780697188712E-7	RSSA_HUMAN, RL37A_HUMAN, RS18_HUMAN, RS4X_HUMAN, RL9_HUMAN, RS16_HUMAN, RS5_HUMAN, RL14_HUMAN
GOTERM_BP_FAT	GO:0006396~RNA processing	12	17.647058823529413	8.411242591797189E-6	FBRL_HUMAN, CPSF4_HUMAN, HNRH1_HUMAN, EXOS7_HUMAN, ROA2_HUMAN, EXOS9_HUMAN, TRA2A_HUMAN, LSM8_HUMAN, RS16_HUMAN, PLRG1_HUMAN, SBDS_HUMAN, RL14_HUMAN
GOTERM_BP_FAT	GO:0042254~ribosome biogenesis	7	10.294117647058822	8.621604363977635E-6	FBRL_HUMAN, NPM_HUMAN, EXOS7_HUMAN, EXOS9_HUMAN, RS16_HUMAN, SBDS_HUMAN, RL14_HUMAN
GOTERM_BP_FAT	GO:0006364~rRNA processing	6	8.823529411764707	3.169508020364227E-5	FBRL_HUMAN, EXOS7_HUMAN, EXOS9_HUMAN, RS16_HUMAN, SBDS_HUMAN, RL14_HUMAN
GOTERM_BP_FAT	GO:0016072~rRNA metabolic process	6	8.823529411764707	3.8922417870203376E-5	FBRL_HUMAN, EXOS7_HUMAN, EXOS9_HUMAN, RS16_HUMAN, SBDS_HUMAN, RL14_HUMAN
GOTERM_BP_FAT	GO:0022613~ribonucleoprotein complex biogenesis	7	10.294117647058822	7.762244254194522E-5	FBRL_HUMAN, NPM_HUMAN, EXOS7_HUMAN, EXOS9_HUMAN, RS16_HUMAN, SBDS_HUMAN, RL14_HUMAN
GOTERM_BP_FAT	GO:0006412~translation	8	11.76470588235294	3.2490679446484826E-4	RSSA_HUMAN, RL37A_HUMAN, RS18_HUMAN, RS4X_HUMAN, RL9_HUMAN, RS16_HUMAN, RS5_HUMAN, RL14_HUMAN
GOTERM_BP_FAT	GO:0034470~ncRNA processing	6	8.823529411764707	8.740783838186156E-4	FBRL_HUMAN, EXOS7_HUMAN, EXOS9_HUMAN, RS16_HUMAN, SBDS_HUMAN, RL14_HUMAN
GOTERM_BP_FAT	GO:0034660~ncRNA metabolic process	6	8.823529411764707	0.0021840860573608374	FBRL_HUMAN, EXOS7_HUMAN, EXOS9_HUMAN, RS16_HUMAN, SBDS_HUMAN, RL14_HUMAN
GOTERM_BP_FAT	GO:0006334~nucleosome assembly	4	5.88235294117647	0.0045603446614547755	NPM_HUMAN, H4_HUMAN, H2B1B_HUMAN, H2A2A_HUMAN
GOTERM_BP_FAT	GO:0031497~chromatin assembly	4	5.88235294117647	0.0050305402820829525	NPM_HUMAN, H4_HUMAN, H2B1B_HUMAN, H2A2A_HUMAN
GOTERM_BP_FAT	GO:0065004~protein-DNA complex assembly	4	5.88235294117647	0.005701509031962731	NPM_HUMAN, H4_HUMAN, H2B1B_HUMAN, H2A2A_HUMAN
GOTERM_BP_FAT	GO:0034728~nucleosome organization	4	5.88235294117647	0.006056170583562169	NPM_HUMAN, H4_HUMAN, H2B1B_HUMAN, H2A2A_HUMAN
GOTERM_BP_FAT	GO:0006397~mRNA processing	6	8.823529411764707	0.008915595842144982	CPSF4_HUMAN, HNRH1_HUMAN, ROA2_HUMAN, TRA2A_HUMAN, LSM8_HUMAN, PLRG1_HUMAN
GOTERM_BP_FAT	GO:0006323~DNA packaging	4	5.88235294117647	0.011353354070284571	NPM_HUMAN, H4_HUMAN, H2B1B_HUMAN, H2A2A_HUMAN
GOTERM_BP_FAT	GO:0006333~chromatin assembly or disassembly	4	5.88235294117647	0.014150488834922183	NPM_HUMAN, H4_HUMAN, H2B1B_HUMAN, H2A2A_HUMAN
GOTERM_BP_FAT	GO:0016071~mRNA metabolic process	6	8.823529411764707	0.015736021593170876	CPSF4_HUMAN, HNRH1_HUMAN, ROA2_HUMAN, TRA2A_HUMAN, LSM8_HUMAN, PLRG1_HUMAN
GOTERM_BP_FAT	GO:0050900~leukocyte migration	3	4.411764705882353	0.02169786208190574	MOES_HUMAN, ITA6_HUMAN, SBDS_HUMAN
GOTERM_BP_FAT	GO:0000398~nuclear mRNA splicing, via spliceosome	4	5.88235294117647	0.02311207500455917	HNRH1_HUMAN, ROA2_HUMAN, TRA2A_HUMAN, LSM8_HUMAN
GOTERM_BP_FAT	GO:0000375~RNA splicing, via transesterification reactions	4	5.88235294117647	0.02311207500455917	HNRH1_HUMAN, ROA2_HUMAN, TRA2A_HUMAN, LSM8_HUMAN
GOTERM_BP_FAT	GO:0000377~RNA splicing, via transesterification reactions with bulged adenosine as nucleophile	4	5.88235294117647	0.02311207500455917	HNRH1_HUMAN, ROA2_HUMAN, TRA2A_HUMAN, LSM8_HUMAN
GOTERM_BP_FAT	GO:0008380~RNA splicing	5	7.352941176470589	0.026473640932614867	HNRH1_HUMAN, ROA2_HUMAN, TRA2A_HUMAN, LSM8_HUMAN, PLRG1_HUMAN
GOTERM_BP_FAT	GO:0042273~ribosomal large subunit biogenesis	2	2.941176470588235	0.0392205801455485	NPM_HUMAN, RL14_HUMAN
GOTERM_BP_FAT	GO:0006928~cell motion	6	8.823529411764707	0.040401157913738564	MOES_HUMAN, ACTB_HUMAN, SDCB1_HUMAN, ITA6_HUMAN, CAZA1_HUMAN, SBDS_HUMAN
GOTERM_BP_FAT	GO:0010639~negative regulation of organelle organization	3	4.411764705882353	0.04239377447973531	NPM_HUMAN, CAZA1_HUMAN, SBDS_HUMAN
GOTERM_BP_FAT	GO:0042274~ribosomal small subunit biogenesis	2	2.941176470588235	0.043058580490497815	NPM_HUMAN, RS16_HUMAN
GOTERM_BP_FAT	GO:0006886~intracellular protein transport	5	7.352941176470589	0.061735408102180034	NPM_HUMAN, SDCB1_HUMAN, TI23B_HUMAN, SAR1A_HUMAN, SNAA_HUMAN
GOTERM_BP_FAT	GO:0034613~cellular protein localization	5	7.352941176470589	0.08110109747760844	NPM_HUMAN, SDCB1_HUMAN, TI23B_HUMAN, SAR1A_HUMAN, SNAA_HUMAN
GOTERM_BP_FAT	GO:0070727~cellular macromolecule localization	5	7.352941176470589	0.08279122801612557	NPM_HUMAN, SDCB1_HUMAN, TI23B_HUMAN, SAR1A_HUMAN, SNAA_HUMAN
GOTERM_BP_FAT	GO:0000718~nucleotide-excision repair, DNA damage removal	2	2.941176470588235	0.08429599629839221	RD23B_HUMAN, RFA1_HUMAN
GOTERM_BP_FAT	GO:0016477~cell migration	4	5.88235294117647	0.09767513881764646	MOES_HUMAN, SDCB1_HUMAN, ITA6_HUMAN, SBDS_HUMAN

## Sheet: GO_MF
The following molecular functions were selected from the output of GeneCodis and DAVID filtering by molecular activities
We based our selection on the output of GeneCodis and included additional information from DAVID
Items	Items_Details	Genes	Source	P_value
GO:0000175	3'-5'-exoribonuclease activity	EXOSC9, EXOSC7	GeneCodis	< 0.05
GO:0003924	GTPase activity	RHOC, SAR1A, RRAS2	GeneCodis	< 0.06
GO:0003999	adenine phosphoribosyltransferase activity	APRT	GeneCodis	< 0.07
GO:0004022	alcohol dehydrogenase (NAD) activity	ADH7	GeneCodis	< 0.08
GO:0004024	alcohol dehydrogenase activity, zinc-dependent	ADH7	GeneCodis	< 0.09
GO:0004031	aldehyde oxidase activity	ADH7	GeneCodis	< 0.10
GO:0004532	exoribonuclease activity	EXOSC9, EXOSC7	GeneCodis	< 0.11
GO:0004792	thiosulfate sulfurtransferase activity	TST	GeneCodis	< 0.12
GO:0004859	phospholipase inhibitor activity	ANXA2	GeneCodis	< 0.13
GO:0005055	laminin receptor activity	BCAM	GeneCodis	< 0.14
GO:0008121	ubiquinol-cytochrome-c reductase activity	UQCRQ	GeneCodis	< 0.15
GO:0008379	thioredoxin peroxidase activity	PRDX4	GeneCodis	< 0.16
GO:0019207	kinase regulator activity	GSTP1	GeneCodis	< 0.17
GO:0042803	protein homodimerization activity	ADH7, NPM1, VAPB, SDCBP, CACYBP	GeneCodis	< 0.18
GO:0046982	protein heterodimerization activity	NPM1, VAPB, SDCBP	GeneCodis	< 0.19
GO:0048019	receptor antagonist activity	ADH7	GeneCodis	< 0.20
GO:0051920	peroxiredoxin activity	PRDX4	GeneCodis	< 0.21
GO:0016491	oxidoreductase activity	COX2_HUMAN, ADH7_HUMAN, QCR8_HUMAN, PRDX4_HUMAN	DAVID	0.54

## Sheet: GeneCoDis-GO_MF
Homo sapiens
GO Molecular Function
Default parameters
Following genes do not show annotations in the selected categories: LSM8, SF3B6
Modular Enrichment Analysis (all annotations)
Id	Items	Items_Details	Support	List size	Hyp	Genes
6	GO:0005515	protein binding (MF)	33	69	2.47039e-07	UBXN7,BCLAF1,LGALS3,NAPA,RHOC,FANCE,EPCAM,NPM1,SBDS,MSN,RPL14,TMED9,WDR82,RPSA,VAPB,SRSF1,TRIM33,ANXA2,SH3PXD2A,RRAS2,RPA1,RAD23B,ITGA6,EXOSC7,FBL,HNRNPA2B1,PRDX4,GSTP1,HNRNPH1,KIF6,CLIC1,CORO1B,CACYBP
7	GO:0005515,GO:0000166	protein binding (MF),nucleotide binding (MF)	6	69	0.00501327	RHOC,SRSF1,RRAS2,HNRNPA2B1,HNRNPH1,KIF6
8	GO:0005515,GO:0000166,GO:0003723	protein binding (MF),nucleotide binding (MF),RNA binding (MF)	3	69	0.00181931	SRSF1,HNRNPA2B1,HNRNPH1
9	GO:0005515,GO:0003723	protein binding (MF),RNA binding (MF)	7	69	0.119412	NPM1,RPL14,SRSF1,EXOSC7,FBL,HNRNPA2B1,HNRNPH1
10	GO:0005515,GO:0042803	protein binding (MF),protein homodimerization activity (MF)	3	69	0.0155724	NPM1,VAPB,CACYBP
11	GO:0000166	nucleotide binding (MF)	10	69	0.00978332	RHOC,ADH7,SRSF1,SAR1A,RRAS2,ACTB,TRA2A,HNRNPA2B1,HNRNPH1,KIF6
12	GO:0000166,GO:0003723	nucleotide binding (MF),RNA binding (MF)	4	69	0.00256696	SRSF1,TRA2A,HNRNPA2B1,HNRNPH1
13	GO:0000166,GO:0005525,GO:0003924	nucleotide binding (MF),GTP binding (MF),GTPase activity (MF)	3	69	0.00809361	RHOC,SAR1A,RRAS2
16	GO:0003723	RNA binding (MF)	17	69	5.33115e-10	RPS16,NPM1,TST,RPL14,SRSF1,EXOSC9,RPS4X,RPS18,BICC1,CPSF4,RPS5,RPL9,EXOSC7,TRA2A,FBL,HNRNPA2B1,HNRNPH1
17	GO:0003723,GO:0003676	RNA binding (MF),nucleic acid binding (MF)	4	69	0.000422731	NPM1,CPSF4,TRA2A,HNRNPH1
18	GO:0003723,GO:0003735	RNA binding (MF),structural constituent of ribosome (MF)	6	69	0.000303228	RPS16,RPL14,RPS4X,RPS18,RPS5,RPL9
19	GO:0003723,GO:0003735,GO:0019843	RNA binding (MF),structural constituent of ribosome (MF),rRNA binding (MF)	3	69	0.0436648	RPS4X,RPS18,RPL9
20	GO:0042803	protein homodimerization activity (MF)	5	69	0.00383335	ADH7,NPM1,VAPB,SDCBP,CACYBP
21	GO:0042803,GO:0046982	protein homodimerization activity (MF),protein heterodimerization activity (MF)	3	69	0.00181931	NPM1,VAPB,SDCBP
22	GO:0019901	protein kinase binding (MF)	3	69	0.0122971	NPM1,MSN,ACTB
23	GO:0003735	structural constituent of ribosome (MF)	9	69	3.2114e-07	RPS16,RPL37A,RPL14,RPSA,RPS4X,RPS18,RPS17L,RPS5,RPL9
24	GO:0019843	rRNA binding (MF)	4	69	0.0130371	SBDS,RPS4X,RPS18,RPL9
Singular Enrichment Analysis of GO Biological Process
Id	Items	Items_Details	Support	List size	Hyp	Genes
6	GO:0005515	protein binding (MF)	33	69	2.47039e-07	UBXN7,BCLAF1,LGALS3,NAPA,RHOC,FANCE,EPCAM,NPM1,SBDS,MSN,RPL14,TMED9,WDR82,RPSA,VAPB,SRSF1,TRIM33,ANXA2,SH3PXD2A,RRAS2,RPA1,RAD23B,ITGA6,EXOSC7,FBL,HNRNPA2B1,PRDX4,GSTP1,HNRNPH1,KIF6,CLIC1,CORO1B,CACYBP
7	GO:0000166	nucleotide binding (MF)	10	69	0.00978332	RHOC,ADH7,SRSF1,SAR1A,RRAS2,ACTB,TRA2A,HNRNPA2B1,HNRNPH1,KIF6
14	GO:0003697	single-stranded DNA binding (MF)	2	69	0.00616218	RPA1,RAD23B
19	GO:0003723	RNA binding (MF)	17	69	5.33115e-10	RPS16,NPM1,TST,RPL14,SRSF1,EXOSC9,RPS4X,RPS18,BICC1,CPSF4,RPS5,RPL9,EXOSC7,TRA2A,FBL,HNRNPA2B1,HNRNPH1
26	GO:0003924	GTPase activity (MF)	3	69	0.0114804	RHOC,SAR1A,RRAS2
30	GO:0042803	protein homodimerization activity (MF)	5	69	0.00383335	ADH7,NPM1,VAPB,SDCBP,CACYBP
39	GO:0004022	alcohol dehydrogenase (NAD) activity (MF)	1	69	0.0140356	ADH7
40	GO:0004024	alcohol dehydrogenase activity, zinc-dependent (MF)	1	69	0.00804426	ADH7
41	GO:0046982	protein heterodimerization activity (MF)	3	69	0.0189372	NPM1,VAPB,SDCBP
42	GO:0019901	protein kinase binding (MF)	3	69	0.0122971	NPM1,MSN,ACTB
46	GO:0043236	laminin binding (MF)	2	69	0.000308299	BCAM,ITGA6
48	GO:0043022	ribosome binding (MF)	2	69	0.00116736	SBDS,RPSA
51	GO:0008121	ubiquinol-cytochrome-c reductase activity (MF)	1	69	0.0140356	UQCRQ
63	GO:0003735	structural constituent of ribosome (MF)	9	69	3.2114e-07	RPS16,RPL37A,RPL14,RPSA,RPS4X,RPS18,RPS17L,RPS5,RPL9
64	GO:0004859	phospholipase inhibitor activity (MF)	1	69	0.0199912	ANXA2
68	GO:0005137	interleukin-5 receptor binding (MF)	1	69	0.00403013	SDCBP
74	GO:0050839	cell adhesion molecule binding (MF)	2	69	0.00157162	MSN,SDCBP
75	GO:0005200	structural constituent of cytoskeleton (MF)	2	69	0.00986254	MSN,ACTB
77	GO:0019843	rRNA binding (MF)	4	69	0.0130371	SBDS,RPS4X,RPS18,RPL9
78	GO:0016208	AMP binding (MF)	1	69	0.0199912	APRT
81	GO:0070410	co-SMAD binding (MF)	1	69	0.0199912	TRIM33
82	GO:0043295	glutathione binding (MF)	1	69	0.0160247	GSTP1
83	GO:0000175	3'-5'-exoribonuclease activity (MF)	2	69	0.000178563	EXOSC9,EXOSC7
84	GO:0030957	Tat protein binding (MF)	1	69	0.0120424	NPM1
87	GO:0008266	poly(U) RNA binding (MF)	1	69	0.0140356	HNRNPH1
88	GO:0051920	peroxiredoxin activity (MF)	1	69	0.0100453	PRDX4
92	GO:0070026	nitric oxide binding (MF)	1	69	0.00201707	GSTP1
93	GO:0035730	S-nitrosoglutathione binding (MF)	1	69	0.00201707	GSTP1
94	GO:0035731	dinitrosyl-iron complex binding (MF)	1	69	0.00201707	GSTP1
95	GO:0008432	JUN kinase binding (MF)	1	69	0.0160247	GSTP1
96	GO:0019207	kinase regulator activity (MF)	1	69	0.00403013	GSTP1
99	GO:0019863	IgE binding (MF)	1	69	0.0100453	LGALS3
101	GO:0008379	thioredoxin peroxidase activity (MF)	1	69	0.00804426	PRDX4
102	GO:0004532	exoribonuclease activity (MF)	2	69	0.000178563	EXOSC9,EXOSC7
103	GO:0043047	single-stranded telomeric DNA binding (MF)	1	69	0.00603919	HNRNPA2B1
104	GO:0043024	ribosomal small subunit binding (MF)	1	69	0.00804426	NPM1
105	GO:0004792	thiosulfate sulfurtransferase activity (MF)	1	69	0.00603919	TST
106	GO:0045545	syndecan binding (MF)	1	69	0.00804426	SDCBP
107	GO:0005055	laminin receptor activity (MF)	1	69	0.00201707	BCAM
108	GO:0002055	adenine binding (MF)	1	69	0.00201707	APRT
109	GO:0003999	adenine phosphoribosyltransferase activity (MF)	1	69	0.00201707	APRT
110	GO:0035276	ethanol binding (MF)	1	69	0.00403013	ADH7
111	GO:0050733	RS domain binding (MF)	1	69	0.0140356	SRSF1
112	GO:0048019	receptor antagonist activity (MF)	1	69	0.0120424	ADH7
113	GO:0004031	aldehyde oxidase activity (MF)	1	69	0.00403013	ADH7
114	GO:0008097	5S rRNA binding (MF)	1	69	0.00603919	TST
115	GO:0043023	ribosomal large subunit binding (MF)	1	69	0.00403013	NPM1

## Sheet: DAVID-GO_MF
Homo sapiens
GOTERM_MF_FAT
Default parameters
Following genes were unmapped: SF3B6_HUMAN, SRSF1_HUMAN, RS17L_HUMAN
Functional Annotation Clustering
Annotation Cluster 1	Enrichment Score: 0.2222723325181352
Category	Term	Count	%	PValue	Genes
GOTERM_MF_ALL	GO:0003924~GTPase activity	3	4.411764705882353	0.2138680362455891	RHOC_HUMAN, RRAS2_HUMAN, SAR1A_HUMAN
GOTERM_MF_ALL	GO:0005525~GTP binding	3	4.411764705882353	0.4523725423921051	RHOC_HUMAN, RRAS2_HUMAN, SAR1A_HUMAN
GOTERM_MF_ALL	GO:0019001~guanyl nucleotide binding	3	4.411764705882353	0.46609409186494827	RHOC_HUMAN, RRAS2_HUMAN, SAR1A_HUMAN
GOTERM_MF_ALL	GO:0032561~guanyl ribonucleotide binding	3	4.411764705882353	0.46609409186494827	RHOC_HUMAN, RRAS2_HUMAN, SAR1A_HUMAN
GOTERM_MF_ALL	GO:0017111~nucleoside-triphosphatase activity	4	5.88235294117647	0.5783580785117044	KIF6_HUMAN, RHOC_HUMAN, RRAS2_HUMAN, SAR1A_HUMAN
GOTERM_MF_ALL	GO:0016462~pyrophosphatase activity	4	5.88235294117647	0.6052929673715478	KIF6_HUMAN, RHOC_HUMAN, RRAS2_HUMAN, SAR1A_HUMAN
GOTERM_MF_ALL	GO:0016818~hydrolase activity, acting on acid anhydrides, in phosphorus-containing anhydrides	4	5.88235294117647	0.6080160880508341	KIF6_HUMAN, RHOC_HUMAN, RRAS2_HUMAN, SAR1A_HUMAN
GOTERM_MF_ALL	GO:0016817~hydrolase activity, acting on acid anhydrides	4	5.88235294117647	0.6116282006652053	KIF6_HUMAN, RHOC_HUMAN, RRAS2_HUMAN, SAR1A_HUMAN
GOTERM_MF_ALL	GO:0000166~nucleotide binding	9	13.23529411764706	0.7183940675610557	KIF6_HUMAN, HNRH1_HUMAN, ROA2_HUMAN, RHOC_HUMAN, APT_HUMAN, TRA2A_HUMAN, ACTB_HUMAN, RRAS2_HUMAN, SAR1A_HUMAN
GOTERM_MF_ALL	GO:0032555~purine ribonucleotide binding	6	8.823529411764707	0.8856244754949073	KIF6_HUMAN, RHOC_HUMAN, APT_HUMAN, ACTB_HUMAN, RRAS2_HUMAN, SAR1A_HUMAN
GOTERM_MF_ALL	GO:0032553~ribonucleotide binding	6	8.823529411764707	0.8856244754949073	KIF6_HUMAN, RHOC_HUMAN, APT_HUMAN, ACTB_HUMAN, RRAS2_HUMAN, SAR1A_HUMAN
GOTERM_MF_ALL	GO:0017076~purine nucleotide binding	6	8.823529411764707	0.9075144253369803	KIF6_HUMAN, RHOC_HUMAN, APT_HUMAN, ACTB_HUMAN, RRAS2_HUMAN, SAR1A_HUMAN
GOTERM_MF_ALL	GO:0016787~hydrolase activity	7	10.294117647058822	0.9217005811390484	KIF6_HUMAN, EXOS7_HUMAN, PSB4_HUMAN, RHOC_HUMAN, EXOS9_HUMAN, RRAS2_HUMAN, SAR1A_HUMAN
Annotation Cluster 2	Enrichment Score: 0.11752583994710682
Category	Term	Count	%	PValue	Genes
GOTERM_MF_ALL	GO:0022891~substrate-specific transmembrane transporter activity	4	5.88235294117647	0.6656433370601018	COX2_HUMAN, CLIC1_HUMAN, QCR8_HUMAN, TI23B_HUMAN
GOTERM_MF_ALL	GO:0022857~transmembrane transporter activity	4	5.88235294117647	0.7256056341074226	COX2_HUMAN, CLIC1_HUMAN, QCR8_HUMAN, TI23B_HUMAN
GOTERM_MF_ALL	GO:0022892~substrate-specific transporter activity	4	5.88235294117647	0.7654387060690544	COX2_HUMAN, CLIC1_HUMAN, QCR8_HUMAN, TI23B_HUMAN
GOTERM_MF_ALL	GO:0015075~ion transmembrane transporter activity	3	4.411764705882353	0.803989328323788	COX2_HUMAN, CLIC1_HUMAN, QCR8_HUMAN
GOTERM_MF_ALL	GO:0005215~transporter activity	4	5.88235294117647	0.869496546017986	COX2_HUMAN, CLIC1_HUMAN, QCR8_HUMAN, TI23B_HUMAN
Annotation Cluster 3	Enrichment Score: 0.057582944087787635
Category	Term	Count	%	PValue	Genes
GOTERM_MF_ALL	GO:0005509~calcium ion binding	5	7.352941176470589	0.524082590796284	DSG2_HUMAN, S10AA_HUMAN, RCN2_HUMAN, ITA6_HUMAN, ANXA2_HUMAN
GOTERM_MF_ALL	GO:0043167~ion binding	13	19.11764705882353	0.9561793851390532	COX2_HUMAN, CLIC1_HUMAN, DSG2_HUMAN, ADH7_HUMAN, TRI33_HUMAN, S10AA_HUMAN, ITA6_HUMAN, ZN326_HUMAN, CPSF4_HUMAN, RL37A_HUMAN, RCN2_HUMAN, RFA1_HUMAN, ANXA2_HUMAN
GOTERM_MF_ALL	GO:0008270~zinc ion binding	6	8.823529411764707	0.9696090064433692	ZN326_HUMAN, CPSF4_HUMAN, RL37A_HUMAN, ADH7_HUMAN, TRI33_HUMAN, RFA1_HUMAN
GOTERM_MF_ALL	GO:0046872~metal ion binding	12	17.647058823529413	0.9718196225922605	ZN326_HUMAN, CPSF4_HUMAN, COX2_HUMAN, DSG2_HUMAN, RL37A_HUMAN, ADH7_HUMAN, TRI33_HUMAN, S10AA_HUMAN, RFA1_HUMAN, RCN2_HUMAN, ITA6_HUMAN, ANXA2_HUMAN
GOTERM_MF_ALL	GO:0043169~cation binding	12	17.647058823529413	0.9745191906782547	ZN326_HUMAN, CPSF4_HUMAN, COX2_HUMAN, DSG2_HUMAN, RL37A_HUMAN, ADH7_HUMAN, TRI33_HUMAN, S10AA_HUMAN, RFA1_HUMAN, RCN2_HUMAN, ITA6_HUMAN, ANXA2_HUMAN
GOTERM_MF_ALL	GO:0046914~transition metal ion binding	7	10.294117647058822	0.9808227376647889	ZN326_HUMAN, CPSF4_HUMAN, COX2_HUMAN, RL37A_HUMAN, ADH7_HUMAN, TRI33_HUMAN, RFA1_HUMAN
Annotation Cluster 4	Enrichment Score: 0.02488816352044759
Category	Term	Count	%	PValue	Genes
GOTERM_MF_ALL	GO:0060089~molecular transducer activity	7	10.294117647058822	0.9190539098620677	GBG12_HUMAN, BCAM_HUMAN, RSSA_HUMAN, RHOC_HUMAN, ADH7_HUMAN, PLRG1_HUMAN, ITA6_HUMAN
GOTERM_MF_ALL	GO:0004871~signal transducer activity	7	10.294117647058822	0.9190539098620677	GBG12_HUMAN, BCAM_HUMAN, RSSA_HUMAN, RHOC_HUMAN, ADH7_HUMAN, PLRG1_HUMAN, ITA6_HUMAN
GOTERM_MF_ALL	GO:0004872~receptor activity	3	4.411764705882353	0.9969044519935536	BCAM_HUMAN, RSSA_HUMAN, ITA6_HUMAN
Annotation Cluster 5	Enrichment Score: 0.02338969602375435
Category	Term	Count	%	PValue	Genes
GOTERM_MF_ALL	GO:0032555~purine ribonucleotide binding	6	8.823529411764707	0.8856244754949073	KIF6_HUMAN, RHOC_HUMAN, APT_HUMAN, ACTB_HUMAN, RRAS2_HUMAN, SAR1A_HUMAN
GOTERM_MF_ALL	GO:0032553~ribonucleotide binding	6	8.823529411764707	0.8856244754949073	KIF6_HUMAN, RHOC_HUMAN, APT_HUMAN, ACTB_HUMAN, RRAS2_HUMAN, SAR1A_HUMAN
GOTERM_MF_ALL	GO:0017076~purine nucleotide binding	6	8.823529411764707	0.9075144253369803	KIF6_HUMAN, RHOC_HUMAN, APT_HUMAN, ACTB_HUMAN, RRAS2_HUMAN, SAR1A_HUMAN
GOTERM_MF_ALL	GO:0032559~adenyl ribonucleotide binding	3	4.411764705882353	0.9878352013995615	KIF6_HUMAN, APT_HUMAN, ACTB_HUMAN
GOTERM_MF_ALL	GO:0030554~adenyl nucleotide binding	3	4.411764705882353	0.9911188478809536	KIF6_HUMAN, APT_HUMAN, ACTB_HUMAN
GOTERM_MF_ALL	GO:0001883~purine nucleoside binding	3	4.411764705882353	0.9919251893952422	KIF6_HUMAN, APT_HUMAN, ACTB_HUMAN
GOTERM_MF_ALL	GO:0001882~nucleoside binding	3	4.411764705882353	0.9922708144747854	KIF6_HUMAN, APT_HUMAN, ACTB_HUMAN
Functional Annotation Chart
Category	Term	Count	%	PValue	Genes
GOTERM_MF_ALL	GO:0003723~RNA binding	17	25.0	1.957345346021579E-8	NPM_HUMAN, HNRH1_HUMAN, RS18_HUMAN, TRA2A_HUMAN, RL9_HUMAN, BICC1_HUMAN, RS16_HUMAN, RS5_HUMAN, RL14_HUMAN, FBRL_HUMAN, CPSF4_HUMAN, EXOS7_HUMAN, ROA2_HUMAN, EXOS9_HUMAN, RS4X_HUMAN, LSM8_HUMAN, SBDS_HUMAN
GOTERM_MF_ALL	GO:0003735~structural constituent of ribosome	8	11.76470588235294	5.3739132108276424E-6	RSSA_HUMAN, RL37A_HUMAN, RS18_HUMAN, RS4X_HUMAN, RL9_HUMAN, RS16_HUMAN, RS5_HUMAN, RL14_HUMAN
GOTERM_MF_ALL	GO:0019843~rRNA binding	5	7.352941176470589	5.603153808063911E-6	NPM_HUMAN, RS18_HUMAN, RS4X_HUMAN, RL9_HUMAN, SBDS_HUMAN
GOTERM_MF_ALL	GO:0005198~structural molecule activity	11	16.176470588235293	2.314271437935227E-4	MOES_HUMAN, RSSA_HUMAN, RL37A_HUMAN, RS18_HUMAN, VAPB_HUMAN, ACTB_HUMAN, RS4X_HUMAN, RL9_HUMAN, RS16_HUMAN, RS5_HUMAN, RL14_HUMAN
GOTERM_MF_ALL	GO:0003676~nucleic acid binding	25	36.76470588235294	0.0015798548021594577	NPM_HUMAN, BCLF1_HUMAN, HNRH1_HUMAN, RS18_HUMAN, H4_HUMAN, RL9_HUMAN, TRI33_HUMAN, H2B1B_HUMAN, RS5_HUMAN, ZN326_HUMAN, CPSF4_HUMAN, EXOS7_HUMAN, LSM8_HUMAN, RS4X_HUMAN, RFA1_HUMAN, SBDS_HUMAN, TRA2A_HUMAN, BICC1_HUMAN, RS16_HUMAN, RL14_HUMAN, FBRL_HUMAN, ROA2_HUMAN, EXOS9_HUMAN, RD23B_HUMAN, H2A2A_HUMAN
GOTERM_MF_ALL	GO:0005515~protein binding	46	67.64705882352942	0.001921644446351492	NPM_HUMAN, BCLF1_HUMAN, KIF6_HUMAN, CLIC1_HUMAN, HNRH1_HUMAN, DSG2_HUMAN, BCAM_HUMAN, ADH7_HUMAN, H4_HUMAN, SDCB1_HUMAN, TRI33_HUMAN, S10AA_HUMAN, CAZA1_HUMAN, LEG3_HUMAN, ITA6_HUMAN, DNJC9_HUMAN, EXOS7_HUMAN, RL37A_HUMAN, UBXN7_HUMAN, ACTB_HUMAN, LSM8_HUMAN, FAM3C_HUMAN, PLRG1_HUMAN, TI23B_HUMAN, RFA1_HUMAN, COR1B_HUMAN, SBDS_HUMAN, MOES_HUMAN, SPD2A_HUMAN, VAPB_HUMAN, TRA2A_HUMAN, APT_HUMAN, RS…
GOTERM_MF_ALL	GO:0008092~cytoskeletal protein binding	7	10.294117647058822	0.01681398391204572	MOES_HUMAN, VAPB_HUMAN, SDCB1_HUMAN, CAZA1_HUMAN, COR1B_HUMAN, SBDS_HUMAN, ANXA2_HUMAN
GOTERM_MF_ALL	GO:0003697~single-stranded DNA binding	3	4.411764705882353	0.021311634579557377	ROA2_HUMAN, RD23B_HUMAN, RFA1_HUMAN
GOTERM_MF_ALL	GO:0005488~binding	58	85.29411764705883	0.03196611432606253	BCLF1_HUMAN, CLIC1_HUMAN, BCAM_HUMAN, RS18_HUMAN, H4_HUMAN, RL9_HUMAN, SDCB1_HUMAN, H2B1B_HUMAN, TRI33_HUMAN, S10AA_HUMAN, CAZA1_HUMAN, ITA6_HUMAN, RS5_HUMAN, SAR1A_HUMAN, DNJC9_HUMAN, CPSF4_HUMAN, ZN326_HUMAN, ACTB_HUMAN, PLRG1_HUMAN, RFA1_HUMAN, COR1B_HUMAN, SBDS_HUMAN, MOES_HUMAN, APT_HUMAN, TRA2A_HUMAN, BICC1_HUMAN, CYBP_HUMAN, RL14_HUMAN, RSSA_HUMAN, RHOC_HUMAN, ROA2_HUMAN, EXOS9_HUMAN, RD23…
GOTERM_MF_ALL	GO:0043566~structure-specific DNA binding	3	4.411764705882353	0.11889516606977579	ROA2_HUMAN, RD23B_HUMAN, RFA1_HUMAN
GOTERM_MF_ALL	GO:0046982~protein heterodimerization activity	3	4.411764705882353	0.2093657620980082	NPM_HUMAN, VAPB_HUMAN, SDCB1_HUMAN
GOTERM_MF_ALL	GO:0005102~receptor binding	6	8.823529411764707	0.2964131746406189	MOES_HUMAN, ADH7_HUMAN, SDCB1_HUMAN, FAM3C_HUMAN, S10AA_HUMAN, ITA6_HUMAN
GOTERM_MF_ALL	GO:0003779~actin binding	3	4.411764705882353	0.38693873406133417	MOES_HUMAN, CAZA1_HUMAN, COR1B_HUMAN
GOTERM_MF_ALL	GO:0016491~oxidoreductase activity	4	5.88235294117647	0.5404511511568038	COX2_HUMAN, ADH7_HUMAN, QCR8_HUMAN, PRDX4_HUMAN
GOTERM_MF_ALL	GO:0008289~lipid binding	3	4.411764705882353	0.5538745140959485	SPD2A_HUMAN, ADH7_HUMAN, ANXA2_HUMAN
GOTERM_MF_ALL	GO:0008134~transcription factor binding	3	4.411764705882353	0.6259270710388823	NPM_HUMAN, CLIC1_HUMAN, PLRG1_HUMAN
GOTERM_MF_ALL	GO:0019899~enzyme binding	3	4.411764705882353	0.6365202966229225	VAPB_HUMAN, ACTB_HUMAN, ANXA2_HUMAN
GOTERM_MF_ALL	GO:0046983~protein dimerization activity	3	4.411764705882353	0.6560137380986268	NPM_HUMAN, VAPB_HUMAN, SDCB1_HUMAN
GOTERM_MF_ALL	GO:0042802~identical protein binding	3	4.411764705882353	0.7437912600131322	NPM_HUMAN, VAPB_HUMAN, TRA2A_HUMAN
GOTERM_MF_ALL	GO:0003677~DNA binding	9	13.23529411764706	0.7581927559955215	ZN326_HUMAN, BCLF1_HUMAN, ROA2_HUMAN, H4_HUMAN, RD23B_HUMAN, H2B1B_HUMAN, TRI33_HUMAN, RFA1_HUMAN, H2A2A_HUMAN
GOTERM_MF_ALL	GO:0003824~catalytic activity	16	23.52941176470588	0.968516560376133	KIF6_HUMAN, COX2_HUMAN, ADH7_HUMAN, APT_HUMAN, QCR8_HUMAN, TRI33_HUMAN, PRDX4_HUMAN, SAR1A_HUMAN, FBRL_HUMAN, THTR_HUMAN, PSB4_HUMAN, EXOS7_HUMAN, RHOC_HUMAN, EXOS9_HUMAN, RRAS2_HUMAN, GSTP1_HUMAN
GOTERM_MF_ALL	GO:0016740~transferase activity	4	5.88235294117647	0.9798262046395165	FBRL_HUMAN, THTR_HUMAN, APT_HUMAN, GSTP1_HUMAN
GOTERM_MF_ALL	GO:0030528~transcription regulator activity	3	4.411764705882353	0.9885284294252922	NPM_HUMAN, BCLF1_HUMAN, PLRG1_HUMAN
