# Supplementary material for: Data for comparative proteomics analysis of the antitumor effect of CIGB-552 peptide in HT-29 colon adenocarcinoma cells
Source: Data Brief. 2015 Jul 8;4:468–73. doi: 10.1016/j.dib.2015.06.024 (PMC4534583; doi:10.1016/j.dib.2015.06.024)
Supplement: Supplementary file 1 — Supplementary material [file mmc1.zip › Supplementary Table 1.xlsx]

## Sheet: Identified proteins
				Experiment # 1					Experiment # 2
		Accession	Mass	Mascot Score	SDS-PAGE Band	Number of identified peptides	Heavy/Light (protein)	SD(geo)	Mascot Score	SDS-PAGE Band	Number of identified peptides	Heavy/Light (protein)	SD(geo)
	1	1433B_HUMAN	29108	555	4	3	0.993319	1.254	931	4	3	1.37903	1.537
	2	1433E_HUMAN	30125	600	4	4	1.09082	1.769	698	4	3	1.02867	1.8357
	3	1433F_HUMAN	29315	132	4	4	0.780357	2.483	228	4	3	0.885339	2.4284
	4	1433G_HUMAN	29264	345	4	5	1.46495	1.293	505	4	3	0.790042	2.4371
	5	1433T_HUMAN	28958	308	4	4	0.931532	1.588	568	4	2	1.47218	1.553
	6	1433Z_HUMAN	28842	404	4	4	1.20712	1.403	801	4	6	1.1461	1.9577
	7	2AAA_HUMAN	67703	92	2	1	2.0908	1.123	386	2	2	0.931052	1.287
	8	4F2_HUMAN	69454	-	-	-	-	-	265	1	2	0.81484	1.139
	9	5NTD_HUMAN	65508	-	-	-	-	-	136	2	1	0.918386	1.277
	10	AATM_HUMAN	49203	161	3	1	1.38719	1.186	-	-	-	-	-
	11	ABI1_HUMAN	56135	92	2	1	1.73093	1.075	-	-	-	-	-
	12	ACINU_HUMAN	156591	-	-	-	-	-	112	1	1	0.835023	1.113
	13	ACL6A_HUMAN	49015	144	3	2	0.780695	1.072	124	3	1	0.894941	1.068
	14	ACLY_HUMAN	125141	67	1	1	1.42308	-	173	1	1	0.584922	1.407
	15	ACTA_HUMAN	43335	364	2	4	2.46486	1.539	2076	4	7	0.785784	1.24
	16	ACTB_HUMAN	42992	12532	3	16	0.923555	1.219	9999	3	17	1.11766	1.258
			42992	3077	4	14	1.69946	1.553	2875	4	9	0.914815	1.308
	17	ACTBM_HUMAN	43406	166	6	2	1.01778	1.27	-	-	-	-	-
	18	ACTG_HUMAN	42990	-	-	-	-	-	9989	3	16	1.01987	1.203
	19	ACTN1_HUMAN	106135	338	2	4	1.24628	1.221	51	4	1	1.47654	1.03
	20	ACTN4_HUMAN	107969	1122	1	9	0.941661	1.251	2376	1	16	1.00337	1.206
	21	ADH7_HUMAN	43835	-	-	-	-	-	38	5	1	0.0673401	-
	22	ADNP_HUMAN	129648	-	-	-	-	-	106	1	2	0.830799	1.145
	23	ADRO_HUMAN	55182	-	-	-	-	-	57	1	1	1.12311	1.103
	24	ADT2_HUMAN	34082	1757	4	7	0.655647	1.216	2947	4	6	0.706	1.127
			34082	155	5	2	0.810933	1.151	228	5	2	0.820799	1.274
	25	AGK_HUMAN	48936	48	2	1	0.658223	-	-	-	-	-	-
	26	AGR2_HUMAN	20848	160	6	1	1.20298	1.051	95	6	2	1.47328	1.543
	27	AIFM1_HUMAN	69060	150	2	1	1.37499	1.341	121	2	2	1.10954	1.18
	28	ALBU_HUMAN	74510	57	2	1	1.72881	-	-	-	-	-	-
	29	ALDOA_HUMAN	41056	360	3	2	1.32657	1.135	80	3	1	1.25696	1.578
	30	AN32A_HUMAN	29431	45	4	1	1.72855	1.089	125	4	1	0.833096	1.138
	31	ANX10_HUMAN	38509	-	-	-	-	-	51	4	1	0.895441	-
	32	ANXA2_HUMAN	40305	592	3	4	2.80085	1.562	477	3	3	1.82755	1.187
	33	ANXA4_HUMAN	37135	-	-	-	-	-	209	4	2	0.796393	1.603
	34	ANXA5_HUMAN	36976	259	4	3	1.231	1.12	452	4	3	0.937057	1.19
	35	AP2B1_HUMAN	108185	146	1	1	0.675676	-	-	-	-	-	-
	36	APEX2_HUMAN	59609	-	-	-	-	-	40	5	1	1.15311	-
	37	API5_HUMAN	61286	-	-	-	-	-	213	2	1	0.867306	1.078
	38	APOO_HUMAN	23085	85	5	1	0.60381	1.136	-	-	-	-	-
	39	APT_HUMAN	20169	272	5	1	2.10064	1.941	-	-	-	-	-
	40	ARF1_HUMAN	21250	112	5	2	1.59397	1.133	-	-	-	-	-
	41	ARP2_HUMAN	46213	144	3	1	0.791717	1.3	-	-	-	-	-
	42	ARP3_HUMAN	48945	40	2	1	1.02713	-	-	-	-	-	-
	43	ARP5L_HUMAN	17351	168	5	2	1.2706	1.219	61	5	1	0.706799	-
	44	ARPC2_HUMAN	35504	68	4	1	0.877067	1.038	-	-	-	-	-
	45	ARPC4_HUMAN	20382	190	5	3	0.52027	1.215	62	5	1	0.714822	1.049
	46	ARPC5_HUMAN	17012	64	5	2	0.935647	1.376	-	-	-	-	-
	47	AT5F1_HUMAN	29862	286	4	2	1.22949	1.378	184	4	3	2.10277	1.703
	48	ATAD2_HUMAN	164152	215	1	1	0.907481	1.045	385	1	5	1.24814	1.301
	49	ATD3A_HUMAN	73192	496	2	6	1.16148	1.45	519	2	8	1.15964	1.244
			73192	46	3	1	1.25587	1.697	68	3	2	1.59098	1.411
	50	ATD3B_HUMAN	74750	-	-	-	-	-	484	2	9	1.22138	1.267
	51	ATP5H_HUMAN	19451	192	5	2	2.09314	1.133	97	5	2	0.562937	1.077
	52	ATP5L_HUMAN	11782	45	6	1	0.847196	-	154	6	2	0.734018	1.233
	53	ATPA_HUMAN	61207	1769	2	14	0.91131	1.689	2959	2	11	1.01192	1.148
			61207	2569	3	11	0.887207	1.176	1850	3	8	0.991428	1.222
	54	ATPB_HUMAN	57560	1795	2	10	1.02817	1.311	5844	2	11	0.99916	1.226
			57560	4105	3	9	0.967352	1.139	2877	3	12	0.97263	1.178
			57560	928	4	6	1.45521	1.254	1902	4	7	1.18071	1.175
	55	ATPD_HUMAN	17659	360	5	1	1.1501	1.002	360	5	1	2.03718	1.232
	56	ATPG_HUMAN	34217	199	4	2	1.70449	1.189	963	4	5	1.19704	1.488
	57	ATPO_HUMAN	24215	318	5	4	0.897766	1.081	686	5	3	1.03327	1.301
	58	ATX2L_HUMAN	115640	-	-	-	-	-	42	1	1	1.37055	-
	59	BAF_HUMAN	10741	327	6	2	1.31439	1.216	-	-	-	-	-
	60	BAG2_HUMAN	24601	115	4	2	1.34058	2.123	123	4	1	1.88091	1.29
	61	BAG6_HUMAN	120448	-	-	-	-	-	91	1	2	0.800216	1.127
	62	BASI_HUMAN	43386	61	2	2	0.941466	1.151	-	-	-	-	-
	63	BCAM_HUMAN	68987	-	-	-	-	-	72	1	1	0.555494	1.742
	64	BCLF1_HUMAN	110066	-	-	-	-	-	187	1	2	6.14143	1.2033
	65	BICC1_HUMAN	108122	-	-	-	-	-	41	5	1	0.0470367	-
	66	BOP1_HUMAN	85522	86	1	1	0.740741	-	-	-	-	-	-
	67	BRE1B_HUMAN	117972	-	-	-	-	-	59	1	1	0.993008	-
	68	BUB3_HUMAN	38414	-	-	-	-	-	58	3	1	0.84975	1.024
	69	C1QBP_HUMAN	32560	183	4	1	0.430426	1.133	362	4	1	6.52076	2.037
	70	C1TC_HUMAN	105140	-	-	-	-	-	47	6	1	1.13332	-
	71	C2AIL_HUMAN	13529	323	6	1	1.03864	1.301	-	-	-	-	-
	72	CADH1_HUMAN	99540	-	-	-	-	-	69	1	2	0.988097	1.076
	73	CALM_HUMAN	17187	52	5	1	1.17187	1.052	42	5	1	1.10033	-
	74	CALX_HUMAN	70405	220	1	2	1.5998	1.282	552	1	2	0.997895	1.213
			70405	-	-	-	-	-	49	4	1	0.872469	-
	75	CAPG_HUMAN	39838	222	3	2	1.5728	1.009	-	-	-	-	-
	76	CAPZB_HUMAN	32526	356	4	2	1.04482	1.233	459	4	2	1.02008	1.182
	77	CATD_HUMAN	46199	114	4	1	1.36307	1.139	234	4	1	0.71116	1.086
	78	CAZA1_HUMAN	33956	265	4	1	0.555169	1.164	94	4	1	0.49666	1.137
	79	CBX1_HUMAN	22808	164	4	1	1.51557	1.278	38	4	1	2.05338	-
	80	CBX3_HUMAN	22137	264	5	2	1.45815	1.11	127	4	1	1.49471	1.058
	81	CCAR1_HUMAN	137751	-	-	-	-	-	92	1	1	0.736755	-
	82	CCHL_HUMAN	31835	-	-	-	-	-	60	4	1	0.856234	1.054
	83	CD4_HUMAN	53666	-	-	-	-	-	43	2	1	0.872933	-
	84	CD59_HUMAN	15264	834	5	3	1.3348	1.672	981	5	2	1.30469	1.165
	85	CDC42_HUMAN	22437	-	-	-	-	-	58	5	2	1.09172	2.345
	86	CDK1_HUMAN	35226	78	4	2	1.54021	1.186	-	-	-	-	-
	87	CELF1_HUMAN	53535	-	-	-	-	-	246	2	1	0.606488	1.134
	88	CH10_HUMAN	11420	288	6	3	1.20874	1.116	604	6	6	0.605232	1.355
	89	CH60_HUMAN	63616	6913	2	23	1.07089	1.312	14540	2	24	0.929579	1.153
			63616	1599	3	6	1.15066	1.105	956	3	9	0.742717	1.176
	90	CHCH3_HUMAN	27482	931	4	6	1.38733	1.27	1240	4	5	0.993505	1.178
	91	CHM1B_HUMAN	23022	72	4	2	1.00456	1.161	56	4	1	1.22154	1.001
	93	CLH1_HUMAN	197728	45	1	1	0.712251	-	492	1	6	0.77714	1.147
			197728	41	2	1	1.56104	-	134	2	1	0.890396	1.05
	94	CLIC1_HUMAN	28088	-	-	-	-	-	113	4	1	1.77355	1.127
	95	CLPX_HUMAN	72079	89	2	1	0.665911	1.141	-	-	-	-	-
	96	CMC1_HUMAN	76640	197	2	4	0.781464	1.36	134	2	2	1.18515	1.077
	97	CMC2_HUMAN	76264	251	2	4	0.85376	1.433	-	-	-	-	-
	98	CNBP_HUMAN	21508	41	4	1	2.73824	-	119	4	1	1.08605	1.138
			21508	234	5	2	1.04867	1.282	168	5	1	0.510133	1.092
	99	COF1_HUMAN	19901	378	5	8	0.800182	1.365	149	5	3	1.10228	1.601
	100	COR1B_HUMAN	55977	51	2	1	0.32743	-	-	-	-	-	-
	101	COR1C_HUMAN	55580	222	2	2	0.68768	1.242	409	2	3	0.608395	1.094
	102	COX2_HUMAN	25941	83	5	1	1.90058	1.199	-	-	-	-	-
	103	COX41_HUMAN	20536	169	5	2	0.538577	1.101	82	5	1	1.09138	-
	104	COX5A_HUMAN	17259	-	-	-	-	-	39	6	1	0.888376	-
	105	CPNS1_HUMAN	28916	163	4	2	15.1374	3.282	52	4	2	0.190648	4.061
	106	CPSF2_HUMAN	91891	41	1	1	0.913242	-	-	-	-	-	-
	107	CPSF4_HUMAN	32311	-	-	-	-	-	99	4	1	0.0217356	3.572
	108	CPSF5_HUMAN	26912	42	4	1	1.57197	-	285	4	2	1.21365	1.37
	109	CPSF6_HUMAN	60107	211	2	3	0.928277	1.146	260	2	2	1.00089	1.582
	110	CPSF7_HUMAN	52904	112	2	2	0.589531	1.898	234	2	2	0.964428	1.149
	111	CSK2B_HUMAN	25758	98	4	1	1.37917	1.014	132	4	1	1.02079	1.082
	112	CSN8_HUMAN	23597	80	5	1	1.90058	-	-	-	-	-	-
	113	CSTF2_HUMAN	61648	43	2	1	0.955063	-	-	-	-	-	-
	114	CTBL1_HUMAN	67213	-	-	-	-	-	42	2	1	1.15421	-
	115	CTBP2_HUMAN	50184	37	3	1	0.608699	-	51	3	1	0.423032	-
	116	CTNA1_HUMAN	103970	132	1	2	1.31265	1.18	622	1	7	0.762475	1.241
			103970	54	2	1	1.57269	-	460	2	6	1.16405	1.288
	117	CTNB1_HUMAN	87395	137	1	3	1.02577	1.145	127	1	2	0.758281	1.172
		CTNB1_HUMAN	87395	94	2	2	1.11451	1.292	-	-	-	-	-
	118	CTND1_HUMAN	111246	437	1	4	1.1945	1.285	1779	1	12	0.82811	1.156
			111246	94	2	1	1.1943	-	753	2	5	0.893991	1.383
			111246	169	3	2	1.6932	1.38	143	3	1	0.816412	1.081
	119	CX7A2_HUMAN	9705	67	6	1	0.895858	1.073	70	6	1	1.29783	1.075
	120	CY1_HUMAN	36456	95	4	2	1.43822	1.152	591	4	3	1.26007	1.741
	121	CYB5_HUMAN	15681	782	5	3	0.975879	1.172	164	5	2	0.765487	1.055
	122	CYBP_HUMAN	27822	65	4	1	3.90119	-	-	-	-	-	-
	123	CYTB_HUMAN	11582	89	6	1	1.46365	1.806	-	-	-	-	-
	124	DDB1_HUMAN	130719	-	-	-	-	-	179	1	2	0.767342	1.128
	125	DDX1_HUMAN	86192	39	2	1	1.76883	-	103	2	1	1.05355	-
	126	DDX17_HUMAN	74503	1096	2	9	1.02894	1.291	1732	2	11	0.843358	1.084
	127	DDX21_HUMAN	91753	-	-	-	-	-	49	1	1	1.06315	-
	128	DDX23_HUMAN	99563	-	-	-	-	-	118	1	1	0.799733	1.041
	129	DDX3X_HUMAN	75136	193	2	3	1.78227	1.455	554	2	5	0.830929	1.15
	130	DDX46_HUMAN	122340	-	-	-	-	-	201	1	2	0.890515	1.684
	131	DDX5_HUMAN	71275	1612	2	13	1.11206	1.279	2699	2	15	0.868479	1.091
			71275	270	3	4	1.1386	1.078	144	3	2	0.678893	1.157
			71275	147	4	2	1.84565	1.369	490	4	5	1.08351	1.176
	132	DECR_HUMAN	37450	-	-	-	-	-	45	4	1	1.03113	-
	133	DEFM_HUMAN	27654	-	-	-	-	-	43	4	1	0.959618	-
	134	DESP_HUMAN	345612	-	-	-	-	-	367	1	3	0.956991	1.106
	135	DEST_HUMAN	20007	282	5	2	0.952346	1.245	160	5	1	1.81593	-
	136	DGKH_HUMAN	134866	-	-	-	-	-	42	1	1	0.801594	-
	137	DHE3_HUMAN	63272	272	2	3	1.04262	1.337	258	2	3	0.908787	1.091
	138	DHSA_HUMAN	75230	256	2	5	0.826959	1.235	1108	2	5	0.990632	1.159
	139	DHSB_HUMAN	33729	116	4	2	1.75435	1.37	119	4	2	1.10571	1.231
	140	DHSD_HUMAN	17597	-	-	-	-	-	92	6	1	0.81262	-
	141	DHX15_HUMAN	93844	45	2	1	0.533161	-	428	2	3	0.779383	1.076
	142	DHX9_HUMAN	145234	609	1	10	0.790242	1.228	1491	1	16	0.811967	1.227
			145234	211	2	3	0.987943	1.585	281	2	4	0.722394	1.513
	143	DIC_HUMAN	32371	-	-	-	-	-	84	4	1	0.758073	1.068
	144	DLDH_HUMAN	56450	-	-	-	-	-	58	3	1	0.751782	-
	145	DNJC9_HUMAN	31320	48	4	1	2.50076	-	147	4	1	1.92148	1.107
	146	DNLI1_HUMAN	105652	-	-	-	-	-	82	1	1	0.783727	1.206
	147	DSE_HUMAN	112417	73	2	1	0.824184	1.068	130	2	1	1.04201	1.092
	148	DSG2_HUMAN	125914	-	-	-	-	-	73	1	1	0.554522	1.098
	149	DSRAD_HUMAN	141481	416	1	4	0.802912	1.223	722	1	4	1.02725	1.114
	150	DX39A_HUMAN	50914	-	-	-	-	-	73	3	2	0.696973	1.303
	151	DX39B_HUMAN	50747	161	3	4	0.575144	1.186	60	3	2	0.691876	1.145
	152	ECH1_HUMAN	36934	-	-	-	-	-	266	4	1	0.85356	1.011
	153	ECHA_HUMAN	86853	463	2	3	0.986702	1.105	294	2	4	0.845289	1.223
	154	ECHM_HUMAN	32944	57	4	1	0.580324	-	133	4	2	1.82317	1.948
	155	EF1A1_HUMAN	52510	267	2	6	0.989092	1.289	530	2	3	0.938409	1.222
			52652	180	3	4	0.898222	1.284	207	3	2	0.75208	1.094
	156	EF1D_HUMAN	32146	78	4	2	0.762291	1.057	-	-	-	-	-
	157	EF1G_HUMAN	51858	45	2	1	0.155442	-	41	2	1	0.868163	-
	158	EF2_HUMAN	99412	87	1	1	1.2288	-	400	1	3	0.880286	1.151
	159	EFHD2_HUMAN	27789	315	4	2	1.1217	1.245	267	4	2	1.26083	1.127
	160	EFR3A_HUMAN	96118	-	-	-	-	-	48	1	1	0.877989	1.091
	161	EFTU_HUMAN	51287	321	3	2	1.73237	1.368	49	4	1	0.540515	-
	162	EHD4_HUMAN	63267	125	2	1	1.35636	1.006	-	-	-	-	-
	163	EIF3F_HUMAN	38133	114	3	1	1.74479	-	-	-	-	-	-
	164	ELAV1_HUMAN	37093	1000	4	4	0.92781	1.29	1243	4	4	1.27177	1.505
	165	ELOC_HUMAN	12948	499	6	4	1.11225	1.782	66	6	1	0.701358	-
	166	EMD_HUMAN	29317	93	4	3	0.898174	2.048	137	4	2	1.09828	1.155
	167	ENOA_HUMAN	49277	262	3	1	1.04285	1.088	80	3	1	0.925305	1.002
			49277	73	4	1	1.29892	-	47	4	1	1.34147	-
	168	ENPL_HUMAN	96279	489	1	5	1.85171	1.212	285	2	2	0.983727	1.23
	169	ENPLL_HUMAN	48541	95	2	1	1.73973	1.214	-	-	-	-	-
	170	EPCAM_HUMAN	36896	-	-	-	-	-	214	4	3	0.553669	2.3908
	171	EPIPL_HUMAN	563724	118	1	1	1.19201	1.039	-	-	-	-	-
	172	EPS8_HUMAN	94561	-	-	-	-	-	75	1	1	0.797679	-
	173	ERH_HUMAN	12779	186	6	2	0.873285	1.202	-	-	-	-	-
	174	ESRP1_HUMAN	78205	140	2	1	1.05921	1.184	136	2	1	0.975811	1.459
	175	ETFA_HUMAN	36655	103	4	1	1.58328	1.243	339	4	3	1.97455	1.348
	176	ETFB_HUMAN	29236	224	4	2	2.08775	1.653	79	4	1	0.8091	1.472
	177	EXOS1_HUMAN	22405	46	5	1	1.14555	-	-	-	-	-	-
	178	EXOS2_HUMAN	33724	78	4	1	0.910543	-	234	4	2	1.29258	1.406
	179	EXOS4_HUMAN	26890	107	4	1	0.633151	1.103	661	4	3	1.05391	1.323
	180	EXOS5_HUMAN	26368	-	-	-	-	-	114	4	2	0.922418	1.038
	181	EXOS6_HUMAN	28663	92	4	1	1.07043	1.056	125	4	2	1.52128	1.288
	182	EXOS7_HUMAN	33339	57	4	1	0.18176	2.534	-	-	-	-	-
	183	EXOS9_HUMAN	51044	67	2	1	0.554471	1.007	-	-	-	-	-
	184	EZRI_HUMAN	71989	193	2	3	0.764014	1.423	293	2	3	0.869779	1.125
	185	F162A_HUMAN	18381	48	5	1	1.25089	-	-	-	-	-	-
	186	FA36A_HUMAN	13882	287	5	3	0.647235	1.295	-	-	-	-	-
			13882	342	6	3	0.880842	1.352	-	-	-	-	-
	187	FA83H_HUMAN	129322	59	1	1	1.18357	-	204	1	2	0.876252	1.14
	188	FAM3C_HUMAN	25920	-	-	-	-	-	311	4	1	2.79393	1.463
	189	FANCE_HUMAN	60723	42	2	1	2.00122	-	-	-	-	-	-
	190	FAS_HUMAN	280350	78	1	2	1.46835	1.043	-	-	-	-	-
	191	FBRL_HUMAN	34704	388	4	5	2.40147	1.9077	626	4	5	1.86258	1.821
	192	FETUA_HUMAN	41015	42	2	1	1.50722	1.017	-	-	-	-	-
			41015	43	4	1	1.52604	-	-	-	-	-	-
	193	FIS1_HUMAN	17809	48	5	1	0.878384	-	42	5	1	1.15199	-
	194	FLNA_HUMAN	290695	-	-	-	-	-	196	1	2	1.26394	1.273
	195	FLNB_HUMAN	287957	116	1	2	0.578271	1.708	366	1	3	1.07525	1.154
	196	FUBP1_HUMAN	68993	150	2	3	1.05695	1.188	611	2	7	0.832897	1.22
	197	FUBP2_HUMAN	74728	-	-	-	-	-	190	2	2	0.934552	1.381
	198	FUBP3_HUMAN	63109	186	2	3	1.05174	1.243	568	2	6	0.924933	1.201
	199	FUMH_HUMAN	56256	-	-	-	-	-	145	3	1	0.957077	1.045
	200	FUS_HUMAN	54308	207	2	2	0.869832	1.2	297	2	2	0.834992	1.045
	201	G3P_HUMAN	37336	566	3	4	3.17631	2.298	285	3	2	1.10462	1.062
	202	G3P_HUMAN	37336	607	4	3	0.724434	1.401	1287	4	6	0.833364	1.776
	203	GANAB_HUMAN	108591	44	1	1	1.41312	-	69	1	1	1.08472	-
	204	GBB1_HUMAN	38798	164	3	1	3.25687	1.003	249	3	2	1.24563	1.1
			38768	701	4	4	0.726311	1.407	1035	4	5	0.912518	1.529
	205	GBB2_HUMAN	38591	-	-	-	-	-	142	3	2	1.133	1.157
		GBB2_HUMAN	38591	668	4	4	0.748111	1.391	1268	4	4	1.08974	1.512
	206	GBG12_HUMAN	8413	130	6	1	2.20134	-	-	-	-	-	-
	207	GBLP_HUMAN	36388	418	4	3	1.1565	1.103	624	4	6	1.30687	1.459
	208	GHC1_HUMAN	35737	89	4	1	0.946139	1.05	179	4	4	0.884016	1.335
	209	GLYM_HUMAN	57450	448	2	4	0.971338	1.246	751	2	4	1.11535	1.13
		GLYM_HUMAN	57450	397	3	3	0.94421	1.111	297	3	4	1.15666	1.255
	210	GNL3_HUMAN	65611	-	-	-	-	-	184	2	1	0.881925	-
	211	GOGA2_HUMAN	116365	-	-	-	-	-	41	1	1	1.08567	-
	212	GPDM_HUMAN	83422	216	2	4	1.01081	1.194	606	2	3	0.89054	1.053
	213	GRP75_HUMAN	76332	98	1	1	1.40116	1.239	281	1	4	1.41931	1.278
			76332	1327	2	8	0.969726	1.311	1251	2	8	1.07423	1.212
	214	GRP78_HUMAN	75178	650	2	7	1.242	1.303	1256	2	7	1.0402	1.181
	215	GRSF1_HUMAN	54723	-	-	-	-	-	48	2	1	1.29559	-
	216	GRWD1_HUMAN	50381	-	-	-	-	-	190	2	1	1.1958	1.338
	217	GSLG1_HUMAN	143167	-	-	-	-	-	73	1	2	0.878367	1.129
	218	GSTO1_HUMAN	28939	48	4	1	1.37599	-	70	4	2	0.610065	1.46
	219	GSTP1_HUMAN	24166	345	4	2	3.20098	1.24	65	4	1	2	-
	220	GTF2I_HUMAN	116556	138	1	1	0.792683	1.151	158	1	2	0.951406	1.439
	221	GUAA_HUMAN	79752	78	2	1	1.21258	-	115	2	1	0.747692	1.021
	222	H2A1B_HUMAN	14712	89	6	2	0.885898	1.062	-	-	-	-	-
	223	H2A2A_HUMAN	14717	-	-	-	-	-	112	5	3	2.02226	2.242
	224	H2B1B_HUMAN	14842	348	4	4	2.80171	1.743	822	4	4	1.80915	1.368
	225	H2B1D_HUMAN	14768	7771	5	9	0.874766	1.151	-	-	-	-	-
		H2B1D_HUMAN	14768	4743	6	12	0.948697	1.378	-	-	-	-	-
	226	H2B1L_HUMAN	14784	7579	5	10	0.857789	1.218	4832	5	6	0.823437	1.292
	227	H2B3B_HUMAN	14800	3836	6	10	0.892295	1.36	-	-	-	-	-
	228	H31_HUMAN	16122	913	5	4	0.629917	1.246	667	5	3	0.676215	1.297
	229	H31T_HUMAN	16226	646	6	4	0.547211	1.38	276	6	3	1.38555	2.422
	230	H4_HUMAN	11856	518	5	3	1.91129	1.152	251	5	2	1.60114	1.596
		H4_HUMAN	11856	3157	6	11	0.854057	1.225	792	6	7	1.09914	1.463
	231	HBA_HUMAN	15814	103	6	1	1.42266	1.052	-	-	-	-	-
	232	HBB_HUMAN	16626	43	6	1	1.27882	-	-	-	-	-	-
	233	HCD2_HUMAN	27652	563	4	6	1.12145	1.139	1088	4	4	0.970466	1.105
	234	HCFC1_HUMAN	214155	66	1	1	0.544366	-	115	1	1	0.873344	-
	235	HDAC1_HUMAN	57579	45	2	1	0.261973	1.387	80	2	1	0.836495	1.325
	236	HEAT1_HUMAN	252480	-	-	-	-	-	78	1	1	0.722896	1.569
	237	HNRDL_HUMAN	47798	441	3	4	1.1424	1.178	211	3	3	1.07945	1.284
	238	HNRH1_HUMAN	50274	774	2	3	0.93441	1.12	1582	2	5	0.896026	1.084
			50274	1082	3	5	0.903102	1.213	784	3	3	0.970001	1.08
			50274	580	4	4	1.16553	1.395	479	4	4	2.37976	1.619
	239	HNRH3_HUMAN	37334	320	3	2	1.61791	1.211	134	3	1	1.81126	1.384
		HNRH3_HUMAN	37334	271	4	4	0.818354	1.207	172	4	2	0.908156	1.399
	240	HNRL1_HUMAN	97902	162	1	2	0.865476	1.105	1112	1	8	0.934286	1.165
		HNRL1_HUMAN	97902	87	2	2	1.01992	1.162	142	2	2	0.890556	1.03
	241	HNRL2_HUMAN	87737	766	1	7	1.00639	1.171	1576	1	10	0.940056	1.119
		HNRL2_HUMAN	87737	199	2	3	0.897944	1.042	79	2	2	0.660807	1.232
		HNRL2_HUMAN	87737	164	3	2	1.0606	1.034	118	3	1	0.920827	1.129
	242	HNRPC_HUMAN	34939	1465	3	6	0.899195	1.21	192	3	4	1.17559	1.254
		HNRPC_HUMAN	34939	159	4	3	0.947003	1.993	647	4	3	0.95253	1.218
	243	HNRPD_HUMAN	39968	977	3	6	0.967993	1.267	433	3	4	1.22175	1.433
	244	HNRPF_HUMAN	46790	659	3	4	0.908289	1.214	523	3	2	1.0227	1.081
		HNRPF_HUMAN	46790	414	4	3	1.38194	1.448	176	4	2	2.00012	1.424
	245	HNRPG_HUMAN	42892	149	3	2	1.15501	1.118	-	-	-	-	-
	246	HNRPK_HUMAN	52224	2728	2	12	1.0939	1.262	3563	2	14	1.00579	1.215
		HNRPK_HUMAN	52224	811	3	5	1.19306	1.162	130	3	2	0.818178	1.149
	247	HNRPL_HUMAN	66092	776	2	7	1.15624	1.307	1475	2	9	0.891894	1.101
		HNRPL_HUMAN	66092	171	3	2	0.944872	1.213	231	3	2	0.777909	1.176
	248	HNRPM_HUMAN	79621	3405	2	20	0.877225	1.171	6827	2	20	1.05525	1.183
		HNRPM_HUMAN	79621	655	3	7	1.08991	1.253	103	3	1	0.777934	1.036
	249	HNRPQ_HUMAN	71915	50	1	1	1.30086	1.093	250	1	2	0.968967	1.133
		HNRPQ_HUMAN	71915	497	2	3	0.916839	1.086	760	2	6	0.872419	1.07
	250	HNRPR_HUMAN	73103	-	-	-	-	-	245	1	3	0.90528	1.138
		HNRPR_HUMAN	73103	580	2	4	0.897523	1.254	691	2	5	0.993906	1.177
	251	HNRPU_HUMAN	94392	3594	1	18	0.934542	1.319	5355	1	18	0.806193	1.182
		HNRPU_HUMAN	94392	428	2	4	0.841912	1.527	282	2	1	0.572187	1.372
	252	HS105_HUMAN	101543	62	1	1	1.01338	-	68	1	1	0.867605	-
	253	HS90A_HUMAN	88707	708	2	8	1.22952	1.233	598	2	7	0.738849	1.188
	254	HS90B_HUMAN	86789	1795	1	13	1.81752	1.267	1035	1	10	0.915683	1.238
		HS90B_HUMAN	86789	855	2	9	1.16016	1.203	792	2	6	0.804659	1.252
	255	HSP13_HUMAN	53272	81	3	1	1.25739	1.046	-	-	-	-	-
	256	HSP71_HUMAN	72616	274	1	2	1.03238	1.085	600	1	5	0.905733	1.213
			72616	1466	2	10	0.997287	1.247	2584	2	15	0.95821	1.237
	257	HSP74_HUMAN	98740	55	2	1	1.23565	-	-	-	-	-	-
	258	HSP76_HUMAN	73191	-	-	-	-	-	1740	2	9	0.891648	1.157
	259	HSP7C_HUMAN	73570	352	1	4	1.15906	1.134	1275	1	10	1.06454	1.286
		HSP7C_HUMAN	73570	3090	2	14	0.975689	1.291	4582	2	17	0.884777	1.152
	260	HSPB1_HUMAN	23155	245	4	2	2.38069	1.312	48	4	1	0.403503	1.047
	261	HTAI2_HUMAN	28262	46	4	1	1.12396	-	83	4	1	1.46655	1.024
	262	HTSF1_HUMAN	89368	-	-	-	-	-	125	1	1	1.07701	1.311
	263	IDHP_HUMAN	53066	-	-	-	-	-	106	3	1	1.04837	1.071
	264	IF1AX_HUMAN	17313	80	5	1	1.18782	1.07	41	5	1	1.28473	-
	265	IF4A1_HUMAN	47309	179	3	2	1.07727	1.425	159	3	1	0.699548	1.215
	266	IF4A3_HUMAN	48232	65	2	1	1.09948	-	119	2	2	1.53585	1.089
		IF4A3_HUMAN	48232	236	3	2	0.71497	1.246	1054	3	4	0.714052	1.175
	267	IF4E_HUMAN	26086	79	4	2	0.808846	1.089	47	4	1	1.66269	1.467
	268	IF4H_HUMAN	27935	38	4	1	11.9833	-	90	4	1	0.36007	1.101
	269	IF5A1_HUMAN	17652	345	5	3	0.922783	1.373	139	5	2	2.31161	3.139
	270	IF6_HUMAN	27390	306	4	2	1.05551	1.171	377	4	3	1.24049	1.553
	271	ILF2_HUMAN	44085	56	2	1	1.51937	-	-	-	-	-	-
		ILF2_HUMAN	44085	163	3	1	0.766748	1.084	-	-	-	-	-
	272	ILF3_HUMAN	98507	1659	1	5	0.967735	1.162	969	1	9	0.930464	1.166
		ILF3_HUMAN	98507	318	2	4	0.941729	2.065	382	2	4	0.96206	1.299
	273	IMA2_HUMAN	59428	126	2	1	1.11473	1.182	379	2	2	1.13279	1.154
	274	IMA3_HUMAN	59540	187	2	1	1.06555	-	349	2	1	0.699771	1.421
	275	IMA4_HUMAN	59481	140	2	2	1.07076	1.007	-	-	-	-	-
	276	IMB1_HUMAN	100678	48	1	1	1.08648	-	131	1	2	0.949341	1.257
		IMB1_HUMAN	100678	96	2	3	1.23958	1.26	133	2	1	0.91967	1.036
	277	IMMT_HUMAN	86691	95	1	2	1.22307	1.178	508	1	3	1.01838	1.129
		IMMT_HUMAN	86691	72	2	2	0.460805	1.57	683	2	8	0.992532	1.165
	278	IMP3_HUMAN	22339	75	5	1	0.647609	1.389	-	-	-	-	-
	279	INF2_HUMAN	139862	53	1	1	0.794281	-	-	-	-	-	-
	280	IPO5_HUMAN	128054	115	1	1	1.1215	1.114	113	1	2	1.01012	1.096
		IPO5_HUMAN	128054	152	2	1	1.25155	1.057	-	-	-	-	-
	281	ITA6_HUMAN	131287	-	-	-	-	-	41	4	1	0.0445082	1.686
	282	ITB1_HUMAN	94872	-	-	-	-	-	136	1	1	1.03192	1.156
	283	ITB4_HUMAN	209538	145	1	1	0.805802	-	408	1	5	0.631285	1.173
	284	K1967_HUMAN	105646	111	1	1	0.773208	1.006	350	1	3	0.870773	1.169
		K1967_HUMAN	105646	-	-	-	-	-	53	2	1	1.14674	-
	285	K1C10_HUMAN	60042	260	2	3	1.26952	1.511	234	2	2	1.46005	1.168
	286	K1C12_HUMAN	54461	1196	3	5	0.973906	1.21	-	-	-	-	-
	287	K1C14_HUMAN	52991	2565	3	8	0.958698	1.162	-	-	-	-	-
	288	K1C18_HUMAN	48911	4416	1	18	0.980382	1.23	8885	1	20	1.25319	1.229
			48911	2604	2	13	1.62456	1.264	8364	2	18	1.27389	1.227
			48911	33910	3	38	0.966026	1.157	24538	3	35	0.94694	1.264
			48911	11220	4	16	1.27406	1.412	11580	4	17	1.03776	1.414
	289	K1C19_HUMAN	44667	1284	1	9	0.96931	1.244	3406	1	12	1.28913	1.152
		K1C19_HUMAN	44667	1251	2	9	1.71682	1.398	3634	2	16	1.57927	1.224
		K1C19_HUMAN	44667	13265	3	31	0.99625	1.205	10390	3	28	1.06043	1.234
		K1C19_HUMAN	44667	4970	4	18	1.67039	1.585	4271	4	16	0.830287	1.418
	290	K1C20_HUMAN	49744	561	2	9	1.08538	1.362	734	2	8	1.43319	1.222
			49744	2178	3	17	1.1402	1.389	638	3	7	0.955542	1.307
			49744	376	4	4	1.03457	1.435	356	4	5	1.29898	1.345
	291	K2C1_HUMAN	67473	273	2	1	1.11569	1.015	2235	2	2	0.759392	1.269
			67473	295	3	2	0.797901	1.309	-	-	-	-	-
	292	K2C8_HUMAN	55015	10582	1	28	1.02968	1.214	24508	1	37	1.0936	1.26
		K2C8_HUMAN	55015	20642	2	29	1.13147	1.757	38266	2	44	0.965283	1.247
		K2C8_HUMAN	55015	53366	3	41	0.929769	1.209	39363	3	39	1.127	1.276
		K2C8_HUMAN	55015	9980	4	27	1.29086	2.689	17920	4	11	0.947168	1.294
	293	KAD2_HUMAN	27601	61	4	1	1.281	-	-	-	-	-	-
	294	KC1AL_HUMAN	40651	-	-	-	-	-	56	4	1	1.10064	-
	295	KHDR1_HUMAN	49348	90	2	3	0.967493	1.306	109	2	2	0.833812	1.115
	296	KIF6_HUMAN	96059	68	4	1	2.00061	1.068	-	-	-	-	-
	297	KITH_HUMAN	26906	-	-	-	-	-	45	4	1	0.70575	-
	298	KPYM_HUMAN	60165	162	2	1	1.20621	1.351	449	2	5	0.750142	1.38
	299	KTN1_HUMAN	164596	63	4	1	0.876708	-	-	-	-	-	-
	300	KYNU_HUMAN	54669	54	4	1	0.977834	1.021	-	-	-	-	-
	301	LAD1_HUMAN	59194	77	2	1	1.095	1.059	-	-	-	-	-
	302	LAP2A_HUMAN	78425	296	2	3	1.24428	1.389	755	2	8	0.862539	1.164
		LAP2A_HUMAN	78425	106	3	1	1.23554	-	40	4	1	0.828545	-
	303	LAP2B_HUMAN	52377	-	-	-	-	-	362	2	4	0.842296	1.068
	304	LASP1_HUMAN	31141	151	3	1	1.39701	-	168	3	1	1.11091	1.15
	305	LDHA_HUMAN	38197	692	4	3	0.890826	1.082	1019	4	2	0.835939	1.092
	306	LDHB_HUMAN	38063	-	-	-	-	-	481	4	2	0.855756	1.032
		LDHB_HUMAN	38063	-	-	-	-	-	481	4	3	0.849251	1.032
	307	LEG3_HUMAN	26543	-	-	-	-	-	99	4	1	0.453264	1.072
	308	LEG4_HUMAN	36606	105	4	2	0.412744	1.876	469	4	1	0.979457	1.145
	309	LEO1_HUMAN	77483	-	-	-	-	-	40	1	1	1.22611	-
	310	LETM1_HUMAN	87172	-	-	-	-	-	47	1	1	1.63538	-
		LETM1_HUMAN	87172	-	-	-	-	-	53	2	1	0.897559	-
	311	LG3BP_HUMAN	67282	138	2	2	0.836078	1.392	73	2	1	0.706149	1.04
		LG3BP_HUMAN	67282	42	4	1	1.08858	-	69	4	1	0.885263	1.121
	312	LIMA1_HUMAN	88850	462	1	5	0.817096	1.252	628	1	7	0.854553	1.384
	313	LMAN1_HUMAN	59219	57	2	1	0.907706	1.041	75	2	1	0.924802	1.031
		LMAN1_HUMAN	59219	61	3	1	0.981778	1.037	38	3	1	0.970948	-
	314	LMNA_HUMAN	76251	2677	1	14	1.08354	1.17	6723	1	26	1.09351	1.292
			76251	8622	2	38	0.942935	1.453	16136	2	41	0.993742	1.262
			76251	2811	3	17	1.10855	1.19	1375	3	12	0.760524	1.272
			76251	746	4	7	2.27254	1.768	2332	4	16	1.24542	1.537
	315	LMNB1_HUMAN	68479	-	-	-	-	-	382	1	3	1.12279	1.174
		LMNB1_HUMAN	68479	1870	2	13	0.91439	1.584	2497	2	12	0.904496	1.263
	316	LMNB2_HUMAN	69428	1232	2	12	0.957425	1.428	1137	2	10	0.942009	1.41
	317	LMNB2_HUMAN	69428	125	3	3	1.00741	1.203	54	3	1	0.862806	-
	318	LMO7_HUMAN	199394	76	1	2	0.855365	1.127	68	1	2	1.03388	1.355
	319	LONM_HUMAN	109750	-	-	-	-	-	111	1	1	0.864387	-
	320	LPPRC_HUMAN	163582	398	1	4	0.934099	1.324	1886	1	17	0.965662	1.19
		LPPRC_HUMAN	163582	-	-	-	-	-	127	2	1	0.879139	-
	321	LSM12_HUMAN	22756	86	4	1	0.606807	1.073	43	4	1	1.93492	-
	322	LSM2_HUMAN	11330	100	6	1	0.8172	1.546	-	-	-	-	-
	323	LSM3_HUMAN	11973	-	-	-	-	-	55	5	1	0.730595	-
	324	LTOR1_HUMAN	18128	172	5	2	0.95063	1.313	-	-	-	-	-
	325	LYSC_HUMAN	17365	179	5	1	0.520209	1.084	510	5	3	1.03588	1.212
		LYSC_HUMAN	17365	144	6	2	1.13887	1.156	407	6	3	0.694862	1.193
	326	MAL2_HUMAN	19397	-	-	-	-	-	71	1	1	0.665175	1.216
	327	MAPK3_HUMAN	44691	-	-	-	-	-	39	1	1	0.900525	-
	328	MATR3_HUMAN	97977	436	1	9	1.43661	1.218	856	1	10	1.12117	1.191
	329	MCCB_HUMAN	63195	82	2	1	0.829404	-	47	2	1	0.7101	-
	330	MCM2_HUMAN	104621	68	1	1	0.912409	-	286	1	5	0.763092	1.142
		MCM2_HUMAN	104621	79	2	1	1.21422	-	-	-	-	-	-
	331	MCM3_HUMAN	94268	-	-	-	-	-	569	1	6	0.633384	1.599
	332	MCM4_HUMAN	99098	57	1	1	1.34445	-	218	1	3	0.638616	1.064
	333	MCM5_HUMAN	85202	-	-	-	-	-	199	1	3	0.634299	1.259
	334	MCM6_HUMAN	96020	79	1	1	1.28008	-	310	1	5	0.710613	1.356
	335	MCM7_HUMAN	83479	-	-	-	-	-	239	1	1	0.71341	1.13
		MCM7_HUMAN	83479	55	2	1	0.682724	-	288	2	2	0.792411	1.053
	336	MCTS1_HUMAN	21682	44	5	1	1.1593	-	-	-	-	-	-
	337	MDHC_HUMAN	38083	-	-	-	-	-	39	4	1	1.38168	-
	338	MDHM_HUMAN	37141	569	4	5	2.26065	2.233	508	4	3	0.865607	1.279
	339	MGN_HUMAN	17809	103	5	2	0.726968	1.148	-	-	-	-	-
	340	MIF_HUMAN	12807	-	-	-	-	-	76	6	1	0.944312	1.055
	341	MINA_HUMAN	54622	-	-	-	-	-	51	4	1	1.16633	1.037
	342	ML12A_HUMAN	20483	69	5	1	1.42143	-	-	-	-	-	-
	343	MNT_HUMAN	63503	-	-	-	-	-	41	1	1	1.1485	-
	344	MOES_HUMAN	70712	149	2	3	0.543021	1.352	-	-	-	-	-
	345	MOS_HUMAN	39137	51	6	1	0.52005	-	51	6	1	1.65402	1.101
	346	MPPA_HUMAN	59801	-	-	-	-	-	55	2	1	1.0405	-
	347	MRE11_HUMAN	82996	108	2	1	0.755864	1.14	-	-	-	-	-
	348	MTA2_HUMAN	77836	49	2	1	1.49032	-	154	2	2	0.995817	1.395
	349	MTCH2_HUMAN	34586	116	4	2	1.2345	2.315	743	4	2	0.877817	1.14
	350	MTDC_HUMAN	39075	51	4	1	1.30382	1.026	-	-	-	-	-
	351	MTX2_HUMAN	30936	-	-	-	-	-	48	4	1	0.995294	-
	352	MYH11_HUMAN	237451	48	2	1	0.822708	-	-	-	-	-	-
	353	MYH14_HUMAN	233519	-	-	-	-	-	399	1	5	1.04522	1.515
	354	MYL6_HUMAN	17538	267	5	3	0.803127	1.145	567	5	2	0.81814	1.519
		MYL6_HUMAN	17538	149	6	3	1.16733	1.382	-	-	-	-	-
	355	MYL6B_HUMAN	23774	-	-	-	-	-	110	6	2	0.941128	1.085
	356	MYO19_HUMAN	112773	-	-	-	-	-	70	1	1	0.940423	-
	357	MYO1C_HUMAN	125444	-	-	-	-	-	114	1	2	0.787824	1.112
	358	NAA38_HUMAN	10441	137	6	1	2.40073	-	-	-	-	-	-
	359	NB5R3_HUMAN	35217	186	4	4	0.975487	2.915	109	4	1	0.964116	1.261
	360	NCBP1_HUMAN	95147	-	-	-	-	-	80	2	1	0.586599	-
	361	NCOA5_HUMAN	66411	63	2	1	1.15285	1.073	46	2	1	1.43072	-
	362	NDKA_HUMAN	17771	2307	5	4	0.830702	1.118	1275	5	4	0.64565	1.305
	363	NDUA2_HUMAN	11327	43	6	1	1.24559	-	-	-	-	-	-
	364	NDUA4_HUMAN	9750	78	6	1	0.935264	2.197	-	-	-	-	-
	365	NDUA5_HUMAN	14062	131	6	1	0.984926	1.16	-	-	-	-	-
	366	NDUA6_HUMAN	18632	82	6	1	1.05732	1.087	-	-	-	-	-
	367	NDUA9_HUMAN	43686	42	4	1	0.649425	-	-	-	-	-	-
	368	NDUAC_HUMAN	17644	143	5	1	0.810294	1.682	-	-	-	-	-
	369	NDUAD_HUMAN	16958	106	6	2	0.675861	1.13	83	6	1	0.853415	1.05
	370	NDUB6_HUMAN	16110	107	5	1	1.35926	1.761	-	-	-	-	-
	371	NDUS1_HUMAN	82376	393	2	3	0.805297	1.215	1165	2	8	1.0326	1.137
	372	NDUS2_HUMAN	53933	143	3	1	0.902973	1.22	-	-	-	-	-
	373	NDUS3_HUMAN	30905	674	4	2	1.21014	1.142	385	4	1	0.912617	1.024
	374	NDUS5_HUMAN	13256	-	-	-	-	-	56	6	1	0.94234	-
	375	NDUS6_HUMAN	14381	-	-	-	-	-	39	6	1	0.721696	-
	376	NDUS8_HUMAN	24689	124	4	2	1.50396	1.055	54	4	2	1.47348	1.716
	377	NDUV1_HUMAN	52688	59	3	1	1.18336	1.027	-	-	-	-	-
	378	NDUV2_HUMAN	28450	155	4	1	1.50639	1.004	206	4	2	0.868949	1.479
	379	NEP1_HUMAN	27701	-	-	-	-	-	110	4	1	0.68596	-
	380	NH2L1_HUMAN	14899	803	6	6	1.20121	1.989	396	6	3	0.655436	1.343
	381	NIBL1_HUMAN	86531	-	-	-	-	-	49	1	1	0.525128	-
	382	NLE1_HUMAN	54809	61	3	1	0.772169	1.139	-	-	-	-	-
	383	NOC2L_HUMAN	87696	79	1	1	0.862379	1.067	55	1	1	0.46217	-
	384	NOC4L_HUMAN	59852	41	2	1	0.97249	-	-	-	-	-	-
	385	NOLC1_HUMAN	78223	53	2	1	0.902986	-	132	2	1	0.978852	1.189
		NOLC1_HUMAN	78223	-	-	-	-	-	87	4	3	0.886171	1.693
	386	NONO_HUMAN	55474	1550	2	15	0.836926	1.463	2561	2	15	0.934763	1.186
			55474	400	3	5	1.14325	1.339	407	3	3	0.62624	1.577
			55474	241	4	3	1.99608	1.837	411	4	4	1.21938	1.433
	387	NPM_HUMAN	34254	1292	3	10	1.82517	1.335	1314	3	6	0.901146	1.286
		NPM_HUMAN	34254	180	5	2	3.30101	4.878	111	5	1	2.89139	1.129
	388	NPM3_HUMAN	19957	247	5	1	1.10436	1.044	801	5	1	0.756654	-
	389	NQO1_HUMAN	31927	-	-	-	-	-	124	4	1	0.867529	1.063
	390	NSUN2_HUMAN	89977	47	2	1	1.30083	-	158	1	1	1.10532	1.25
	391	NU153_HUMAN	159907	42	1	1	1.00594	-	-	-	-	-	-
	392	NUCL_HUMAN	80420	927	1	12	1.08333	1.369	2080	1	12	0.693403	1.309
	393	NUMA1_HUMAN	246265	267	1	3	1.00803	1.847	648	1	5	0.847626	1.324
	394	NUP93_HUMAN	95707	-	-	-	-	-	82	1	1	0.679081	1.28
	395	NUP98_HUMAN	202490	49	1	1	0.92081	-	-	-	-	-	-
	396	OCAD2_HUMAN	17909	574	5	6	1.01287	1.487	233	5	5	0.828461	1.67
	397	ODO1_HUMAN	119605	-	-	-	-	-	117	1	1	0.866311	1.1
	398	ODO2_HUMAN	50367	88	2	2	1.13309	1.303	216	2	3	1.16944	1.235
	399	ODP2_HUMAN	71147	55	2	1	0.846293	-	196	2	2	1.13971	1.191
	400	ODPAT_HUMAN	44795	52	3	1	0.714068	-	-	-	-	-	-
	401	ODPB_HUMAN	40490	229	4	1	0.943681	1.202	194	4	1	0.583658	1.044
	402	OST48_HUMAN	51864	38	3	1	0.527255	-	38	1	1	0.936748	-
		OST48_HUMAN	51864	-	-	-	-	-	49	2	1	0.845053	-
	403	P53_HUMAN	45176	-	-	-	-	-	81	2	1	0.679223	-
	404	P5CR1_HUMAN	34389	857	4	5	1.15198	1.222	1572	4	7	0.946605	1.465
	405	P5CR2_HUMAN	34853	213	4	2	0.86643	1.117	643	4	2	1.13952	1.244
	406	P5CS_HUMAN	89767	-	-	-	-	-	791	1	8	1.08981	1.136
		P5CS_HUMAN	89767	342	2	6	0.833025	1.247	822	2	7	0.937424	1.272
	407	PABP1_HUMAN	72756	166	2	1	1.12418	1.131	214	2	1	0.888615	1.05
	408	PABP2_HUMAN	33321	-	-	-	-	-	139	2	1	1.13907	-
	409	PAF1_HUMAN	61623	58	2	1	0.750269	-	-	-	-	-	-
	410	PARK7_HUMAN	20764	-	-	-	-	-	208	4	1	0.883049	1.054
	411	PARP1_HUMAN	119300	-	-	-	-	-	252	1	2	0.834725	1.058
	412	PCAT1_HUMAN	60976	-	-	-	-	-	77	2	1	0.830503	-
	413	PCBP1_HUMAN	38701	314	3	4	1.14644	1.1	44	3	1	0.817652	-
	414	PCBP2_HUMAN	39767	298	3	5	1.28215	1.17	90	2	1	1.246	1.024
	415	PCNA_HUMAN	29897	-	-	-	-	-	136	4	1	0.917325	1.1
	416	PDCD6_HUMAN	22196	79	5	1	1.49648	1.271	-	-	-	-	-
	417	PDIA1_HUMAN	59695	109	2	1	2.01374	1.358	238	2	1	1.15433	1.144
	418	PDIA3_HUMAN	59406	507	2	5	1.25608	1.207	500	2	4	1.2226	1.344
	419	PDIA4_HUMAN	76240	89	2	1	0.962128	-	193	2	2	1.05329	1.216
	420	PDIA6_HUMAN	49895	302	2	2	1.40758	1.06	426	2	3	1.08237	1.068
		PDIA6_HUMAN	49895	401	3	3	1.19476	1.082	115	3	1	0.944039	1.047
	421	PELP1_HUMAN	122028	-	-	-	-	-	42	1	1	1.0072	-
	422	PEPD_HUMAN	54548	49	2	1	1.7288	2.272	42	2	1	0.595679	-
	423	PEPL_HUMAN	210963	-	-	-	-	-	189	1	1	0.908186	1.093
	424	PGAM1_HUMAN	29739	194	4	2	1.47483	1.157	71	4	1	0.94551	1.187
	425	PGAM5_HUMAN	32731	494	4	6	1.43489	2.042	484	4	8	1.09378	1.612
	426	PGK1_HUMAN	46975	49	3	1	1.22375		107	3	2	1.10381	1.093
	427	PGRC1_HUMAN	22340	75	4	1	2.70156	1.396	357	4	2	0.947254	1.151
	428	PHB_HUMAN	30397	5009	4	11	0.959513	1.251	8812	4	8	1.32939	1.43
	429	PHB2_HUMAN	34074	1231	4	6	0.847491	1.127	2692	4	7	1.01533	1.248
	430	PHF5A_HUMAN	13861	158	6	1	0.983831	1.316	-	-	-	-	-
	431	PKP2_HUMAN	99759	-	-	-	-	-	143	1	1	0.698135	1.207
		PKP2_HUMAN	99759	-	-	-	-	-	79	2	1	0.838033	-
	432	PKP3_HUMAN	88813	42	2	1	0.937136	-	66	2	1	0.851678	1.119
	433	PLAK_HUMAN	83961	223	1	2	1.14444	1.076	120	1	1	0.91072	-
		PLAK_HUMAN	83961	116	2	2	0.820227	1.233	221	2	3	0.784478	1.244
	434	PLEC_HUMAN	544287	1869	1	21	0.757727	1.331	3391	1	34	1.17633	1.251
		PLEC_HUMAN	544287	167	2	4	0.864596	1.29	688	2	5	1.35595	1.158
	435	PLRG1_HUMAN	59013	60	2	1	0.349213	-	-	-	-	-	-
	436	PM14_HUMAN	15258	61	6	1	2.00061	2.258	-	-	-	-	-
	437	PNPT1_HUMAN	88840	54	2	1	1.85839	-	77	2	2	1.02398	1.053
	438	PP1A_HUMAN	39402	306	3	3	1.33908	1.171	88	3	1	0.977485	1.127
	439	PP1B_HUMAN	39013	159	3	3	1.24761	1.332	-	-	-	-	-
	440	PP2AA_HUMAN	36786	41	4	1	0.00604595	-	-	-	-	-	-
	441	PP6R1_HUMAN	98453	42	6	1	0.565771	-	-	-	-	-	-
	442	PPAC_HUMAN	19049	138	5	1	0.732139	1.152	42	5	1	0.408502	-
	443	PPIA_HUMAN	18873	3898	5	8	0.987905	1.336	3956	5	7	0.713119	2.063
		PPIA_HUMAN	18873	634	6	4	0.642664	1.376	665	6	7	1.36356	1.268
	444	PPIB_HUMAN	24891	3524	5	10	1.0314	1.238	1236	5	9	1.40339	2.176
	445	PPIH_HUMAN	20055	456	5	3	0.938698	1.362	462	5	5	0.881718	2.121
	446	PPIL1_HUMAN	18818	326	5	1	0.899088	1.109	-	-	-	-	-
	447	PPT1_HUMAN	35454	55	4	1	0.889157	-	57	4	1	0.814637	-
	448	PR40A_HUMAN	113335	-	-	-	-	-	311	1	1	0.852308	1.056
	449	PRDX1_HUMAN	23236	827	5	5	1.00119	1.538	773	5	2	0.603936	1.262
	450	PRDX3_HUMAN	28687	273	4	3	1.09504	1.45	681	4	1	1.1389	1.008
	451	PRDX4_HUMAN	31351	-	-	-	-	-	60	4	1	0.112811	-
	452	PRKDC_HUMAN	486563	-	-	-	-	-	119	1	3	0.76692	1.269
	453	PROF1_HUMAN	15708	202	6	4	2.00102	2.575	121	6	1	0.852677	1.196
	454	PROF2_HUMAN	15868	102	6	1	1.06579	1.001	-	-	-	-	-
	455	PRP19_HUMAN	56975	284	2	2	0.618721	1.209	253	2	3	0.835855	1.147
	456	PRP4_HUMAN	60796	93	2	1	1.02707	1.238	77	2	2	0.800993	1.119
	457	PRP6_HUMAN	111050	-	-	-	-	-	100	1	3	0.945146	1.215
	458	PRS10_HUMAN	45761	388	3	2	1.08514	1.181	-	-	-	-	-
	459	PRS6B_HUMAN	48697	-	-	-	-	-	93	1	1	0.760947	-
	460	PSA1_HUMAN	30432	170	4	1	1.39976	1.221	127	4	3	0.748111	1.427
	461	PSA2_HUMAN	26655	53	4	1	3.58174	-	230	4	2	0.827158	1.456
	462	PSA3_HUMAN	29510	462	4	2	3.34333	2.134	533	4	2	1.28795	1.549
	463	PSA4_HUMAN	30991	81	4	1	3.28062	-	133	4	1	0.695062	-
	464	PSA5_HUMAN	27193	263	4	1	1.65689	1.021	486	4	3	1.07626	1.512
	465	PSA6_HUMAN	28806	142	4	2	1.77628	2.728	350	4	3	1.20248	1.627
	466	PSA7L_HUMAN	29733	156	4	1	1.07872	1.19	264	4	2	0.797213	1.243
	467	PSB1_HUMAN	27342	196	4	1	1.66328	1.436	452	4	3	1.3139	1.356
	468	PSB3_HUMAN	23829	-	-	-	-	-	300	4	1	1.39695	1.298
	469	PSB4_HUMAN	29482	-	-	-	-	-	127	4	1	1.81274	1.06
	470	PSB6_HUMAN	25806	51	5	1	0.558001	-	55	5	1	0.494778	-
	471	PSD12_HUMAN	55304	42	2	1	1.29764	-	-	-	-	-	-
		PSD12_HUMAN	55304	39	3	1	0.869005	-	-	-	-	-	-
	472	PSD7_HUMAN	38830	57	3	1	1.33129	-	-	-	-	-	-
	473	PSDE_HUMAN	35608	-	-	-	-	-	65	4	1	0.733897	-
	474	PSMD8_HUMAN	40950	-	-	-	-	-	39	4	1	0.924893	-
	475	PSME3_HUMAN	30575	207	4	2	1.06981	1.265	132	4	3	0.963914	1.422
	476	PSPC1_HUMAN	59857	91	2	2	0.774703	1.598	176	2	5	0.894079	1.124
	477	PTBP1_HUMAN	58885	269	2	5	0.928931	1.402	541	2	7	0.926422	1.092
	478	PTCD3_HUMAN	81201	-	-	-	-	-	211	2	1	1.58965	1.314
	479	PTN11_HUMAN	71130	52	2	1	1.05318	-	-	-	-	-	-
	480	PUF60_HUMAN	61395	94	2	1	0.905944	1.02	-	-	-	-	-
	481	QCR1_HUMAN	54140	245	3	3	1.01138	1.28	258	3	3	1.0473	1.119
	482	QCR2_HUMAN	49707	451	3	4	1.00595	1.165	228	3	3	1.15241	1.267
		QCR2_HUMAN	49707	189	4	2	1.10665	1.39	76	4	1	1.5168	1.638
	483	QCR7_HUMAN	14107	47	6	1	0.910359	-	-	-	-	-	-
	484	QCR8_HUMAN	10080	-	-	-	-	-	108	6	1	1.9248	1.074
	485	RA1L2_HUMAN	35216	252	5	3	1.44277	1.177	98	5	1	0.800819	-
	486	RAB10_HUMAN	23756	-	-	-	-	-	61	1	1	0.738194	-
	487	RAB14_HUMAN	24706	128	4	2	1.25715	1.101	232	4	4	1.19474	1.439
	488	RAB1A_HUMAN	23662	145	5	2	0.705551	1.058	47	5	1	0.632155	-
	489	RAB1B_HUMAN	23091	164	4	3	2.43973	2.006	151	4	2	1.22434	1.471
	490	RAB5C_HUMAN	24337	202	4	2	2.01483	1.879	216	4	2	0.688014	1.325
	491	RAB6A_HUMAN	24305	154	4	3	1.09943	1.596	-	-	-	-	-
	492	RAB7A_HUMAN	24596	156	4	3	1.41054	1.242	167	4	2	1.06296	1.269
		RAB7A_HUMAN	24596	374	5	2	1.08782	1.196	112	5	1	0.602871	-
	493	RABL3_HUMAN	27250	-	-	-	-	-	47	4	1	1.57604	-
	494	RAC1_HUMAN	22699	246	5	1	1.74706	1.253	275	5	1	0.432931	1.061
	495	RAD21_HUMAN	73891	44	1	1	1.09206	-	52	1	1	0.731051	-
	496	RAE1L_HUMAN	42804	123	3	1	1.21281	1.02	-	-	-	-	-
	497	RAGP1_HUMAN	65872	149	1	2	0.976278	1.214	-	-	-	-	-
		RAGP1_HUMAN	65872	151	2	2	0.758652	2.098	69	2	1	0.868842	-
	498	RALA_HUMAN	24647	-	-	-	-	-	161	4	1	0.699988	1.204
	499	RALY_HUMAN	33505	267	3	3	1.38115	1.525	80	3	1	1.92681	1.146
		RALY_HUMAN	33505	40	4	1	0.847137	-	180	4	2	0.698928	1.242
	500	RAN_HUMAN	25377	495	4	4	0.727537	1.269	715	4	2	0.900099	1.101
	501	RANG_HUMAN	24635	-	-	-	-	-	46	4	1	0.919134	1.385
	502	RAP1A_HUMAN	22166	148	5	2	2.41713	2.471	122	5	2	0.979974	1.189
	503	RB11A_HUMAN	25061	538	4	7	1.49249	1.432	487	4	4	2.72147	1.983
	504	RB12B_HUMAN	120179	-	-	-	-	-	114	1	1	0.81472	-
	505	RBBP4_HUMAN	48948	216	2	3	0.839533	1.309	295	2	4	0.934957	1.178
	506	RBM10_HUMAN	106147	68	1	1	1.17343	-	174	1	1	1.1272	1.083
	507	RBM14_HUMAN	70460	285	2	5	0.893452	1.33	440	2	3	0.945608	1.085
	508	RBM3_HUMAN	17286	280	5	2	0.684917	1.377	204	5	2	0.527192	1.154
	509	RBM39_HUMAN	61319	143	2	3	1.02909	1.257	312	2	3	1.04733	1.136
	510	RBM47_HUMAN	65845	145	2	1	0.777007	1.125	158	2	2	0.659148	1.28
	511	RBP2_HUMAN	375783	46	1	1	1.21271	-	75	1	1	0.993074	1.202
	512	RBP56_HUMAN	62798	-	-	-	-	-	112	2	2	0.92099	1.161
	513	RBX1_HUMAN	13104	73	6	1	1.01122	1.254	-	-	-	-	-
	514	RCC1_HUMAN	46590	-	-	-	-	-	89	3	1	0.9824	1.011
	515	RCC2_HUMAN	58359	111	2	1	0.511161	1.291	288	2	2	0.836725	1.091
	516	RCN2_HUMAN	37681	-	-	-	-	-	101	2	1	1.99891	1.314
	517	RD23B_HUMAN	44116	61	2	1	1.80055	-	-	-	-	-	-
	518	RFA1_HUMAN	70599	44	2	1	0.488742	-	-	-	-	-	-
	519	RFC3_HUMAN	42605	-	-	-	-	-	152	3	1	1.06008	1.073
	520	RFC4_HUMAN	41827	39	3	1	0.941227	-	-	-	-	-	-
	521	RHOC_HUMAN	23049	-	-	-	-	-	271	4	1	2.11878	1.057
	522	RL11_HUMAN	21244	153	5	2	1.52155	1.135	78	5	3	0.796692	1.406
	523	RL12_HUMAN	18696	1426	5	4	1.31987	1.386	1038	5	3	1.14372	1.971
	524	RL14_HUMAN	25225	106	6	1	1.98186	-	-	-	-	-	-
	525	RL22_HUMAN	15704	116	5	2	0.791261	1.28	84	5	1	0.890911	1.044
		RL22_HUMAN	15704	136	6	1	1.07363	1.183	79	6	1	1.14239	1.032
	526	RL30_HUMAN	13577	-	-	-	-	-	47	6	1	1.25844	-
	527	RL37A_HUMAN	11228	79	6	1	2.00061	1.596	-	-	-	-	-
	528	RL5_HUMAN	36201	-	-	-	-	-	48	4	1	0.725707	-
	529	RL9_HUMAN	22706	49	4	1	2.67382	1.306	-	-	-	-	-
	530	RLA0_HUMAN	35263	205	4	3	0.906665	1.392	128	4	1	1.05904	-
	531	RM02_HUMAN	34349	-	-	-	-	-	59	4	1	0.56791	-
	532	RM04_HUMAN	35554	124	4	1	1.04271	1.26	275	4	2	0.848435	1.089
	533	RM15_HUMAN	34603	65	4	1	0.0106719	-	127	4	2	1.78517	2.089
	534	RM19_HUMAN	34751	47	4	1	0.56221	-	57	4	1	0.975424	-
	535	RM28_HUMAN	31271	53	4	1	1.1111	1.076	108	4	1	0.950264	1.104
	536	RM43_HUMAN	23951	144	5	1	0.711336	1.033	56	5	1	0.728629	-
	537	RM45_HUMAN	36692	237	4	3	1.14313	2.444	209	4	1	1.22765	1.041
	538	RM46_HUMAN	32593	55	4	1	1.27268	-	58	4	1	1.42297	-
	539	RM49_HUMAN	19617	107	6	1	0.96901	-	-	-	-	-	-
	540	RM53_HUMAN	12492	71	6	1	0.96901	-	-	-	-	-	-
	541	RMD3_HUMAN	53579	-	-	-	-	-	81	2	1	0.823714	-
	542	ROA0_HUMAN	31791	920	4	4	0.675239	3.01	980	4	3	0.893548	1.45
	543	ROA1_HUMAN	39621	621	3	5	1.80264	1.349	403	3	3	1.63415	1.301
		ROA1_HUMAN	39621	4117	4	11	0.937104	2.816	14337	4	9	1.57628	2.106
	544	ROA2_HUMAN	38276	3670	3	13	1.81855	1.233	2916	3	12	2.3237	1.528
	545	ROA3_HUMAN	40800	795	3	5	0.991441	1.376	500	3	6	1.47209	1.345
		ROA3_HUMAN	40800	579	4	3	1.21717	3.995	493	4	1	1.6427	1.485
	546	ROAA_HUMAN	37563	766	3	4	1.0907	1.221	506	3	4	0.926733	1.319
		ROAA_HUMAN	37563	186	4	2	1.83018	1.274	369	4	3	0.465403	1.616
	547	RPAB1_HUMAN	25224	104	4	1	2.14725	1.137	401	4	3	1.20425	1.53
	548	RPB1_HUMAN	223473	-	-	-	-	-	57	1	1	0.862544	-
	549	RPB2_HUMAN	138359	-	-	-	-	-	103	1	1	0.754218	1.003
	550	RPIA_HUMAN	34279	74	4	1	1.20858	1.147	57	4	1	0.937415	-
	551	RPKL1_HUMAN	61553	-	-	-	-	-	41	2	1	1.29781	-
	552	RPN1_HUMAN	70349	75	1	1	0.999001	-	402	1	3	0.815652	1.221
		RPN1_HUMAN	70349	144	2	1	0.67865	1.024	130	2	3	0.735827	1.292
	553	RPP30_HUMAN	30682	-	-	-	-	-	64	4	1	0.85712	-
	554	RRAS2_HUMAN	24254	-	-	-	-	-	84	4	1	6.60201	4.931
	555	RS12_HUMAN	15675	46	5	1	0.860289	-	-	-	-	-	-
		RS12_HUMAN	15675	198	6	2	1.22455	1.024	171	6	2	0.86853	1.161
	556	RS14_HUMAN	17016	71	5	1	0.907171	-	-	-	-	-	-
		RS14_HUMAN	17016	109	6	1	1.18803	-	-	-	-	-	-
	557	RS15A_HUMAN	15467	91	5	2	0.812279	1.137	-	-	-	-	-
	558	RS16_HUMAN	17298	116	6	2	2.24467	2.051	-	-	-	-	-
	559	RS17L_HUMAN	16197	58	5	1	1.98006	-	-	-	-	-	-
	560	RS18_HUMAN	18428	42	5	1	1.80055	-	-	-	-	-	-
	561	RS2_HUMAN	32741	135	4	3	1.72037	1.354	58	4	1	1.45141	1.061
	562	RS20_HUMAN	14092	156	5	1	1.62645	1.043	-	-	-	-	-
		RS20_HUMAN	14092	130	6	1	1.32546	1.158	-	-	-	-	-
	563	RS27A_HUMAN	19506	165	5	3	0.940142	1.743	179	5	2	1.36939	1.407
		RS27A_HUMAN	19506	1297	6	6	1.28197	1.555	904	6	4	0.602557	1.156
	564	RS3_HUMAN	27785	81	4	1	1.31114	1.084	147	4	2	1.37399	1.688
	565	RS3A_HUMAN	31921	-	-	-	-	-	115	4	1	1.50948	1.091
	566	RS4X_HUMAN	31079	125	4	1	2.40073	1.025	258	4	2	1.82	1.162
	567	RS5_HUMAN	23796	88	5	1	2.35273	1.314	-	-	-	-	-
	568	RS8_HUMAN	25941	96	4	1	1.40568	1.189	112	4	1	0.717689	-
	569	RSMB_HUMAN	25257	220	4	3	1.47316	1.554	388	4	1	0.886814	1.108
	570	RSSA_HUMAN	33471	164	4	1	2.10064	1.884	-	-	-	-	-
	571	RT02_HUMAN	34003	143	4	2	0.59202	1.148	115	4	1	1.92363	1.201
	572	RT11_HUMAN	21401	73	5	2	0.510763	1.349	47	5	1	0.730201	-
	573	RT22_HUMAN	42518	-	-	-	-	-	179	3	1	1.65502	-
	574	RT23_HUMAN	22414	72	5	2	2.75872	5.315	128	5	2	1.00167	1.137
	575	RT28_HUMAN	21628	67	5	2	0.726849	1.439	72	5	1	0.86968	1.034
	576	RT29_HUMAN	47224	213	3	2	0.786051	1.332	138	3	1	1.21704	1.318
	577	RU2A_HUMAN	29486	142	4	2	0.711655	1.245	264	4	2	4.78112	1.62
	578	RU2B_HUMAN	26596	336	4	3	4.69923	5.382	413	4	1	0.580423	-
	579	RUVB1_HUMAN	52345	325	2	3	0.9918	1.266	706	2	2	0.901383	1.061
		RUVB1_HUMAN	52345	232	3	5	1.00047	1.255	-	-	-	-	-
	580	RUVB2_HUMAN	52554	39	3	1	1.11386	1.216	180	3	2	1.14377	1.226
	581	RUXF_HUMAN	10000	-	-	-	-	-	54	6	1	1.01845	-
	582	RUXGL_HUMAN	8925	219	6	1	0.96245	1.114	-	-	-	-	-
	583	S10AA_HUMAN	11878	237	6	2	2.50076	3.082	-	-	-	-	-
	584	SAFB1_HUMAN	105710	-	-	-	-	-	170	1	2	0.629325	1.907
	585	SAM50_HUMAN	53365	79	2	1	1.13359	1.601	-	-	-	-	-
	586	SAP18_HUMAN	18125	507	5	3	1.03904	1.462	533	5	1	0.613543	1.025
	587	SAP30_HUMAN	24413	-	-	-	-	-	80	4	1	0.708017	-
	588	SAR1A_HUMAN	23035	91	4	1	2.15667	1.01	-	-	-	-	-
	589	SART3_HUMAN	113998	-	-	-	-	-	149	1	1	0.873561	-
	590	SBDS_HUMAN	30587	-	-	-	-	-	98	4	1	1.92855	1.29
	591	SC22B_HUMAN	25447	88	4	2	0.710812	2.784	-	-	-	-	-
	592	SCAF8_HUMAN	143516	41	2	1	1.01655	-	58	1	1	0.865068	1.002
	593	SCO1_HUMAN	35022	185	4	1	1.68345	1.183	86	4	1	0.626301	-
	594	SCO2_HUMAN	30299	-	-	-	-	-	87	4	2	0.986299	1.177
	595	SCRIB_HUMAN	178057	-	-	-	-	-	109	1	2	0.749668	1.149
	596	SDCB1_HUMAN	33403	63	4	1	1.80055	-	-	-	-	-	-
	597	SEPT9_HUMAN	67522	159	2	2	0.929476	1.118	-	-	-	-	-
		SEPT9_HUMAN	67522	44	3	1	1.34436	-	195	2	2	1.05581	1.035
	598	SF3A1_HUMAN	91559	-	-	-	-	-	343	1	4	1.09112	1.213
	599	SF3B1_HUMAN	150190	-	-	-	-	-	443	1	5	0.85603	1.333
	600	SF3B3_HUMAN	139026	-	-	-	-	-	138	1	2	0.808138	1.145
		SF3B3_HUMAN	139026	84	2	1	1.9583	1.098	70	2	1	0.818843	-
	601	SFPQ_HUMAN	77630	1142	1	9	0.989542	1.271	3064	1	11	0.999419	1.216
		SFPQ_HUMAN	77630	204	2	3	0.692006	1.412	380	2	5	0.959506	1.237
	602	SFXN1_HUMAN	36537	694	4	4	0.988545	1.262	890	4	8	1.1264	1.401
	603	SFXN3_HUMAN	36922	246	4	2	0.913102	1.357	213	4	1	1.0279	1.185
	604	SH3L3_HUMAN	10682	85	6	1	1.09737	-	-	-	-	-	-
	605	SK2L2_HUMAN	122705	46	1	1	0.810373	-	227	1	2	0.864378	1.182
	606	SLIRP_HUMAN	12683	216	6	2	0.99866	2.546	-	-	-	-	-
	607	SLTM_HUMAN	121635	-	-	-	-	-	48	2	1	1.03954	-
	608	SMC1A_HUMAN	150479	432	1	3	0.770323	1.483	575	1	4	0.992846	1.273
	609	SMC3_HUMAN	147244	235	1	4	0.985672	1.2	812	1	9	0.964986	1.108
	610	SMCA5_HUMAN	126588	-	-	-	-	-	62	1	1	0.861179	1.2
	611	SMD1_HUMAN	13724	44	6	1	0.691619	-	-	-	-	-	-
	612	SMD3_HUMAN	14500	486	5	2	0.691377	1.064	398	5	2	0.625722	1.111
		SMD3_HUMAN	14500	342	6	2	1.02886	1.176	145	6	1	0.862911	1.089
	613	SMHD1_HUMAN	235294	-	-	-	-	-	270	1	1	0.727762	-
	614	SMRC1_HUMAN	126832	206	1	2	0.745558	1.456	170	1	5	0.737048	1.494
	615	SNAA_HUMAN	34950	64	4	2	1.92528	1.031	-	-	-	-	-
	616	SND1_HUMAN	105398	100	1	1	1.04015	-	79	1	1	0.878218	-
	617	SNR40_HUMAN	40652	217	3	3	0.879154	1.332	41	3	1	0.989979	-
	618	SNRPA_HUMAN	32250	246	4	3	2.3468	2.577	813	4	2	0.70062	1.241
	619	SODC_HUMAN	16672	94	5	1	0.894149	1.202	96	5	1	0.906622	-
	620	SPD2A_HUMAN	129720	46	3	1	0.239641	1.14	-	-	-	-	-
	621	SPIT2_HUMAN	29494	50	4	1	1.38722	-	68	4	1	0.7091	1.075
	622	SPT5H_HUMAN	124214	-	-	-	-	-	47	1	1	1.233	-
	623	SPTA2_HUMAN	294275	554	1	11	0.687918	1.345	1579	1	21	0.959002	1.232
	624	SPTB2_HUMAN	282953	109	1	2	0.836105	1.213	717	1	8	0.881033	1.305
	625	SQRD_HUMAN	51712	136	3	1	0.851161	1.003	129	2	1	0.651706	1.114
		SQRD_HUMAN	51712	-	-	-	-	-	69	4	1	0.706655	-
	626	SRC8_HUMAN	64058	36	3	1	0.993404	-	160	3	3	0.735652	1.397
	627	SRP09_HUMAN	10652	81	6	2	0.842281	2.055	-	-	-	-	-
	628	SRPRB_HUMAN	30640	-	-	-	-	-	223	4	2	0.948439	1.859
	629	SRRT_HUMAN	104280	-	-	-	-	-	46	1	1	0.975337	-
	630	SRSF1_HUMAN	28230	475	4	4	3.2381	4.143	914	4	6	1.82143	1.785
	631	SRSF2_HUMAN	25965	-	-	-	-	-	232	4	1	0.906365	1.152
	632	SRSF4_HUMAN	59219	-	-	-	-	-	58	3	1	0.877916	1.065
	633	SRSF5_HUMAN	32102	-	-	-	-	-	286	4	2	0.741683	1.12
	634	SRSF6_HUMAN	40876	163	2	4	1.0029	1.493	317	2	3	1.2015	1.246
		SRSF6_HUMAN	40876	453	4	5	1.968	1.558	539	4	5	0.642564	1.247
	635	SRSF7_HUMAN	27949	355	4	3	6.67582	4.398	517	4	2	0.686841	1.644
	636	SRSF9_HUMAN	26029	42	4	1	1.2433	-	-	-	-	-	-
	637	SSBP_HUMAN	17609	218	5	3	0.573173	1.042	343	5	3	1.40216	1.677
		SSBP_HUMAN	17609	281	6	2	0.99254	1.062	67	6	2	1.09555	1.018
	638	SSRB_HUMAN	20483	41	4	1	1.59088	-	-	-	-	-	-
	639	SSRP1_HUMAN	84643	107	1	2	0.964714	1.63	158	1	3	0.957425	1.24
		SSRP1_HUMAN	84643	63	2	1	0.967423	1.014	118	2	1	0.92994	1.009
	640	STAG2_HUMAN	146214	-	-	-	-	-	60	1	1	0.805037	1.577
	641	STML2_HUMAN	39366	219	3	2	0.920875	1.13	280	3	2	0.844082	1.208
	642	STRBP_HUMAN	77115	-	-	-	-	-	218	2	2	1.12204	1.212
	643	SYMPK_HUMAN	145654	-	-	-	-	-	99	1	1	1.054	-
	644	SYWC_HUMAN	55134	-	-	-	-	-	99	2	1	0.875681	-
	645	T4S1_HUMAN	23076	-	-	-	-	-	93	4	1	1.50785	1.145
	646	TADBP_HUMAN	46038	84	3	1	1.25051	1.073	-	-	-	-	-
	647	TBA1A_HUMAN	51754	1189	2	10	1.53731	1.346	-	-	-	-	-
		TBA1A_HUMAN	51754	230	4	2	2.64208	1.764	356	4	3	1.12119	1.203
	648	TBA1B_HUMAN	51828	599	3	6	1.34949	1.062	2040	3	8	0.934026	1.265
	649	TBB2C_HUMAN	50997	1353	2	13	1.74382	1.321	-	-	-	-	-
			50997	1135	3	7	1.55908	1.159	-	-	-	-	-
			50997	43	4	1	1.28424	-	-	-	-	-	-
	650	TBB5_HUMAN	50837	1500	2	15	1.97932	1.42	1346	2	9	0.955717	1.203
		TBB5_HUMAN	50837	1272	3	9	1.48218	1.194	-	-	-	-	-
	651	TBL1R_HUMAN	57377	67	2	1	0.834961	-	222	2	2	0.70061	1.637
	652	TCP4_HUMAN	15242	100	5	1	1.34587	2.119	-	-	-	-	-
	653	TCPB_HUMAN	59545	126	2	1	1.55128	1.037	114	2	2	0.841171	1.032
	654	TCPD_HUMAN	60283	136	2	2	1.12068	1.201	173	2	2	1.02183	1.064
	655	TCPE_HUMAN	62008	86	2	2	1.77423	1.252	153	2	1	1.05639	-
	656	TCPG_HUMAN	62827	498	2	5	1.64504	1.213	376	2	2	1.09627	1.143
	657	TCPH_HUMAN	61815	231	2	2	1.5077	1.258	131	2	1	0.735719	1.416
	658	TCPQ_HUMAN	62139	268	2	4	1.31923	1.367	248	2	3	1.03028	1.058
	659	TCPZ_HUMAN	60446	41	3	1	0.3679	3.613	84	2	1	0.860692	1.078
	660	TCRG1_HUMAN	128521	39	1	1	1.02417	-	-	-	-	-	-
	661	TEBP_HUMAN	19581	321	5	2	2.05596	1.212	307	5	1	0.813572	1.107
	662	TERA_HUMAN	92093	83	1	1	0.766284	-	328	1	4	0.77514	1.134
	663	THIO_HUMAN	12625	65	6	1	1.36183	1.027	-	-	-	-	-
	664	THOC4_HUMAN	27367	142	4	1	1.5929	1.146	165	4	1	0.88207	1.134
	665	THTR_HUMAN	34322	47	4	1	2.10064	-	-	-	-	-	-
	666	TI23B_HUMAN	29061	-	-	-	-	-	57	5	1	3.10095	1.285
	667	TIAR_HUMAN	42873	173	3	1	0.95877	1.624	-	-	-	-	-
	668	TIF1B_HUMAN	92460	632	1	6	0.929051	1.247	994	1	9	0.886118	1.335
	669	TIM50_HUMAN	40626	-	-	-	-	-	55	3	1	0.870426	-
	670	TIMP1_HUMAN	24344	-	-	-	-	-	92	4	1	0.851539	1.07
	671	TITIN_HUMAN	3973913	46	4	1	0.97662	-	-	-	-	-	-
	672	TKT_HUMAN	70452	85	2	1	1.00546	1.014	102	2	1	0.78827	1.069
	673	TM109_HUMAN	26509	73	5	1	1.27237	-	-	-	-	-	-
	674	TMED2_HUMAN	23339	71	5	1	1.10877	1.053	-	-	-	-	-
	675	TMED3_HUMAN	25522	-	-	-	-	-	46	4	1	1.32163	-
	676	TMED4_HUMAN	26644	183	4	2	1.20091	1.702	173	4	2	2.0576	1.19
	677	TMED7_HUMAN	26086	63	4	1	0.0113635	-	105	4	1	0.765764	1.13
	678	TMED9_HUMAN	27943	260	4	2	6.58221	1.365	169	4	1	1.80978	1.078
	679	TMEDA_HUMAN	25939	44	5	1	1.35534	-	-	-	-	-	-
	680	TOIP1_HUMAN	67727	112	2	1	1.12588	1.342	282	2	2	1.07452	1.141
	681	TOLIP_HUMAN	30952	46	4	1	1.18308	-	-	-	-	-	-
	682	TOM20_HUMAN	16996	42	6	1	1.07026	-	-	-	-	-	-
	683	TOM22_HUMAN	15737	314	5	2	0.802726	1.088	517	5	1	0.660387	1.023
	684	TOM40_HUMAN	38971	70	2	1	3.47284	-	57	2	1	1.25663	1.139
	685	TOM6_HUMAN	7997	151	6	1	0.972708	-	-	-	-	-	-
	686	TOM70_HUMAN	70701	133	2	2	1.5287	1.446	144	2	3	1.02178	1.47
	687	TPIS_HUMAN	32028	996	4	10	1.33844	1.49	1993	4	5	1.11043	1.647
	688	TPR_HUMAN	275022	212	1	1	0.654467	1.226	394	1	3	1.06182	1.394
	689	TR150_HUMAN	113175	-	-	-	-	-	210	1	1	0.871264	1.008
	690	TRA2A_HUMAN	33010	-	-	-	-	-	134	4	2	0.474089	1.644
	691	TRA2B_HUMAN	34103	66	4	1	0.810862	-	-	-	-	-	-
	692	TRAP1_HUMAN	82396	193	2	2	1.14027	1.191	-	-	-	-	-
	693	TRI33_HUMAN	127844	-	-	-	-	-	41	1	1	0.0561482	-
	694	TRM61_HUMAN	32040	-	-	-	-	-	98	4	1	0.625502	1.021
	695	TXTP_HUMAN	35318	53	4	2	0.960422	2.333	424	4	3	0.87382	1.27
	696	U2AF1_HUMAN	28914	144	4	2	0.558045	1.146	44	4	1	0.719561	-
	697	U2AF2_HUMAN	55154	228	2	2	1.02255	1.525	274	2	3	1.02326	1.337
	698	U520_HUMAN	252582	-	-	-	-	-	247	1	3	1.04907	1.171
	699	U5S1_HUMAN	113053	292	1	2	0.85271	1.088	1240	1	5	0.924503	1.148
		U5S1_HUMAN	113053	82	2	1	0.897438	1.046	236	2	2	1.19532	1.283
	700	UBA1_HUMAN	121351	182	1	2	1.43991	1.006	300	1	2	0.833924	1.027
	701	UBC9_HUMAN	18910	41	5	1	0.61289	-	-	-	-	-	-
	702	UBE2S_HUMAN	24687	-	-	-	-	-	94	4	1	0.82731	1.107
	703	UBP7_HUMAN	132931	-	-	-	-	-	96	1	2	0.808216	1.039
	704	UBXN7_HUMAN	56418	-	-	-	-	-	38	1	1	0.285538	1.667
	705	UCRI_HUMAN	30590	-	-	-	-	-	306	4	2	1.64907	1.588
	706	UCRIL_HUMAN	31781	156	4	2	0.847313	1.935	-	-	-	-	-
	707	UGDH_HUMAN	57463	43	2	1	1.44433	-	126	2	1	0.843557	1.211
	708	UHRF1_HUMAN	93972	-	-	-	-	-	245	1	2	0.91626	1.224
	709	UPAR_HUMAN	39464	-	-	-	-	-	69	2	1	1.33638	-
	710	VAPA_HUMAN	29126	-	-	-	-	-	52	4	1	1.25349	1.131
	711	VAPB_HUMAN	28461	-	-	-	-	-	128	4	2	0.417283	4.38
	712	VASP_HUMAN	40919	36	3	1	1.49325	-	-	-	-	-	-
	713	VATA_HUMAN	70334	40	2	1	0.900218	-	-	-	-	-	-
	714	VDAC1_HUMAN	31946	357	4	4	1.2322	2.37	1873	4	5	1.7166	1.587
	715	VDAC2_HUMAN	33152	631	4	5	0.777887	1.173	550	4	4	1.13158	1.513
	716	VILI_HUMAN	95684	53	1	1	1.11794	-	48	1	1	0.961354	-
	717	WDR43_HUMAN	78152	-	-	-	-	-	81	2	1	0.972032	1.148
	718	WDR82_HUMAN	36520	-	-	-	-	-	265	4	3	0.345955	2.246
	719	XRCC5_HUMAN	86009	78	1	1	1.28858	1.755	76	1	1	0.847752	1.111
		XRCC5_HUMAN	86009	-	-	-	-	-	324	2	3	0.712551	1.072
	720	XRCC6_HUMAN	72633	486	2	5	0.79248	1.362	344	2	3	0.730092	1.259
	721	XRN2_HUMAN	112127	-	-	-	-	-	104	1	2	0.845892	1.235
	722	ZFR_HUMAN	121510	-	-	-	-	-	64	1	1	0.934732	1.088
	723	ZN326_HUMAN	67796	80	2	1	0.477143	1.651	158	2	2	0.554358	1.605
	724	ZN638_HUMAN	229994	-	-	-	-	-	57	1	1	0.900148	-
	725	ZO1_HUMAN	200219	-	-	-	-	-	57	1	1	0.874145	1.052
	726	ZO2_HUMAN	137133	-	-	-	-	-	52	1	1	0.923508	-
