# Supplementary material for: Data for comparative proteomics analysis of the antitumor effect of CIGB-552 peptide in HT-29 colon adenocarcinoma cells
Source: Data Brief. 2015 Jul 8;4:468–73. doi: 10.1016/j.dib.2015.06.024 (PMC4534583; doi:10.1016/j.dib.2015.06.024)
Supplement: Supplementary file 1 — Supplementary material [file mmc1.zip › Supplementary Table 2.xlsx]

## Sheet: SubcellularL-DRP
Diferentially regulated proteins (DRP) subcellular locations extracted from UniProtKB database.
In case of the protein not being annotated to nucleus in UniProtKB we searched NextProt and HPA databases and the literature. Relevant results are mentioned in the table
49 proteins out of 68 were associated to nuclear location
Up-regulated			UniProtKB			NextProt	HPA	Literature
Entry	Entry name	Gene	Gene ontology (GO)	Subcellular location	General annotation (subcellular location)
P07355	ANXA2_HUMAN	ANXA2	S100 protein binding; Schmidt-Lanterman incisure; angiogenesis; basement membrane; body fluid secretion; calcium ion binding; calcium-dependent phospholipid binding; calcium-dependent protein binding; cell cortex; cell surface; cellular response to acid; collagen fibril organization; early endosome; extracellular space; extracellular vesicular exosome; extrinsic component of plasma membrane; fibr…	Secreted › extracellular space › extracellular matrix › basement membrane. Melanosome.	Secreted, extracellular space, extracellular matrix, basement membrane. Melanosome. Note=In the lamina beneath the plasma membrane. Identified by mass spectrometry in melanosome fractions from stage I to stage IV. Translocated from the cytoplasm to the cell surface through a Golgi-independent mechanism.	21630459	-	24591759 11894943
P07741	APT_HUMAN	APRT	AMP binding; AMP salvage; adenine binding; adenine phosphoribosyltransferase activity; adenine salvage; cellular response to insulin stimulus; cytoplasm; cytosol; extracellular vesicular exosome; grooming behavior; lactation; nucleobase-containing small molecule metabolic process; nucleus; purine nucleobase metabolic process; purine ribonucleoside salvage; purine-containing compound salvage; smal…	Cytoplasm.	Cytoplasm.	Inferred from direct assay. Source: HPA	Localized to the cytoplasm & nucleus but excluded from the nucleoli.	-
Q9NYF8	BCLF1_HUMAN	BCLAF1	DNA binding; apoptotic process; cytoplasm; negative regulation of transcription, DNA-templated; nucleolus; nucleus; poly(A) RNA binding; positive regulation of DNA-templated transcription, initiation; positive regulation of apoptotic process; positive regulation of intrinsic apoptotic signaling pathway; positive regulation of response to DNA damage stimulus; protein binding; regulation of DNA-tem…	Cytoplasm. Nucleus.	Cytoplasm. Nucleus.	-	-	-
O00299	CLIC1_HUMAN	CLIC1	blood microparticle; brush border; chloride channel activity; chloride channel complex; chloride transmembrane transport; chloride transport; cytoplasm; extracellular space; extracellular vesicular exosome; mitochondrion; nuclear envelope; nuclear membrane; nucleus; perinuclear region of cytoplasm; plasma membrane; positive regulation of osteoblast differentiation; protein binding; regulation of …	Nucleus. Nucleus membrane; Single-pass membrane protein. Cytoplasm. Cell membrane; Single-pass membrane protein.	Nucleus. Nucleus membrane; Single-pass membrane protein (Probable). Cytoplasm. Cell membrane; Single-pass membrane protein (Probable). Note=Mostly in the nucleus including in the nuclear membrane. Small amount in the cytoplasm and the plasma membrane. Exists both as soluble cytoplasmic protein and as membrane protein with probably a single transmembrane domain.	-	-	-
P00403	COX2_HUMAN	MT-CO2	cellular metabolic process; copper ion binding; cytochrome-c oxidase activity; hydrogen ion transmembrane transport; integral component of membrane; mitochondrial electron transport, cytochrome c to oxygen; mitochondrial inner membrane; mitochondrion; respiratory chain complex IV; respiratory electron transport chain; small molecule metabolic process	Mitochondrion inner membrane; Multi-pass membrane protein.	Mitochondrion inner membrane; Multi-pass membrane protein.	-	-	-
Q99627	CSN8_HUMAN	COPS8	COP9 signalosome; activation of NF-kappaB-inducing kinase activity; cullin deneddylation; cytoplasm; extracellular vesicular exosome; negative regulation of cell proliferation; nucleus; perinuclear region of cytoplasm	Cytoplasm. Nucleus.	Cytoplasm. Nucleus.	-	-	-
Q9HB71	CYBP_HUMAN	CACYBP	aging; beta-catenin destruction complex; cardiac muscle cell differentiation; cell body; cellular response to calcium ion; cytoplasm; extracellular vesicular exosome; negative regulation of cell death; neuron projection; nuclear envelope lumen; nucleus; positive regulation of DNA replication; protein binding; protein homodimerization activity; response to growth hormone	Nucleus. Cytoplasm.	Nucleus. Cytoplasm. Note=Cytoplasmic at low calcium concentrations. In neuroblastoma cells, after a retinoic acid (RA) induction and calcium increase, it localizes in both the nucleus and cytoplasm. The nuclear fraction may be phosphorylated.	-	-	-
Q8WXX5	DNJC9_HUMAN	DNAJC9	nucleus; social behavior	-	-	21630459	-	-
Q92520	FAM3C_HUMAN	FAM3C	Golgi apparatus; cytokine activity; cytoplasmic membrane-bounded vesicle; extracellular region; multicellular organismal development	Secreted. Cytoplasmic vesicle.	Secreted (By similarity). Cytoplasmic vesicle. Note=Cytoplasmic in some cancer cells.	-	-	-
Q9HB96	FANCE_HUMAN	FANCE	DNA repair; Fanconi anaemia nuclear complex; nucleoplasm; nucleus	Nucleus.	Nucleus.	-	-	-
P22087	FBRL_HUMAN	FBL	Cajal body; RNA binding; box C/D snoRNP complex; extracellular vesicular exosome; granular component; histone glutamine methylation; histone-glutamine methyltransferase activity; membrane; nucleolus; nucleus; osteoblast differentiation; poly(A) RNA binding; protein binding; rRNA processing; snoRNA metabolic process; tRNA processing	Nucleus › nucleolus.	Nucleus, nucleolus. Note=Fibrillar region of the nucleolus.	-	-	-
Q9UBI6	GBG12_HUMAN	GNG12	G-protein coupled receptor signaling pathway; PDZ domain binding; cellular response to glucagon stimulus; cerebral cortex development; energy reserve metabolic process; extracellular vesicular exosome; heterotrimeric G-protein complex; phosphate ion binding; plasma membrane; response to lipopolysaccharide; signal transducer activity; signal transduction; small molecule metabolic process; synaptic…	Cell membrane; Lipid-anchor; Cytoplasmic side.	Cell membrane; Lipid-anchor; Cytoplasmic side (Potential).	-	-	-
P09211	GSTP1_HUMAN	GSTP1	JUN kinase binding; S-nitrosoglutathione binding; TRAF2-GSTP1 complex; cellular response to lipopolysaccharide; central nervous system development; common myeloid progenitor cell proliferation; cytoplasm; cytosol; dinitrosyl-iron complex binding; extracellular space; extracellular vesicular exosome; glutathione derivative biosynthetic process; glutathione metabolic process; glutathione transferas…	Cytoplasm. Mitochondrion. Nucleus.	Cytoplasm. Mitochondrion. Nucleus. Note=The 83 N-terminal amino acids function as un uncleaved transit peptide, and arginine residues within it are crucial for mitochondrial localization.	-	-	-
Q6FI13	H2A2A_HUMAN	HIST2H2AA3	DNA binding; extracellular vesicular exosome; nucleosome; nucleosome assembly; nucleus	Nucleus. Chromosome.	Nucleus. Chromosome.	-	-	-
P33778	H2B1B_HUMAN	HIST1H2BB	DNA binding; chromatin organization; nucleoplasm; nucleosome; nucleosome assembly; nucleus; protein binding	Nucleus. Chromosome.	Nucleus. Chromosome.	-	-	-
Q6ZMV9	KIF6_HUMAN	KIF6	ATP binding; cytoplasm; kinesin complex; male germ cell nucleus; microtubule; microtubule motor activity; microtubule-based movement; protein binding	Cytoplasm › cytoskeleton.	Cytoplasm, cytoskeleton (Probable).	-	-	-
O95777	LSM8_HUMAN	LSM8	RNA splicing; U6 snRNA binding; mRNA processing; poly(A) RNA binding; protein binding; spliceosomal complex	Nucleus.	Nucleus (Potential).	-	-	-
P06748	NPM_HUMAN	NPM1	DNA repair; NF-kappaB binding; RNA binding; Tat protein binding; cell aging; centromere-specific nucleosome assembly; centrosome; centrosome cycle; cytoplasm; cytosol; histone binding; intracellular protein transport; negative regulation of apoptotic process; negative regulation of cell proliferation; negative regulation of centrosome duplication; negative regulation of protein kinase activity by…	Nucleus › nucleolus. Nucleus › nucleoplasm. Cytoplasm › cytoskeleton › microtubule organizing center › centrosome.	Nucleus, nucleolus. Nucleus, nucleoplasm. Cytoplasm, cytoskeleton, microtubule organizing center, centrosome. Note=Generally nucleolar, but is translocated to the nucleoplasm in case of serum starvation or treatment with anticancer drugs. Has been found in the cytoplasm in patients with primary acute myelogenous leukemia (AML), but not with secondary AML. Can shuttle between cytoplasm and nucleus…	-	-	-
P28070	PSB4_HUMAN	PSMB4	DNA damage response, signal transduction by p53 class mediator resulting in cell cycle arrest; G1/S transition of mitotic cell cycle; RNA metabolic process; anaphase-promoting complex-dependent proteasomal ubiquitin-dependent protein catabolic process; antigen processing and presentation of exogenous peptide antigen via MHC class I; antigen processing and presentation of exogenous peptide antigen…	Cytoplasm. Nucleus.	Cytoplasm (By similarity). Nucleus (By similarity).	-	-	-
O14949	QCR8_HUMAN	UQCRQ	cellular metabolic process; cerebellar Purkinje cell layer development; hippocampus development; hypothalamus development; midbrain development; mitochondrial inner membrane; mitochondrion; pons development; pyramidal neuron development; respiratory chain; respiratory electron transport chain; small molecule metabolic process; subthalamus development; thalamus development; ubiquinol-cytochrome-c …	Mitochondrion inner membrane.	Mitochondrion inner membrane.	-	-	-
Q14257	RCN2_HUMAN	RCN2	calcium ion binding; endoplasmic reticulum; endoplasmic reticulum lumen; nucleolus; protein binding	Endoplasmic reticulum lumen.	Endoplasmic reticulum lumen.	-	-	-
P54727	RD23B_HUMAN	RAD23B	DNA repair; XPC complex; cytoplasm; damaged DNA binding; nucleoplasm; nucleotide-excision repair; nucleotide-excision repair, DNA damage recognition; nucleotide-excision repair, DNA damage removal; nucleus; polyubiquitin binding; proteasome complex; proteasome-mediated ubiquitin-dependent protein catabolic process; protein binding; regulation of proteasomal ubiquitin-dependent protein catabolic p…	Nucleus. Cytoplasm.	Nucleus. Cytoplasm. Note=The intracellular distribution is cell cycle dependent. Localized to the nucleus and the cytoplasm during G1 phase. Nuclear levels decrease during S-phase; upon entering mitosis, relocalizes in the cytoplasm without association with chromatin.	-	-	-
P08134	RHOC_HUMAN	RHOC	GTP binding; apical junction assembly; axon guidance; cleavage furrow; cytokinesis; cytosol; extracellular vesicular exosome; nucleus; plasma membrane; positive regulation of I-kappaB kinase/NF-kappaB signaling; protein binding; regulation of small GTPase mediated signal transduction; signal transducer activity; small GTPase mediated signal transduction	Cell membrane; Lipid-anchor; Cytoplasmic side. Cleavage furrow.	Cell membrane; Lipid-anchor; Cytoplasmic side (Potential). Cleavage furrow. Note=Translocates to the equatorial region before furrow formation in a ECT2-dependent manner.	-	-	-
P50914	RL14_HUMAN	RPL14	RNA binding; RNA metabolic process; SRP-dependent cotranslational protein targeting to membrane; cellular protein metabolic process; cytoplasm; cytosol; cytosolic large ribosomal subunit; extracellular vesicular exosome; gene expression; mRNA metabolic process; nuclear-transcribed mRNA catabolic process, nonsense-mediated decay; poly(A) RNA binding; protein binding; rRNA processing; ribosomal lar…			-	-	-
P61513	RL37A_HUMAN	RPL37A	RNA metabolic process; SRP-dependent cotranslational protein targeting to membrane; cellular protein metabolic process; cytosol; cytosolic large ribosomal subunit; extracellular vesicular exosome; gene expression; mRNA metabolic process; metal ion binding; nuclear-transcribed mRNA catabolic process, nonsense-mediated decay; nucleus; poly(A) RNA binding; structural constituent of ribosome; transla…			-	-	-
P32969	RL9_HUMAN	RPL9	RNA binding; RNA metabolic process; SRP-dependent cotranslational protein targeting to membrane; cellular protein metabolic process; cytoplasm; cytosol; cytosolic large ribosomal subunit; gene expression; mRNA metabolic process; nuclear-transcribed mRNA catabolic process, nonsense-mediated decay; nucleolus; nucleus; rRNA binding; ribosome; structural constituent of ribosome; translation; translat…			-	-	-
P22626	ROA2_HUMAN	HNRNPA2B1	RNA binding; RNA splicing; RNA transport; catalytic step 2 spliceosome; cytoplasm; gene expression; mRNA processing; mRNA splicing, via spliceosome; negative regulation of mRNA splicing, via spliceosome; nucleoplasm; nucleotide binding; nucleus; poly(A) RNA binding; pre-mRNA intronic binding; protein binding; ribonucleoprotein complex; single-stranded telomeric DNA binding; spliceosomal complex	Nucleus › nucleoplasm. Cytoplasm.	Nucleus, nucleoplasm. Cytoplasm. Note=Localized in cytoplasmic mRNP granules containing untranslated mRNAs. Component of ribonucleosomes. Predominantly nucleoplasmic, however isoform A2 is also found in the cytoplasm of cells in some tissues. Not found in the nucleolus.	-	-	-
P62070	RRAS2_HUMAN	RRAS2	GTP binding; GTPase activity; Ras protein signal transduction; endoplasmic reticulum; extracellular vesicular exosome; membrane; osteoblast differentiation; plasma membrane; positive regulation of cell migration; protein binding	Cell membrane; Lipid-anchor; Cytoplasmic side.	Cell membrane; Lipid-anchor; Cytoplasmic side (By similarity). Note=Inner surface of plasma membrane possibly with attachment requiring acylation of the C-terminal cysteine (By similarity with RAS).	-	Most normal tissues displayed a moderate to strong cytoplasmic positivity and in some cases nuclear staining.	-
P62249	RS16_HUMAN	RPS16	RNA binding; RNA metabolic process; SRP-dependent cotranslational protein targeting to membrane; cellular protein metabolic process; cytosol; cytosolic small ribosomal subunit; extracellular vesicular exosome; gene expression; mRNA metabolic process; nuclear-transcribed mRNA catabolic process, nonsense-mediated decay; poly(A) RNA binding; rRNA processing; ribosomal small subunit biogenesis; small…			-	-	-
P0CW22	RS17L_HUMAN	RPS17L	poly(A) RNA binding; ribosome; structural constituent of ribosome; translation			-	-	-
P62269	RS18_HUMAN	RPS18	RNA metabolic process; SRP-dependent cotranslational protein targeting to membrane; cellular protein metabolic process; cytosol; cytosolic small ribosomal subunit; extracellular vesicular exosome; gene expression; mRNA metabolic process; nuclear-transcribed mRNA catabolic process, nonsense-mediated decay; nucleus; poly(A) RNA binding; protein binding; rRNA binding; ribosome; ribosome biogenesis; …	Cytoplasm.	Cytoplasm.	22720776	Mainly localized to the nucleus. In addition localized to the cytoplasm.	-
P62701	RS4X_HUMAN	RPS4X	RNA metabolic process; SRP-dependent cotranslational protein targeting to membrane; cellular protein metabolic process; cytosol; cytosolic small ribosomal subunit; extracellular vesicular exosome; gene expression; mRNA metabolic process; multicellular organismal development; nuclear-transcribed mRNA catabolic process, nonsense-mediated decay; poly(A) RNA binding; polysome; positive regulation of …	Cytoplasm.	Cytoplasm. Note=Localized in cytoplasmic mRNP granules containing untranslated mRNAs.	-	-	-
P46782	RS5_HUMAN	RPS5	RNA binding; RNA metabolic process; SRP-dependent cotranslational protein targeting to membrane; cellular protein metabolic process; cytosol; cytosolic small ribosomal subunit; extracellular vesicular exosome; gene expression; mRNA binding; mRNA metabolic process; nuclear-transcribed mRNA catabolic process, nonsense-mediated decay; poly(A) RNA binding; regulation of translational fidelity; ribonu…			-	-	19631221
P08865	RSSA_HUMAN	RPSA	90S preribosome; RNA metabolic process; SRP-dependent cotranslational protein targeting to membrane; cell adhesion; cellular protein metabolic process; cytoplasm; cytosol; cytosolic small ribosomal subunit; endonucleolytic cleavage in ITS1 to separate SSU-rRNA from 5.8S rRNA and LSU-rRNA from tricistronic rRNA transcript (SSU-rRNA, 5.8S rRNA, LSU-rRNA); endonucleolytic cleavage to generate mature…	Cell membrane. Cytoplasm. Nucleus.	Cell membrane. Cytoplasm. Nucleus (By similarity). Note=67LR is found at the surface of the plasma membrane, with its C-terminal laminin-binding domain accessible to extracellular ligands. 37LRP is found at the cell surface, in the cytoplasm and in the nucleus (By similarity). Colocalizes with PPP1R16B in the cell membrane.	-	-	-
P60903	S10AA_HUMAN	S100A10	calcium ion binding; cellular response to acid; establishment of protein localization to plasma membrane; extracellular vesicular exosome; extrinsic component of plasma membrane; ion channel binding; membrane budding; membrane raft assembly; positive regulation of Rac GTPase activity; positive regulation of binding; positive regulation of focal adhesion assembly; positive regulation of stress fib…			-	-	-
Q9NR31	SAR1A_HUMAN	SAR1A	GTP binding; Golgi apparatus; intracellular protein transport; sarcoplasmic reticulum; vesicle-mediated transport	Endoplasmic reticulum. Golgi apparatus.	Endoplasmic reticulum (By similarity). Golgi apparatus (By similarity).	-	-	-
Q9Y3A5	SBDS_HUMAN	SBDS	bone marrow development; bone mineralization; cell proliferation; cytoplasm; inner cell mass cell proliferation; leukocyte chemotaxis; mature ribosome assembly; microtubule binding; mitotic spindle stabilization; nucleolus; nucleoplasm; nucleus; poly(A) RNA binding; protein binding; rRNA binding; rRNA processing; ribosomal large subunit biogenesis; ribosome binding; spindle pole	Cytoplasm. Nucleus › nucleolus. Nucleus › nucleoplasm. Cytoplasm › cytoskeleton › spindle.	Cytoplasm. Nucleus, nucleolus. Nucleus, nucleoplasm. Cytoplasm, cytoskeleton, spindle. Note=Primarily detected in the cytoplasm, and at low levels in nucleus and nucleolus (PubMed:19602484 and PubMed:17475909). Detected in the nucleolus during G1 and G2 phase of the cell cycle, and diffusely distributed in the nucleus during S phase. Detected at the mitotic spindle. Colocalizes with the microtubu…	-	-	-
O00560	SDCB1_HUMAN	SDCBP	Ras protein signal transduction; actin cytoskeleton organization; adherens junction; axon guidance; blood microparticle; cytoplasm; cytoskeletal adaptor activity; cytoskeleton; cytosol; endoplasmic reticulum membrane; extracellular vesicular exosome; focal adhesion; frizzled binding; identical protein binding; interleukin-5 receptor binding; interleukin-5 receptor complex; intracellular signal tr…	Cell junction › focal adhesion. Cell junction › adherens junction. Cell membrane; Peripheral membrane protein. Endoplasmic reticulum membrane; Peripheral membrane protein. Nucleus. Melanosome. Cytoplasm › cytosol. Cytoplasm › cytoskeleton.	Cell junction, focal adhesion. Cell junction, adherens junction. Cell membrane; Peripheral membrane protein. Endoplasmic reticulum membrane; Peripheral membrane protein. Nucleus. Melanosome. Cytoplasm, cytosol. Cytoplasm, cytoskeleton. Note=Mainly membrane-associated. Localized to adherens junctions, focal adhesions and endoplasmic reticulum. Colocalized with actin stress fibers. Also found in th…	-	-	-
Q9Y3B4	SF3B6_HUMAN	SF3B6	RNA splicing; U12-type spliceosomal complex; gene expression; mRNA splicing, via spliceosome; nucleoplasm; nucleotide binding; poly(A) RNA binding	Nucleus.	Nucleus (Potential).	-	-	-
P54920	SNAA_HUMAN	NAPA	SNARE complex disassembly; apical protein localization; brain development; cytosol; extracellular vesicular exosome; intra-Golgi vesicle-mediated transport; intracellular protein transport; membrane fusion; membrane organization; neuron differentiation; post-Golgi vesicle-mediated transport; protein binding; regulation of synaptic vesicle priming; synaptic transmission, glutamatergic; synaptobrev…	Membrane; Peripheral membrane protein.	Membrane; Peripheral membrane protein.	-	-	-
Q07955	SRSF1_HUMAN	SRSF1	RNA binding; RNA splicing; cardiac muscle contraction; catalytic step 2 spliceosome; cytoplasm; gene expression; in utero embryonic development; mRNA 3'-end processing; mRNA 5'-splice site recognition; mRNA binding; mRNA export from nucleus; mRNA processing; mRNA splice site selection; mRNA splicing, via spliceosome; nuclear speck; nucleoplasm; nucleotide binding; nucleus; poly(A) RNA binding; pr…	Cytoplasm. Nucleus speckle.	Cytoplasm. Nucleus speckle. Note=In nuclear speckles. Shuttles between the nucleus and the cytoplasm.	-	-	-
Q16762	THTR_HUMAN	TST	5S rRNA binding; cellular nitrogen compound metabolic process; cyanate catabolic process; epithelial cell differentiation; extracellular space; mitochondrial inner membrane; mitochondrial matrix; mitochondrion; rRNA import into mitochondrion; rRNA transport; small molecule metabolic process; sulfide oxidation, using sulfide:quinone oxidoreductase; sulfur amino acid catabolic process; sulfur amino…	Mitochondrion matrix.	Mitochondrion matrix.	-	-	-
Q5SRD1	TI23B_HUMAN	TIMM23B	P-P-bond-hydrolysis-driven protein transmembrane transporter activity; integral component of membrane; intracellular protein transport; mitochondrial inner membrane presequence translocase complex	Mitochondrion inner membrane; Multi-pass membrane protein.	Mitochondrion inner membrane; Multi-pass membrane protein (By similarity).	-	-	-
Q9BVK6	TMED9_HUMAN	TMED9	COPI coating of Golgi vesicle; Golgi apparatus; Golgi membrane; Golgi organization; endoplasmic reticulum; endoplasmic reticulum membrane; endoplasmic reticulum-Golgi intermediate compartment; endoplasmic reticulum-Golgi intermediate compartment membrane; extracellular vesicular exosome; integral component of membrane; positive regulation of organelle organization; protein binding; protein transp…	Endoplasmic reticulum membrane; Single-pass type I membrane protein. Golgi apparatus › cis-Golgi network membrane; Single-pass type I membrane protein. Endoplasmic reticulum-Golgi intermediate compartment membrane; Single-pass type I membrane protein. Golgi apparatus › trans-Golgi network membrane; Single-pass type I membrane protein.	Endoplasmic reticulum membrane; Single-pass type I membrane protein. Golgi apparatus, cis-Golgi network membrane; Single-pass type I membrane protein. Endoplasmic reticulum-Golgi intermediate compartment membrane; Single-pass type I membrane protein. Golgi apparatus, trans-Golgi network membrane; Single-pass type I membrane protein (By similarity). Note=Cycles between compartments of the early se…	-	-	-
Down-regulated			UniProtKB			NextProt	HPA	Literature
Entry	Entry name	Gene	Gene ontology (GO)	Subcellular location	General annotation (subcellular location)
P40394	ADH7_HUMAN	ADH7	alcohol dehydrogenase (NAD) activity; alcohol dehydrogenase activity, zinc-dependent; aldehyde oxidase activity; cytosol; ethanol binding; ethanol catabolic process; ethanol oxidation; extracellular negative regulation of signal transduction; extracellular region; fatty acid omega-oxidation; oxidation-reduction process; receptor antagonist activity; response to bacterium; response to ethanol; ret…	Cytoplasm.	Cytoplasm.	-	Basal cells of airway epithelia, superficial cells in stomach, squamous epithelia of oral mucosa and esophagus exhibited strong cytoplasmic and nuclear positivity.	-
P50895	BCAM_HUMAN	BCAM	cell adhesion; cell-matrix adhesion; external side of plasma membrane; extracellular vesicular exosome; integral component of plasma membrane; laminin binding; laminin receptor activity; plasma membrane; signal transduction; transmembrane signaling receptor activity	Membrane; Single-pass type I membrane protein.	Membrane; Single-pass type I membrane protein.	-	Localized to the nucleoli.	-
Q9H694	BICC1_HUMAN	BICC1	cytoplasm; multicellular organismal development; negative regulation of canonical Wnt signaling pathway; poly(A) RNA binding	Cytoplasm.	Cytoplasm (By similarity).		Localized to the nucleus but excluded from the nucleoli.	-
P52907	CAZA1_HUMAN	CAPZA1	F-actin capping protein complex; WASH complex; actin binding; actin cytoskeleton; actin cytoskeleton organization; actin filament capping; blood coagulation; cellular component movement; cytoskeleton; cytosol; extracellular region; extracellular vesicular exosome; innate immune response; protein binding; protein complex assembly	Cytoplasm › cytoskeleton.	Cytoplasm, cytoskeleton (By similarity).	-	-	-
Q9BR76	COR1B_HUMAN	CORO1B	Arp2/3 complex binding; actin cytoskeleton; actin cytoskeleton organization; actin filament; actin filament binding; actin filament branching; actin filament bundle assembly; cell leading edge; cell migration; cytoplasm; endothelial cell chemotaxis; extracellular vesicular exosome; identical protein binding; lamellipodium; negative regulation of Arp2/3 complex-mediated actin nucleation; positive …	Cytoplasm › cytoskeleton.	Cytoplasm, cytoskeleton. Note=Localized to the leading edge in fibroblasts, as well as weakly along actin stress fibers.	-	-	-
O95639	CPSF4_HUMAN	CPSF4	mRNA cleavage and polyadenylation specificity factor complex; mRNA processing; modification by virus of host mRNA processing; modulation by virus of host morphology or physiology; modulation by virus of host process; nucleoplasm; poly(A) RNA binding; viral life cycle; zinc ion binding	Nucleus.	Nucleus.	-	-	-
Q14126	DSG2_HUMAN	DSG2	apical plasma membrane; apoptotic process; bundle of His cell to Purkinje myocyte communication; calcium ion binding; cell adhesion; cell-cell junction; cellular component disassembly involved in execution phase of apoptosis; desmosome; extracellular vesicular exosome; homophilic cell adhesion; integral component of membrane; lateral plasma membrane; maternal process involved in female pregnancy;…	Cell membrane; Single-pass type I membrane protein. Cell junction › desmosome.	Cell membrane; Single-pass type I membrane protein. Cell junction, desmosome.	-	-	-
P16422	EPCAM_HUMAN	EPCAM	apical plasma membrane; basolateral plasma membrane; cell surface; extracellular vesicular exosome; integral component of membrane; lateral plasma membrane; negative regulation of cell-cell adhesion mediated by cadherin; plasma membrane; positive regulation of cell proliferation; positive regulation of stem cell proliferation; positive regulation of transcription from RNA polymerase II promoter; …	Lateral cell membrane; Single-pass type I membrane protein. Cell junction › tight junction.	Lateral cell membrane; Single-pass type I membrane protein. Cell junction, tight junction. Note=Colocalizes with CLDN7 at the lateral cell membrane and tight junction.	-	Localized to the nuclear membrane.	20579375
Q15024	EXOS7_HUMAN	EXOSC7	3'-5'-exoribonuclease activity; RNA binding; RNA catabolic process; RNA metabolic process; RNA phosphodiester bond hydrolysis, exonucleolytic; cytosol; exonucleolytic nuclear-transcribed mRNA catabolic process involved in deadenylation-dependent decay; exosome (RNase complex); gene expression; mRNA metabolic process; nuclear-transcribed mRNA catabolic process, deadenylation-dependent decay; nucle…	Nucleus › nucleolus. Cytoplasm. Nucleus.	Nucleus, nucleolus. Cytoplasm (Probable). Nucleus (Probable).	-	-	-
Q06265	EXOS9_HUMAN	EXOSC9	3'-5'-exoribonuclease activity; AU-rich element binding; RNA binding; RNA metabolic process; RNA phosphodiester bond hydrolysis, exonucleolytic; cytoplasm; cytosol; exonucleolytic nuclear-transcribed mRNA catabolic process involved in deadenylation-dependent decay; exosome (RNase complex); gene expression; immune response; intermediate filament cytoskeleton; mRNA metabolic process; nuclear exosom…	Cytoplasm. Nucleus › nucleolus. Nucleus › nucleolus. Nucleus.	Cytoplasm. Nucleus, nucleolus.; Isoform 1: Nucleus, nucleolus.; Isoform 2: Nucleus, nucleolus.; Isoform 3: Nucleus. Note=Excluded from the nucleolus.	-	-	-
P23229	ITA6_HUMAN	ITGA6	alpha6-beta4 integrin complex; basal plasma membrane; basement membrane; blood coagulation; brown fat cell differentiation; cell adhesion mediated by integrin; cell junction assembly; cell-cell adherens junction; cell-matrix adhesion; cell-substrate junction assembly; cellular response to extracellular stimulus; cellular response to organic cyclic compound; external side of plasma membrane; extra…	Cell membrane; Single-pass type I membrane protein. Cell membrane; Lipid-anchor.	Cell membrane; Single-pass type I membrane protein. Cell membrane; Lipid-anchor.	-	-	-
P17931	LEG3_HUMAN	LGALS3	IgE binding; RNA splicing; carbohydrate binding; chemoattractant activity; cytoplasm; eosinophil chemotaxis; epithelial cell differentiation; extracellular matrix organization; extracellular space; extracellular vesicular exosome; immunological synapse; innate immune response; laminin binding; mRNA processing; macrophage chemotaxis; mitochondrial inner membrane; monocyte chemotaxis; mononuclear c…	Cytoplasm. Nucleus. Secreted.	Cytoplasm. Nucleus. Secreted. Note=Secreted by a non-classical secretory pathway and associates with the cell surface.	-	-	-
P26038	MOES_HUMAN	MSN	apical part of cell; apical plasma membrane; basolateral plasma membrane; blood microparticle; cell adhesion molecule binding; cellular component movement; cytoplasm; cytoskeleton; double-stranded RNA binding; establishment of endothelial barrier; extracellular vesicular exosome; extrinsic component of membrane; filopodium; leukocyte cell-cell adhesion; leukocyte migration; membrane to membrane d…	Cell membrane; Peripheral membrane protein; Cytoplasmic side. Cytoplasm › cytoskeleton. Apical cell membrane; Peripheral membrane protein; Cytoplasmic side. Cell projection › microvillus membrane; Peripheral membrane protein; Cytoplasmic side.	Cell membrane; Peripheral membrane protein; Cytoplasmic side (By similarity). Cytoplasm, cytoskeleton (By similarity). Apical cell membrane; Peripheral membrane protein; Cytoplasmic side (By similarity). Cell projection, microvillus membrane; Peripheral membrane protein; Cytoplasmic side (By similarity). Note=Phosphorylated form is enriched in microvilli-like structures at apical membrane (By sim…	-	-	15149851
Q96TA1	NIBL1_HUMAN	FAM129B	actin cytoskeleton; adherens junction; cytoplasm; cytosol; extracellular vesicular exosome; negative regulation of apoptotic process; nucleolus; nucleus; plasma membrane	Cytoplasm › cytosol. Cell junction › adherens junction.	Cytoplasm, cytosol. Cell junction, adherens junction. Note=In exponentially growing cells, exclusively cytoplasmic. Cell membrane localization is observed when cells reach confluency and during telophase. In melanoma cells, targeting to the plasma membrane may be impaired by C-terminal phosphorylation.	-	Localized to the nucleus, cytoplasm and plasma membrane in human cells.	-
O43660	PLRG1_HUMAN	PLRG1	catalytic step 2 spliceosome; mRNA splicing, via spliceosome; nuclear speck; nucleus; protein binding; regulation of RNA biosynthetic process; signal transducer activity; signal transduction; transcription corepressor activity	Nucleus. Nucleus speckle.	Nucleus. Nucleus speckle.	-	-	-
Q13162	PRDX4_HUMAN	PRDX4	I-kappaB phosphorylation; extracellular space; extracellular vesicular exosome; male gonad development; mitochondrion; negative regulation of male germ cell proliferation; nucleus; protein binding; reactive oxygen species metabolic process; spermatogenesis; thioredoxin peroxidase activity	Cytoplasm. Secreted.	Cytoplasm. Secreted.	21630459	-	-
P27694	RFA1_HUMAN	RPA1	DNA recombinase assembly; DNA recombination; DNA repair; DNA replication; DNA replication factor A complex; DNA strand elongation involved in DNA replication; DNA-dependent DNA replication; G1/S transition of mitotic cell cycle; PML body; actin cytoskeleton; base-excision repair; chromatin binding; cytoplasm; damaged DNA binding; double-strand break repair; double-strand break repair via homologo…	Nucleus.	Nucleus.	-	-	-
Q5TCZ1	SPD2A_HUMAN	SH3PXD2A	cell junction; cell projection; cytoplasm; phosphatidylinositol binding; podosome; protein binding; superoxide metabolic process	Cytoplasm. Cell projection › podosome.	Cytoplasm. Cell projection, podosome. Note=Cytoplasmic in normal cells and localizes to podosomes in SRC-transformed cells.	-	-	-
Q13595	TRA2A_HUMAN	TRA2A	intracellular membrane-bounded organelle; mRNA splicing, via spliceosome; nucleolus; nucleotide binding; nucleus; poly(A) RNA binding	Nucleus.	Nucleus.	-	-	-
Q9UPN9	TRI33_HUMAN	TRIM33	DNA binding; R-SMAD binding; co-SMAD binding; gene expression; intracellular membrane-bounded organelle; negative regulation of BMP signaling pathway; negative regulation of transcription from RNA polymerase II promoter; negative regulation of transcription, DNA-templated; nucleoplasm; nucleus; protein binding; protein ubiquitination; regulation of transforming growth factor beta receptor signali…	Nucleus.	Nucleus. Note=In discrete nuclear dots resembling nuclear bodies (By similarity).	-	-	-
O94888	UBXN7_HUMAN	UBXN7	Cdc48p-Npl4p-Ufd1p AAA ATPase complex; nucleus; protein binding; transcription factor binding; ubiquitin binding; ubiquitin protein ligase binding			-	-	-
O95292	VAPB_HUMAN	VAPB	Golgi apparatus; activation of signaling protein activity involved in unfolded protein response; beta-tubulin binding; cell death; cellular calcium ion homeostasis; endoplasmic reticulum; endoplasmic reticulum membrane; endoplasmic reticulum unfolded protein response; enzyme binding; integral component of membrane; modulation by virus of host morphology or physiology; positive regulation of viral…	Endoplasmic reticulum membrane; Single-pass type IV membrane protein.	Endoplasmic reticulum membrane; Single-pass type IV membrane protein (By similarity). Note=Present in mitochondria-associated membranes that are endoplasmic reticulum membrane regions closely apposed to the outer mitochondrial membrane.	-	-	-
Q6UXN9	WDR82_HUMAN	WDR82	PTW/PP1 phosphatase complex; Set1C/COMPASS complex; chromatin; chromatin binding; histone H3-K4 methylation; histone methyltransferase complex; protein binding	Nucleus.	Nucleus. Note=Associates with chromatin.	-	-	-
Q5BKZ1	ZN326_HUMAN	ZNF326	DBIRD complex; DNA binding; RNA polymerase II core binding; RNA splicing; mRNA processing; nuclear matrix; poly(A) RNA binding; positive regulation of transcription, DNA-templated; protein binding; regulation of DNA-templated transcription, elongation; transcription, DNA-templated; zinc ion binding	Nucleus matrix.	Nucleus matrix (By similarity).	-	-	-

## Sheet: SubcellularL-All
Identified proteins subcellular locations extracted from UniProtKB database.
Entry	Entry name	Protein names	Gene names	Organism	Length	Function [CC]	Subcellular location [CC]	Gene ontology (cellular component)
P31946	1433B_HUMAN	14-3-3 protein beta/alpha (Protein 1054) (Protein kinase C inhibitor protein 1) (KCIP-1) [Cleaved into: 14-3-3 protein beta/alpha, N-terminally processed]	YWHAB	Homo sapiens (Human)	246	FUNCTION: Adapter protein implicated in the regulation of a large spectrum of both general and specialized signaling pathways. Binds to a large number of partners, usually by recognition of a phosphoserine or phosphothreonine motif. Binding generally results in the modulation of the activity of the binding partner. Negative regulator of osteogenesis. Blocks the nuclear translocation of the phosph…	SUBCELLULAR LOCATION: Cytoplasm {ECO:0000269|PubMed:17081065}. Melanosome {ECO:0000269|PubMed:17081065}. Note=Identified by mass spectrometry in melanosome fractions from stage I to stage IV.	cytoplasm; cytoplasmic vesicle membrane; cytosol; extracellular vesicular exosome; focal adhesion; melanosome; membrane; nucleus; perinuclear region of cytoplasm; transcriptional repressor complex
P62258	1433E_HUMAN	14-3-3 protein epsilon (14-3-3E)	YWHAE	Homo sapiens (Human)	255	FUNCTION: Adapter protein implicated in the regulation of a large spectrum of both general and specialized signaling pathways. Binds to a large number of partners, usually by recognition of a phosphoserine or phosphothreonine motif. Binding generally results in the modulation of the activity of the binding partner.	SUBCELLULAR LOCATION: Cytoplasm {ECO:0000250}. Melanosome {ECO:0000269|PubMed:12042314, ECO:0000269|PubMed:17081065}. Note=Identified by mass spectrometry in melanosome fractions from stage I to stage IV.	axon; cytoplasmic vesicle membrane; cytosol; extracellular vesicular exosome; focal adhesion; kinesin complex; melanosome; membrane; mitochondrion
Q04917	1433F_HUMAN	14-3-3 protein eta (Protein AS1)	YWHAH YWHA1	Homo sapiens (Human)	246	FUNCTION: Adapter protein implicated in the regulation of a large spectrum of both general and specialized signaling pathways. Binds to a large number of partners, usually by recognition of a phosphoserine or phosphothreonine motif. Binding generally results in the modulation of the activity of the binding partner. Negatively regulates the kinase activity of PDPK1. {ECO:0000269|PubMed:12177059}.		cytoplasm; cytoplasmic vesicle membrane; cytosol; extracellular vesicular exosome; intercalated disc; plasma membrane
P61981	1433G_HUMAN	14-3-3 protein gamma (Protein kinase C inhibitor protein 1) (KCIP-1) [Cleaved into: 14-3-3 protein gamma, N-terminally processed]	YWHAG	Homo sapiens (Human)	247	FUNCTION: Adapter protein implicated in the regulation of a large spectrum of both general and specialized signaling pathways. Binds to a large number of partners, usually by recognition of a phosphoserine or phosphothreonine motif. Binding generally results in the modulation of the activity of the binding partner. {ECO:0000269|PubMed:16511572}.	SUBCELLULAR LOCATION: Cytoplasm {ECO:0000250}.	cytoplasmic vesicle membrane; cytosol; extracellular vesicular exosome; focal adhesion; membrane
P27348	1433T_HUMAN	14-3-3 protein theta (14-3-3 protein T-cell) (14-3-3 protein tau) (Protein HS1)	YWHAQ	Homo sapiens (Human)	245	FUNCTION: Adapter protein implicated in the regulation of a large spectrum of both general and specialized signaling pathways. Binds to a large number of partners, usually by recognition of a phosphoserine or phosphothreonine motif. Binding generally results in the modulation of the activity of the binding partner. Negatively regulates the kinase activity of PDPK1. {ECO:0000269|PubMed:12177059}.	SUBCELLULAR LOCATION: Cytoplasm. Note=In neurons, axonally transported to the nerve terminals.	cytoplasm; cytoplasmic vesicle membrane; cytosol; extracellular vesicular exosome; focal adhesion; membrane; protein complex
P63104	1433Z_HUMAN	14-3-3 protein zeta/delta (Protein kinase C inhibitor protein 1) (KCIP-1)	YWHAZ	Homo sapiens (Human)	245	FUNCTION: Adapter protein implicated in the regulation of a large spectrum of both general and specialized signaling pathways. Binds to a large number of partners, usually by recognition of a phosphoserine or phosphothreonine motif. Binding generally results in the modulation of the activity of the binding partner. {ECO:0000269|PubMed:14578935, ECO:0000269|PubMed:15071501, ECO:0000269|PubMed:1564…	SUBCELLULAR LOCATION: Cytoplasm {ECO:0000269|PubMed:17081065}. Melanosome {ECO:0000269|PubMed:17081065}. Note=Located to stage I to stage IV melanosomes.	blood microparticle; cell leading edge; cytoplasm; cytoplasmic vesicle membrane; cytosol; extracellular space; extracellular vesicular exosome; focal adhesion; mast cell granule; melanosome; mitochondrion; nucleoplasm; nucleus; perinuclear region of cytoplasm; postsynaptic density; protein complex
P30153	2AAA_HUMAN	Serine/threonine-protein phosphatase 2A 65 kDa regulatory subunit A alpha isoform (Medium tumor antigen-associated 61 kDa protein) (PP2A subunit A isoform PR65-alpha) (PP2A subunit A isoform R1-alpha)	PPP2R1A	Homo sapiens (Human)	589	FUNCTION: The PR65 subunit of protein phosphatase 2A serves as a scaffolding molecule to coordinate the assembly of the catalytic subunit and a variable regulatory B subunit. Required for proper chromosome segregation and for centromeric localization of SGOL1 in mitosis. {ECO:0000269|PubMed:16580887}.	SUBCELLULAR LOCATION: Cytoplasm {ECO:0000250}. Chromosome, centromere {ECO:0000269|PubMed:16580887}. Note=Centromeric localization requires the presence of BUB1.	chromosome, centromeric region; cytosol; extracellular vesicular exosome; membrane; microtubule cytoskeleton; mitochondrion; nucleus; protein phosphatase type 2A complex
P08195	4F2_HUMAN	4F2 cell-surface antigen heavy chain (4F2hc) (4F2 heavy chain antigen) (Lymphocyte activation antigen 4F2 large subunit) (Solute carrier family 3 member 2) (CD antigen CD98)	SLC3A2 MDU1	Homo sapiens (Human)	630	FUNCTION: Required for the function of light chain amino-acid transporters. Involved in sodium-independent, high-affinity transport of large neutral amino acids such as phenylalanine, tyrosine, leucine, arginine and tryptophan. Involved in guiding and targeting of LAT1 and LAT2 to the plasma membrane. When associated with SLC7A6 or SLC7A7 acts as an arginine/glutamine exchanger, following an anti…	SUBCELLULAR LOCATION: Apical cell membrane; Single-pass type II membrane protein. Melanosome. Note=Identified by mass spectrometry in melanosome fractions from stage I to stage IV. Localized to the plasma membrane when associated with SLC7A5 or SLC7A8. Localized to the placental apical membrane. Located selectively at cell-cell adhesion sites (By similarity). Colocalized with SLC7A8/LAT2 at the b…	apical plasma membrane; cell junction; cell surface; cytoplasm; extracellular vesicular exosome; integral component of membrane; melanosome; membrane; nucleus; plasma membrane
P21589	5NTD_HUMAN	5'-nucleotidase (5'-NT) (EC 3.1.3.5) (Ecto-5'-nucleotidase) (CD antigen CD73)	NT5E NT5 NTE	Homo sapiens (Human)	574	FUNCTION: Hydrolyzes extracellular nucleotides into membrane permeable nucleosides. Exhibits AMP-, NAD-, and NMN-nucleosidase activities. {ECO:0000269|PubMed:21933152}.	SUBCELLULAR LOCATION: Cell membrane; Lipid-anchor, GPI-anchor.	anchored component of membrane; cell surface; cytoplasm; extracellular vesicular exosome; membrane; plasma membrane
P00505	AATM_HUMAN	Aspartate aminotransferase, mitochondrial (mAspAT) (EC 2.6.1.1) (EC 2.6.1.7) (Fatty acid-binding protein) (FABP-1) (Glutamate oxaloacetate transaminase 2) (Kynurenine aminotransferase 4) (Kynurenine aminotransferase IV) (Kynurenine--oxoglutarate transaminase 4) (Kynurenine--oxoglutarate transaminase IV) (Plasma membrane-associated fatty acid-binding protein) (FABPpm) (Transaminase A)	GOT2	Homo sapiens (Human)	430	FUNCTION: Catalyzes the irreversible transamination of the L-tryptophan metabolite L-kynurenine to form kynurenic acid (KA). Plays a key role in amino acid metabolism. Important for metabolite exchange between mitochondria and cytosol. Facilitates cellular uptake of long-chain free fatty acids. {ECO:0000269|PubMed:9537447}.	SUBCELLULAR LOCATION: Mitochondrion matrix {ECO:0000269|PubMed:9537447}. Cell membrane {ECO:0000269|PubMed:9537447}. Note=Exposure to alcohol promotes translocation to the cell membrane.	extracellular vesicular exosome; mitochondrial inner membrane; mitochondrial matrix; mitochondrion; plasma membrane
Q8IZP0	ABI1_HUMAN	Abl interactor 1 (Abelson interactor 1) (Abi-1) (Abl-binding protein 4) (AblBP4) (Eps8 SH3 domain-binding protein) (Eps8-binding protein) (Nap1-binding protein) (Nap1BP) (Spectrin SH3 domain-binding protein 1) (e3B1)	ABI1 SSH3BP1	Homo sapiens (Human)	508	FUNCTION: May act in negative regulation of cell growth and transformation by interacting with nonreceptor tyrosine kinases ABL1 and/or ABL2. May play a role in regulation of EGF-induced Erk pathway activation. Involved in cytoskeletal reorganization and EGFR signaling. Together with EPS8 participates in transduction of signals from Ras to Rac. In vitro, a trimeric complex of ABI1, EPS8 and SOS1 …	SUBCELLULAR LOCATION: Cytoplasm {ECO:0000250}. Nucleus {ECO:0000250}. Cell projection, lamellipodium {ECO:0000250}. Cell projection, filopodium {ECO:0000250}. Cell projection, growth cone {ECO:0000250}. Cell junction, synapse, postsynaptic cell membrane, postsynaptic density {ECO:0000250}. Cytoplasm, cytoskeleton {ECO:0000250}. Note=Localized to protruding lamellipodia and filopodia tips. Also lo…	cell junction; cytosol; endoplasmic reticulum; extracellular vesicular exosome; filopodium; growth cone; intracellular; lamellipodium; nucleus; postsynaptic density; postsynaptic membrane; SCAR complex
Q9UKV3	ACINU_HUMAN	Apoptotic chromatin condensation inducer in the nucleus (Acinus)	ACIN1 ACINUS KIAA0670	Homo sapiens (Human)	1341	FUNCTION: Auxiliary component of the splicing-dependent multiprotein exon junction complex (EJC) deposited at splice junction on mRNAs. The EJC is a dynamic structure consisting of core proteins and several peripheral nuclear and cytoplasmic associated factors that join the complex only transiently either during EJC assembly or during subsequent mRNA metabolism. Component of the ASAP complexes wh…	SUBCELLULAR LOCATION: Nucleus. Nucleus speckle. Nucleus, nucleoplasm. Note=Phosphorylation on Ser-1180 by SRPK2 redistributes it from the nuclear speckles to the nucleoplasm.	ASAP complex; cytoplasm; cytosol; nuclear speck; nucleus; plasma membrane
O96019	ACL6A_HUMAN	Actin-like protein 6A (53 kDa BRG1-associated factor A) (Actin-related protein Baf53a) (ArpNbeta) (BRG1-associated factor 53A) (BAF53A) (INO80 complex subunit K)	ACTL6A BAF53 BAF53A INO80K	Homo sapiens (Human)	429	FUNCTION: Involved in transcriptional activation and repression of select genes by chromatin remodeling (alteration of DNA-nucleosome topology). Required for maximal ATPase activity of SMARCA4/BRG1/BAF190A and for association of the SMARCA4/BRG1/BAF190A containing remodeling complex BAF with chromatin/nuclear matrix. Belongs to the neural progenitors-specific chromatin remodeling complex (npBAF c…	SUBCELLULAR LOCATION: Nucleus {ECO:0000269|PubMed:18026119}.	Ino80 complex; npBAF complex; NuA4 histone acetyltransferase complex; nuclear chromatin; nucleoplasm; nucleus; plasma membrane; protein complex; SWI/SNF complex
P53396	ACLY_HUMAN	ATP-citrate synthase (EC 2.3.3.8) (ATP-citrate (pro-S-)-lyase) (ACL) (Citrate cleavage enzyme)	ACLY	Homo sapiens (Human)	1101	FUNCTION: ATP citrate-lyase is the primary enzyme responsible for the synthesis of cytosolic acetyl-CoA in many tissues. Has a central role in de novo lipid synthesis. In nervous tissue it may be involved in the biosynthesis of acetylcholine. {ECO:0000269|PubMed:23932781}.	SUBCELLULAR LOCATION: Cytoplasm.	citrate lyase complex; cytoplasm; cytosol; extracellular vesicular exosome; membrane; mitochondrion; nucleus; plasma membrane
P62736	ACTA_HUMAN	Actin, aortic smooth muscle (Alpha-actin-2) (Cell growth-inhibiting gene 46 protein)	ACTA2 ACTSA ACTVS GIG46	Homo sapiens (Human)	377	FUNCTION: Actins are highly conserved proteins that are involved in various types of cell motility and are ubiquitously expressed in all eukaryotic cells.	SUBCELLULAR LOCATION: Cytoplasm, cytoskeleton.	actin cytoskeleton; cytoplasm; cytosol; extracellular space; extracellular vesicular exosome; protein complex; smooth muscle contractile fiber
P60709	ACTB_HUMAN	Actin, cytoplasmic 1 (Beta-actin) [Cleaved into: Actin, cytoplasmic 1, N-terminally processed]	ACTB	Homo sapiens (Human)	375	FUNCTION: Actins are highly conserved proteins that are involved in various types of cell motility and are ubiquitously expressed in all eukaryotic cells.	SUBCELLULAR LOCATION: Cytoplasm, cytoskeleton {ECO:0000269|PubMed:17289661}. Note=Localized in cytoplasmic mRNP granules containing untranslated mRNAs.	axon; blood microparticle; cortical cytoskeleton; cytoplasm; cytoplasmic ribonucleoprotein granule; cytoskeleton; cytosol; extracellular space; extracellular vesicular exosome; focal adhesion; membrane; MLL5-L complex; NuA4 histone acetyltransferase complex; nuclear chromatin; nucleoplasm; postsynaptic density; protein complex; ribonucleoprotein complex
Q9BYX7	ACTBM_HUMAN	Putative beta-actin-like protein 3 (Kappa-actin) (POTE ankyrin domain family member K)	POTEKP ACTBL3 FKSG30	Homo sapiens (Human)	375		SUBCELLULAR LOCATION: Cytoplasm, cytoskeleton {ECO:0000250}.	cytoskeleton; cytosol; extracellular region; extracellular vesicular exosome
P63261	ACTG_HUMAN	Actin, cytoplasmic 2 (Gamma-actin) [Cleaved into: Actin, cytoplasmic 2, N-terminally processed]	ACTG1 ACTG	Homo sapiens (Human)	375	FUNCTION: Actins are highly conserved proteins that are involved in various types of cell motility and are ubiquitously expressed in all eukaryotic cells.	SUBCELLULAR LOCATION: Cytoplasm, cytoskeleton.	blood microparticle; cytoskeleton; cytosol; extracellular space; extracellular vesicular exosome; filamentous actin; membrane; myofibril; nucleus
P12814	ACTN1_HUMAN	Alpha-actinin-1 (Alpha-actinin cytoskeletal isoform) (F-actin cross-linking protein) (Non-muscle alpha-actinin-1)	ACTN1	Homo sapiens (Human)	892	FUNCTION: F-actin cross-linking protein which is thought to anchor actin to a variety of intracellular structures. This is a bundling protein.	SUBCELLULAR LOCATION: Cytoplasm, cytoskeleton {ECO:0000269|PubMed:7750553}. Cytoplasm, myofibril, sarcomere, Z line {ECO:0000269|PubMed:7750553}. Cell membrane {ECO:0000250}. Cell junction {ECO:0000250}. Cell projection, ruffle {ECO:0000250}. Note=Colocalizes with MYOZ2 and PPP3CA at the Z-line of heart and skeletal muscle. Colocalizes with PSD in membrane ruffles and central reticular structures…	cell projection; cortical actin cytoskeleton; cytoplasm; cytosol; dendritic spine; extracellular region; extracellular space; extracellular vesicular exosome; fascia adherens; focal adhesion; nucleus; plasma membrane; platelet alpha granule lumen; pseudopodium; ruffle; stress fiber; Z disc
O43707	ACTN4_HUMAN	Alpha-actinin-4 (F-actin cross-linking protein) (Non-muscle alpha-actinin 4)	ACTN4	Homo sapiens (Human)	911	FUNCTION: F-actin cross-linking protein which is thought to anchor actin to a variety of intracellular structures. This is a bundling protein. Probably involved in vesicular trafficking via its association with the CART complex. The CART complex is necessary for efficient transferrin receptor recycling but not for EGFR degradation. Involved in tight junction assembly in epithelial cells probably …	SUBCELLULAR LOCATION: Nucleus. Cytoplasm. Cell junction {ECO:0000250}. Note=Localized in cytoplasmic mRNP granules containing untranslated mRNAs. Colocalizes with actin stress fibers. Nuclear translocation can be induced by the PI3 kinase inhibitor wortmannin or by cytochalasin D. Exclusively localized in the nucleus in a limited number of cell lines (breast cancer cell line MCF-7, oral floor can…	cell-cell junction; cortical cytoskeleton; cytoplasm; extracellular region; extracellular space; extracellular vesicular exosome; focal adhesion; neuron projection; nucleus; perinuclear region of cytoplasm; platelet alpha granule lumen; protein complex; pseudopodium; ribonucleoprotein complex; stress fiber; Z disc
P40394	ADH7_HUMAN	Alcohol dehydrogenase class 4 mu/sigma chain (EC 1.1.1.1) (Alcohol dehydrogenase class IV mu/sigma chain) (Gastric alcohol dehydrogenase) (Retinol dehydrogenase)	ADH7	Homo sapiens (Human)	386	FUNCTION: Could function in retinol oxidation for the synthesis of retinoic acid, a hormone important for cellular differentiation. Medium-chain (octanol) and aromatic (m-nitrobenzaldehyde) compounds are the best substrates. Ethanol is not a good substrate but at the high ethanol concentrations reached in the digestive tract, it plays a role in the ethanol oxidation and contributes to the first p…	SUBCELLULAR LOCATION: Cytoplasm.	cytosol; extracellular region
Q9H2P0	ADNP_HUMAN	Activity-dependent neuroprotector homeobox protein (Activity-dependent neuroprotective protein)	ADNP ADNP1 KIAA0784	Homo sapiens (Human)	1102	FUNCTION: Potential transcription factor. May mediate some of the neuroprotective peptide VIP-associated effects involving normal growth and cancer proliferation.	SUBCELLULAR LOCATION: Nucleus {ECO:0000255|PROSITE-ProRule:PRU00108}.	extracellular space; nucleus
P22570	ADRO_HUMAN	NADPH:adrenodoxin oxidoreductase, mitochondrial (AR) (Adrenodoxin reductase) (EC 1.18.1.6) (Ferredoxin--NADP(+) reductase) (Ferredoxin reductase)	FDXR ADXR	Homo sapiens (Human)	491	FUNCTION: Serves as the first electron transfer protein in all the mitochondrial P450 systems. Including cholesterol side chain cleavage in all steroidogenic tissues, steroid 11-beta hydroxylation in the adrenal cortex, 25-OH-vitamin D3-24 hydroxylation in the kidney, and sterol C-27 hydroxylation in the liver.	SUBCELLULAR LOCATION: Mitochondrion matrix.	mitochondrial inner membrane; mitochondrial matrix; mitochondrion
P05141	ADT2_HUMAN	ADP/ATP translocase 2 (ADP,ATP carrier protein 2) (ADP,ATP carrier protein, fibroblast isoform) (Adenine nucleotide translocator 2) (ANT 2) (Solute carrier family 25 member 5) [Cleaved into: ADP/ATP translocase 2, N-terminally processed]	SLC25A5 ANT2	Homo sapiens (Human)	298	FUNCTION: Catalyzes the exchange of cytoplasmic ADP with mitochondrial ATP across the mitochondrial inner membrane. As part of the mitotic spindle-associated MMXD complex it may play a role in chromosome segregation. {ECO:0000269|PubMed:20797633}.	SUBCELLULAR LOCATION: Mitochondrion inner membrane; Multi-pass membrane protein.	extracellular vesicular exosome; integral component of plasma membrane; membrane; mitochondrial inner membrane; mitochondrial nucleoid; mitochondrion; MMXD complex; nucleus
Q53H12	AGK_HUMAN	Acylglycerol kinase, mitochondrial (hAGK) (EC 2.7.1.107) (EC 2.7.1.94) (Multiple substrate lipid kinase) (HsMuLK) (MuLK) (Multi-substrate lipid kinase)	AGK MULK	Homo sapiens (Human)	422	FUNCTION: Lipid kinase that can phosphorylate both monoacylglycerol and diacylglycerol to form lysophosphatidic acid (LPA) and phosphatidic acid (PA), respectively. Does not phosphorylate sphingosine. Overexpression increases the formation and secretion of LPA, resulting in transactivation of EGFR and activation of the downstream MAPK signaling pathway, leading to increased cell growth. {ECO:0000…	SUBCELLULAR LOCATION: Mitochondrion membrane {ECO:0000269|PubMed:15939762, ECO:0000269|PubMed:16269826}.	intracellular membrane-bounded organelle; mitochondrial membrane; mitochondrion
O95994	AGR2_HUMAN	Anterior gradient protein 2 homolog (AG-2) (hAG-2) (HPC8) (Secreted cement gland protein XAG-2 homolog)	AGR2 AG2 UNQ515/PRO1030	Homo sapiens (Human)	175	FUNCTION: Required for MUC2 post-transcriptional synthesis and secretion. May play a role in the production of mucus by intestinal cells (By similarity). Proto-oncogene that may play a role in cell migration, cell differentiation and cell growth. {ECO:0000250, ECO:0000269|PubMed:18199544}.	SUBCELLULAR LOCATION: Secreted {ECO:0000269|PubMed:15834940}. Endoplasmic reticulum {ECO:0000250}.	endoplasmic reticulum; extracellular region; mitochondrion
O95831	AIFM1_HUMAN	Apoptosis-inducing factor 1, mitochondrial (EC 1.1.1.-) (Programmed cell death protein 8)	AIFM1 AIF PDCD8	Homo sapiens (Human)	613	FUNCTION: Functions both as NADH oxidoreductase and as regulator of apoptosis. In response to apoptotic stimuli, it is released from the mitochondrion intermembrane space into the cytosol and to the nucleus, where it functions as a proapoptotic factor in a caspase-independent pathway. In contrast, functions as an antiapoptotic factor in normal mitochondria via its NADH oxidoreductase activity. Th…	SUBCELLULAR LOCATION: Mitochondrion intermembrane space. Mitochondrion inner membrane. Cytoplasm. Nucleus. Cytoplasm, perinuclear region. Note=Proteolytic cleavage during or just after translocation into the mitochondrial intermembrane space (IMS) results in the formation of an inner-membrane-anchored mature form (AIFmit). During apoptosis, further proteolytic processing leads to a mature form, w…	cytosol; mitochondrial inner membrane; mitochondrial intermembrane space; mitochondrion; nucleus; perinuclear region of cytoplasm
P02768	ALBU_HUMAN	Serum albumin	ALB GIG20 GIG42 PRO0903 PRO1708 PRO2044 PRO2619 PRO2675 UNQ696/PRO1341	Homo sapiens (Human)	609	FUNCTION: Serum albumin, the main protein of plasma, has a good binding capacity for water, Ca(2+), Na(+), K(+), fatty acids, hormones, bilirubin and drugs. Its main function is the regulation of the colloidal osmotic pressure of blood. Major zinc transporter in plasma, typically binds about 80% of all plasma zinc. {ECO:0000269|PubMed:19021548}.	SUBCELLULAR LOCATION: Secreted.	basement membrane; blood microparticle; extracellular region; extracellular space; extracellular vesicular exosome; nucleus; platelet alpha granule lumen; protein complex
P04075	ALDOA_HUMAN	Fructose-bisphosphate aldolase A (EC 4.1.2.13) (Lung cancer antigen NY-LU-1) (Muscle-type aldolase)	ALDOA ALDA	Homo sapiens (Human)	364	FUNCTION: Plays a key role in glycolysis and gluconeogenesis. In addition, may also function as scaffolding protein (By similarity). {ECO:0000250}.	SUBCELLULAR LOCATION: Cytoplasm, myofibril, sarcomere, I band. Cytoplasm, myofibril, sarcomere, M line. Note=In skeletal muscle, accumulates around the M line and within the I band, colocalizing with FBP2 on both sides of the Z line in the absence of Ca(2+). {ECO:0000250}.	actin cytoskeleton; cytosol; extracellular region; extracellular space; extracellular vesicular exosome; I band; M band; membrane; nucleus; platelet alpha granule lumen
P39687	AN32A_HUMAN	Acidic leucine-rich nuclear phosphoprotein 32 family member A (Acidic nuclear phosphoprotein pp32) (pp32) (Leucine-rich acidic nuclear protein) (LANP) (Mapmodulin) (Potent heat-stable protein phosphatase 2A inhibitor I1PP2A) (Putative HLA-DR-associated protein I) (PHAPI)	ANP32A C15orf1 LANP MAPM PHAP1	Homo sapiens (Human)	249	FUNCTION: Implicated in a number of cellular processes, including proliferation, differentiation, caspase-dependent and caspase-independent apoptosis, suppression of transformation (tumor suppressor), inhibition of protein phosphatase 2A, regulation of mRNA trafficking and stability in association with ELAVL1, and inhibition of acetyltransferases as part of the INHAT (inhibitor of histone acetylt…	SUBCELLULAR LOCATION: Nucleus. Cytoplasm. Endoplasmic reticulum. Note=Translocates to the cytoplasm during the process of neuritogenesis (By similarity). Shuttles between nucleus and cytoplasm. {ECO:0000250}.	cytoplasm; endoplasmic reticulum; nucleoplasm; nucleus; perinuclear region of cytoplasm
Q9UJ72	ANX10_HUMAN	Annexin A10 (Annexin-10) (Annexin-14)	ANXA10 ANX14	Homo sapiens (Human)	324			mitochondrion
P07355	ANXA2_HUMAN	Annexin A2 (Annexin II) (Annexin-2) (Calpactin I heavy chain) (Calpactin-1 heavy chain) (Chromobindin-8) (Lipocortin II) (Placental anticoagulant protein IV) (PAP-IV) (Protein I) (p36)	ANXA2 ANX2 ANX2L4 CAL1H LPC2D	Homo sapiens (Human)	339	FUNCTION: Calcium-regulated membrane-binding protein whose affinity for calcium is greatly enhanced by anionic phospholipids. It binds two calcium ions with high affinity. May be involved in heat-stress response.	SUBCELLULAR LOCATION: Secreted, extracellular space, extracellular matrix, basement membrane {ECO:0000269|PubMed:17081065}. Melanosome {ECO:0000269|PubMed:17081065}. Note=In the lamina beneath the plasma membrane. Identified by mass spectrometry in melanosome fractions from stage I to stage IV. Translocated from the cytoplasm to the cell surface through a Golgi-independent mechanism.	basement membrane; cell cortex; cell surface; early endosome; endosome; extracellular space; extracellular vesicular exosome; extrinsic component of plasma membrane; late endosome membrane; lipid particle; lysosomal membrane; macropinosome; melanosome; membrane; midbody; myelin sheath adaxonal region; nucleus; perinuclear region of cytoplasm; plasma membrane; protein complex; ruffle; sarcolemma; …
P09525	ANXA4_HUMAN	Annexin A4 (35-beta calcimedin) (Annexin IV) (Annexin-4) (Carbohydrate-binding protein p33/p41) (Chromobindin-4) (Endonexin I) (Lipocortin IV) (P32.5) (PP4-X) (Placental anticoagulant protein II) (PAP-II) (Protein II)	ANXA4 ANX4	Homo sapiens (Human)	319	FUNCTION: Calcium/phospholipid-binding protein which promotes membrane fusion and is involved in exocytosis. {ECO:0000250}.		cell surface; cytoplasm; extracellular vesicular exosome; nuclear membrane; nucleus; perinuclear region of cytoplasm; plasma membrane; vesicle membrane
P08758	ANXA5_HUMAN	Annexin A5 (Anchorin CII) (Annexin V) (Annexin-5) (Calphobindin I) (CBP-I) (Endonexin II) (Lipocortin V) (Placental anticoagulant protein 4) (PP4) (Placental anticoagulant protein I) (PAP-I) (Thromboplastin inhibitor) (Vascular anticoagulant-alpha) (VAC-alpha)	ANXA5 ANX5 ENX2 PP4	Homo sapiens (Human)	320	FUNCTION: This protein is an anticoagulant protein that acts as an indirect inhibitor of the thromboplastin-specific complex, which is involved in the blood coagulation cascade.		cytoplasm; endothelial microparticle; external side of plasma membrane; extracellular vesicular exosome; focal adhesion; intracellular; membrane
P63010	AP2B1_HUMAN	AP-2 complex subunit beta (AP105B) (Adaptor protein complex AP-2 subunit beta) (Adaptor-related protein complex 2 subunit beta) (Beta-2-adaptin) (Beta-adaptin) (Clathrin assembly protein complex 2 beta large chain) (Plasma membrane adaptor HA2/AP2 adaptin beta subunit)	AP2B1 ADTB2 CLAPB1	Homo sapiens (Human)	937	FUNCTION: Component of the adaptor protein complex 2 (AP-2). Adaptor protein complexes function in protein transport via transport vesicles in different membrane traffic pathways. Adaptor protein complexes are vesicle coat components and appear to be involved in cargo selection and vesicle formation. AP-2 is involved in clathrin-dependent endocytosis in which cargo proteins are incorporated into …	SUBCELLULAR LOCATION: Cell membrane {ECO:0000269|PubMed:14530274}. Membrane, coated pit {ECO:0000269|PubMed:14530274}; Peripheral membrane protein {ECO:0000269|PubMed:14530274}; Cytoplasmic side {ECO:0000269|PubMed:14530274}. Note=AP-2 appears to be excluded from internalizing CCVs and to disengage from sites of endocytosis seconds before internalization of the nascent CCV.	AP-2 adaptor complex; clathrin-coated endocytic vesicle membrane; cytosol; endocytic vesicle membrane; intracellular membrane-bounded organelle; membrane; plasma membrane
Q9UBZ4	APEX2_HUMAN	DNA-(apurinic or apyrimidinic site) lyase 2 (EC 3.1.-.-) (EC 4.2.99.18) (AP endonuclease XTH2) (APEX nuclease 2) (APEX nuclease-like 2) (Apurinic-apyrimidinic endonuclease 2) (AP endonuclease 2)	APEX2 APE2 APEXL2 XTH2	Homo sapiens (Human)	518	FUNCTION: Function as a weak apurinic/apyrimidinic (AP) endodeoxyribonuclease in the DNA base excision repair (BER) pathway of DNA lesions induced by oxidative and alkylating agents. Initiates repair of AP sites in DNA by catalyzing hydrolytic incision of the phosphodiester backbone immediately adjacent to the damage, generating a single-strand break with 5'-deoxyribose phosphate and 3'-hydroxyl …	SUBCELLULAR LOCATION: Nucleus. Cytoplasm. Mitochondrion {ECO:0000305}. Note=Together with PCNA, is redistributed in discrete nuclear foci in presence of oxidative DNA damaging agents.	mitochondrial inner membrane; nucleus
Q9BZZ5	API5_HUMAN	Apoptosis inhibitor 5 (API-5) (Antiapoptosis clone 11 protein) (AAC-11) (Cell migration-inducing gene 8 protein) (Fibroblast growth factor 2-interacting factor) (FIF) (Protein XAGL)	API5 MIG8	Homo sapiens (Human)	524	FUNCTION: Antiapoptotic factor that may have a role in protein assembly. Negatively regulates ACIN1. By binding to ACIN1, it suppresses ACIN1 cleavage from CASP3 and ACIN1-mediated DNA fragmentation. Also known to efficiently suppress E2F1-induced apoptosis. Its depletion enhances the cytotoxic action of the chemotherapeutic drugs. {ECO:0000269|PubMed:10780674, ECO:0000269|PubMed:17112319, ECO:00…	SUBCELLULAR LOCATION: Nucleus {ECO:0000269|PubMed:11075807}. Cytoplasm {ECO:0000269|PubMed:11075807}. Note=Mainly nuclear. Can also be cytoplasmic.; SUBCELLULAR LOCATION: Isoform 3: Cytoplasm.	cytoplasm; membrane; nucleus; spliceosomal complex
Q9BUR5	APOO_HUMAN	Apolipoprotein O (Protein FAM121B)	APOO FAM121B My025 UNQ1866/PRO4302	Homo sapiens (Human)	198	FUNCTION: Promotes cholesterol efflux from macrophage cells. Detected in HDL, LDL and VLDL. Secreted by a microsomal triglyceride transfer protein (MTTP)-dependent mechanism, probably as a VLDL-associated protein that is subsequently transferred to HDL. May be involved in myocardium-protective mechanisms against lipid accumulation. {ECO:0000269|PubMed:16956892}.	SUBCELLULAR LOCATION: Membrane {ECO:0000305}; Single-pass membrane protein {ECO:0000305}. Secreted {ECO:0000269|PubMed:16956892}.	extracellular space; high-density lipoprotein particle; integral component of membrane; low-density lipoprotein particle; mitochondrion; very-low-density lipoprotein particle
P07741	APT_HUMAN	Adenine phosphoribosyltransferase (APRT) (EC 2.4.2.7)	APRT	Homo sapiens (Human)	180	FUNCTION: Catalyzes a salvage reaction resulting in the formation of AMP, that is energically less costly than de novo synthesis.	SUBCELLULAR LOCATION: Cytoplasm.	cytoplasm; cytosol; extracellular vesicular exosome; nucleus
P84077	ARF1_HUMAN	ADP-ribosylation factor 1	ARF1	Homo sapiens (Human)	181	FUNCTION: GTP-binding protein that functions as an allosteric activator of the cholera toxin catalytic subunit, an ADP-ribosyltransferase. Involved in protein trafficking among different compartments. Modulates vesicle budding and uncoating within the Golgi complex. Deactivation induces the redistribution of the entire Golgi complex to the endoplasmic reticulum, suggesting a crucial role in prote…	SUBCELLULAR LOCATION: Golgi apparatus {ECO:0000269|PubMed:17555535}. Cytoplasm, perinuclear region {ECO:0000269|PubMed:17555535}. Cell junction, synapse, synaptosome {ECO:0000250}. Cell junction, synapse, postsynaptic cell membrane, postsynaptic density {ECO:0000250}.	cytosol; extracellular vesicular exosome; focal adhesion; Golgi membrane; neuron projection; perinuclear region of cytoplasm; plasma membrane; postsynaptic density; postsynaptic membrane; sarcomere
P61160	ARP2_HUMAN	Actin-related protein 2 (Actin-like protein 2)	ACTR2 ARP2	Homo sapiens (Human)	394	FUNCTION: Functions as ATP-binding component of the Arp2/3 complex which is involved in regulation of actin polymerization and together with an activating nucleation-promoting factor (NPF) mediates the formation of branched actin networks. Seems to contact the pointed end of the daughter actin filament. {ECO:0000269|PubMed:9000076}.	SUBCELLULAR LOCATION: Cytoplasm, cytoskeleton {ECO:0000269|PubMed:9000076}. Cell projection {ECO:0000269|PubMed:9000076}.	actin cap; actin cytoskeleton; Arp2/3 protein complex; cell projection; cytoplasm; cytosol; extracellular vesicular exosome; focal adhesion; membrane
P61158	ARP3_HUMAN	Actin-related protein 3 (Actin-like protein 3)	ACTR3 ARP3	Homo sapiens (Human)	418	FUNCTION: Functions as ATP-binding component of the Arp2/3 complex which is involved in regulation of actin polymerization and together with an activating nucleation-promoting factor (NPF) mediates the formation of branched actin networks. Seems to contact the pointed end of the daughter actin filament. Plays a role in ciliogenesis. {ECO:0000269|PubMed:20393563, ECO:0000269|PubMed:9000076}.	SUBCELLULAR LOCATION: Cytoplasm, cytoskeleton. Cell projection. Note=In pre-apoptotic cells, colocalizes with MEFV in large specks (pyroptosomes).	actin cytoskeleton; actin filament; Arp2/3 protein complex; cell-cell junction; cytosol; excitatory synapse; extracellular vesicular exosome; focal adhesion; Golgi membrane; hemidesmosome; lamellipodium; membrane; podosome
Q9BPX5	ARP5L_HUMAN	Actin-related protein 2/3 complex subunit 5-like protein (Arp2/3 complex 16 kDa subunit 2) (ARC16-2)	ARPC5L	Homo sapiens (Human)	153	FUNCTION: May function as component of the Arp2/3 complex which is involved in regulation of actin polymerization and together with an activating nucleation-promoting factor (NPF) mediates the formation of branched actin networks.	SUBCELLULAR LOCATION: Cytoplasm, cytoskeleton {ECO:0000250}.	cytoplasm; cytoskeleton; extracellular vesicular exosome; focal adhesion
O15144	ARPC2_HUMAN	Actin-related protein 2/3 complex subunit 2 (Arp2/3 complex 34 kDa subunit) (p34-ARC)	ARPC2 ARC34 PRO2446	Homo sapiens (Human)	300	FUNCTION: Functions as actin-binding component of the Arp2/3 complex which is involved in regulation of actin polymerization and together with an activating nucleation-promoting factor (NPF) mediates the formation of branched actin networks. Seems to contact the mother actin filament.	SUBCELLULAR LOCATION: Cytoplasm, cytoskeleton {ECO:0000269|PubMed:9230079}. Cell projection {ECO:0000269|PubMed:9230079}. Cell junction, synapse, synaptosome {ECO:0000250}.	actin cytoskeleton; Arp2/3 protein complex; cell leading edge; cytoplasm; cytosol; endosome; extracellular vesicular exosome; focal adhesion; Golgi apparatus; neuron projection; plasma membrane; synapse
P59998	ARPC4_HUMAN	Actin-related protein 2/3 complex subunit 4 (Arp2/3 complex 20 kDa subunit) (p20-ARC)	ARPC4 ARC20	Homo sapiens (Human)	168	FUNCTION: Functions as actin-binding component of the Arp2/3 complex which is involved in regulation of actin polymerization and together with an activating nucleation-promoting factor (NPF) mediates the formation of branched actin networks. Seems to contact the mother actin filament.	SUBCELLULAR LOCATION: Cytoplasm, cytoskeleton {ECO:0000269|PubMed:9359840}. Cell projection {ECO:0000269|PubMed:9359840}.	Arp2/3 protein complex; cell projection; cytosol; extracellular vesicular exosome
O15511	ARPC5_HUMAN	Actin-related protein 2/3 complex subunit 5 (Arp2/3 complex 16 kDa subunit) (p16-ARC)	ARPC5 ARC16	Homo sapiens (Human)	151	FUNCTION: Functions as component of the Arp2/3 complex which is involved in regulation of actin polymerization and together with an activating nucleation-promoting factor (NPF) mediates the formation of branched actin networks.	SUBCELLULAR LOCATION: Cytoplasm, cytoskeleton {ECO:0000269|PubMed:9230079}. Cell projection {ECO:0000269|PubMed:9230079}.	actin cytoskeleton; Arp2/3 protein complex; cell projection; cytoplasm; cytosol; extracellular vesicular exosome; focal adhesion
P24539	AT5F1_HUMAN	ATP synthase F(0) complex subunit B1, mitochondrial (ATP synthase proton-transporting mitochondrial F(0) complex subunit B1) (ATP synthase subunit b) (ATPase subunit b)	ATP5F1	Homo sapiens (Human)	256	FUNCTION: Mitochondrial membrane ATP synthase (F(1)F(0) ATP synthase or Complex V) produces ATP from ADP in the presence of a proton gradient across the membrane which is generated by electron transport complexes of the respiratory chain. F-type ATPases consist of two structural domains, F(1) - containing the extramembraneous catalytic core, and F(0) - containing the membrane proton channel, link…	SUBCELLULAR LOCATION: Mitochondrion. Mitochondrion inner membrane.	extracellular vesicular exosome; membrane; mitochondrial inner membrane; mitochondrial matrix; mitochondrial proton-transporting ATP synthase complex; mitochondrial proton-transporting ATP synthase complex, coupling factor F(o); mitochondrion; nucleus
Q6PL18	ATAD2_HUMAN	ATPase family AAA domain-containing protein 2 (EC 3.6.1.3) (AAA nuclear coregulator cancer-associated protein) (ANCCA)	ATAD2 L16 PRO2000	Homo sapiens (Human)	1390	FUNCTION: May be a transcriptional coactivator of the nuclear receptor ESR1 required to induce the expression of a subset of estradiol target genes, such as CCND1, MYC and E2F1. May play a role in the recruitment or occupancy of CREBBP at some ESR1 target gene promoters. May be required for histone hyperacetylation. Involved in the estrogen-induced cell proliferation and cell cycle progression of…	SUBCELLULAR LOCATION: Nucleus {ECO:0000269|PubMed:17998543}.	extracellular vesicular exosome; nucleus
Q9NVI7	ATD3A_HUMAN	ATPase family AAA domain-containing protein 3A	ATAD3A	Homo sapiens (Human)	634	FUNCTION: Essential for mitochondrial network organization, mitochondrial metabolism and cell growth at organism and cellular level. May play an important in mitochondrial protein synthesis. May also participate in mitochondrial DNA replication. May bind to mitochondrial DNA D-loops and contribute to nucleoid stability. Required for enhanced channeling of cholesterol for hormone-dependent steroid…	SUBCELLULAR LOCATION: Mitochondrion inner membrane; Single-pass membrane protein. Mitochondrion matrix, mitochondrion nucleoid. Note=In the mitochondrial inner membrane, enriched in sites with the potential to form contacts with the outer membrane. The N-terminal domain interacts with the inner surface of the mitochondrial outer membrane and the C-terminal domain localizes in a specific matrix co…	integral component of membrane; mitochondrial inner membrane; mitochondrial nucleoid; mitochondrion
Q5T9A4	ATD3B_HUMAN	ATPase family AAA domain-containing protein 3B (AAA-TOB3)	ATAD3B KIAA1273 TOB3	Homo sapiens (Human)	648	FUNCTION: May play a role in a mitochondrial network organization typical for stem cells, characterized by reduced mitochondrial metabolism, low mtDNA copies and fragmentated mitochondrial network. may act by suppressing ATAD3A function, interfering with ATAD3A interaction with matrix nucleoid complexes. {ECO:0000269|PubMed:22664726}.	SUBCELLULAR LOCATION: Mitochondrion inner membrane {ECO:0000269|PubMed:16909202, ECO:0000269|PubMed:18063578}; Peripheral membrane protein {ECO:0000269|PubMed:16909202, ECO:0000269|PubMed:18063578}. Note=Has been found to co-purify with nucleoids (PubMed:22453275). Since it does not face the mitochondrial matrix, the association with nucleoids could be mediated by ATAD3A. {ECO:0000269|PubMed:2245…	mitochondrial inner membrane
O75947	ATP5H_HUMAN	ATP synthase subunit d, mitochondrial (ATPase subunit d)	ATP5H My032	Homo sapiens (Human)	161	FUNCTION: Mitochondrial membrane ATP synthase (F(1)F(0) ATP synthase or Complex V) produces ATP from ADP in the presence of a proton gradient across the membrane which is generated by electron transport complexes of the respiratory chain. F-type ATPases consist of two structural domains, F(1) - containing the extramembraneous catalytic core, and F(0) - containing the membrane proton channel, link…	SUBCELLULAR LOCATION: Mitochondrion. Mitochondrion inner membrane.	extracellular vesicular exosome; mitochondrial inner membrane; mitochondrial proton-transporting ATP synthase complex; mitochondrial proton-transporting ATP synthase complex, coupling factor F(o); mitochondrion
O75964	ATP5L_HUMAN	ATP synthase subunit g, mitochondrial (ATPase subunit g)	ATP5L	Homo sapiens (Human)	103	FUNCTION: Mitochondrial membrane ATP synthase (F(1)F(0) ATP synthase or Complex V) produces ATP from ADP in the presence of a proton gradient across the membrane which is generated by electron transport complexes of the respiratory chain. F-type ATPases consist of two structural domains, F(1) - containing the extramembraneous catalytic core, and F(0) - containing the membrane proton channel, link…	SUBCELLULAR LOCATION: Mitochondrion. Mitochondrion inner membrane.	extracellular vesicular exosome; mitochondrial inner membrane; mitochondrial proton-transporting ATP synthase complex; mitochondrial proton-transporting ATP synthase complex, coupling factor F(o); mitochondrion
P25705	ATPA_HUMAN	ATP synthase subunit alpha, mitochondrial	ATP5A1 ATP5A ATP5AL2 ATPM	Homo sapiens (Human)	553	FUNCTION: Mitochondrial membrane ATP synthase (F(1)F(0) ATP synthase or Complex V) produces ATP from ADP in the presence of a proton gradient across the membrane which is generated by electron transport complexes of the respiratory chain. F-type ATPases consist of two structural domains, F(1) - containing the extramembraneous catalytic core, and F(0) - containing the membrane proton channel, link…	SUBCELLULAR LOCATION: Mitochondrion inner membrane. Cell membrane; Peripheral membrane protein; Extracellular side. Note=Colocalizes with HRG on the cell surface of T-cells.	extracellular vesicular exosome; membrane; mitochondrial inner membrane; mitochondrial matrix; mitochondrial proton-transporting ATP synthase complex; mitochondrion; plasma membrane; proton-transporting ATP synthase complex, catalytic core F(1)
P06576	ATPB_HUMAN	ATP synthase subunit beta, mitochondrial (EC 3.6.3.14)	ATP5B ATPMB ATPSB	Homo sapiens (Human)	529	FUNCTION: Mitochondrial membrane ATP synthase (F(1)F(0) ATP synthase or Complex V) produces ATP from ADP in the presence of a proton gradient across the membrane which is generated by electron transport complexes of the respiratory chain. F-type ATPases consist of two structural domains, F(1) - containing the extramembraneous catalytic core, and F(0) - containing the membrane proton channel, link…	SUBCELLULAR LOCATION: Mitochondrion. Mitochondrion inner membrane. Note=Peripheral membrane protein.	cell surface; extracellular vesicular exosome; membrane; mitochondrial matrix; mitochondrial membrane; mitochondrial nucleoid; mitochondrial proton-transporting ATP synthase, catalytic core; mitochondrial proton-transporting ATP synthase complex; mitochondrion; nucleus; plasma membrane
P30049	ATPD_HUMAN	ATP synthase subunit delta, mitochondrial (F-ATPase delta subunit)	ATP5D	Homo sapiens (Human)	168	FUNCTION: Mitochondrial membrane ATP synthase (F(1)F(0) ATP synthase or Complex V) produces ATP from ADP in the presence of a proton gradient across the membrane which is generated by electron transport complexes of the respiratory chain. F-type ATPases consist of two structural domains, F(1) - containing the extramembraneous catalytic core, and F(0) - containing the membrane proton channel, link…	SUBCELLULAR LOCATION: Mitochondrion. Mitochondrion inner membrane.	mitochondrial inner membrane; mitochondrial matrix; mitochondrial proton-transporting ATP synthase complex; mitochondrial proton-transporting ATP synthase complex, catalytic core F(1); mitochondrion
P36542	ATPG_HUMAN	ATP synthase subunit gamma, mitochondrial (F-ATPase gamma subunit)	ATP5C1 ATP5C ATP5CL1	Homo sapiens (Human)	298	FUNCTION: Mitochondrial membrane ATP synthase (F(1)F(0) ATP synthase or Complex V) produces ATP from ADP in the presence of a proton gradient across the membrane which is generated by electron transport complexes of the respiratory chain. F-type ATPases consist of two structural domains, F(1) - containing the extramembraneous catalytic core, and F(0) - containing the membrane proton channel, link…	SUBCELLULAR LOCATION: Mitochondrion. Mitochondrion inner membrane {ECO:0000250}; Peripheral membrane protein {ECO:0000250}.	extracellular vesicular exosome; membrane; mitochondrial inner membrane; mitochondrial matrix; mitochondrial proton-transporting ATP synthase complex; mitochondrial proton-transporting ATP synthase complex, catalytic core F(1); mitochondrion
P48047	ATPO_HUMAN	ATP synthase subunit O, mitochondrial (Oligomycin sensitivity conferral protein) (OSCP)	ATP5O ATPO	Homo sapiens (Human)	213	FUNCTION: Mitochondrial membrane ATP synthase (F(1)F(0) ATP synthase or Complex V) produces ATP from ADP in the presence of a proton gradient across the membrane which is generated by electron transport complexes of the respiratory chain. F-type ATPases consist of two structural domains, F(1) - containing the extramembraneous catalytic core and F(0) - containing the membrane proton channel, linke…	SUBCELLULAR LOCATION: Mitochondrion {ECO:0000250}. Mitochondrion inner membrane {ECO:0000250}.	extracellular vesicular exosome; mitochondrial inner membrane; mitochondrial proton-transporting ATP synthase complex; mitochondrion; nucleus; plasma membrane
Q8WWM7	ATX2L_HUMAN	Ataxin-2-like protein (Ataxin-2 domain protein) (Ataxin-2-related protein)	ATXN2L A2D A2LG A2LP A2RP	Homo sapiens (Human)	1075		SUBCELLULAR LOCATION: Membrane {ECO:0000269|PubMed:11784712}; Peripheral membrane protein {ECO:0000269|PubMed:11784712}.	cytoplasm; cytoplasmic stress granule; membrane; nuclear speck
O75531	BAF_HUMAN	Barrier-to-autointegration factor (Breakpoint cluster region protein 1) [Cleaved into: Barrier-to-autointegration factor, N-terminally processed]	BANF1 BAF BCRG1	Homo sapiens (Human)	89	FUNCTION: Plays fundamental roles in nuclear assembly, chromatin organization, gene expression and gonad development. May potently compress chromatin structure and be involved in membrane recruitment and chromatin decondensation during nuclear assembly. Contains 2 non-specific dsDNA-binding sites which may promote DNA cross-bridging. Exploited by retroviruses for inhibiting self-destructing autoi…	SUBCELLULAR LOCATION: Nucleus {ECO:0000269|PubMed:16495336}. Cytoplasm {ECO:0000269|PubMed:16495336}. Chromosome {ECO:0000269|PubMed:16495336}. Note=Significantly enriched at the nuclear inner membrane, diffusely throughout the nucleus during interphase and concentrated at the chromosomes during the M-phase. May be included in HIV-1 virions via its interaction with viral GAG polyprotein. The phos…	chromosome; cytoplasm; cytosol; extracellular vesicular exosome; nucleoplasm; nucleus
O95816	BAG2_HUMAN	BAG family molecular chaperone regulator 2 (BAG-2) (Bcl-2-associated athanogene 2)	BAG2	Homo sapiens (Human)	211	FUNCTION: Inhibits the chaperone activity of HSP70/HSC70 by promoting substrate release.
P46379	BAG6_HUMAN	Large proline-rich protein BAG6 (BAG family molecular chaperone regulator 6) (BCL2-associated athanogene 6) (BAG-6) (BAG6) (HLA-B-associated transcript 3) (Protein G3) (Protein Scythe)	BAG6 BAT3 G3	Homo sapiens (Human)	1132	FUNCTION: Chaperone that plays a key role in various processes such as apoptosis, insertion of tail-anchored (TA) membrane proteins to the endoplasmic reticulum membrane and regulation of chromatin. Key component of the BAG6/BAT3 complex, a cytosolic multiprotein complex involved in the post-translational delivery of tail-anchored (TA) membrane proteins to the endoplasmic reticulum membrane. TA m…	SUBCELLULAR LOCATION: Cytoplasm, cytosol. Nucleus. Note=The C-terminal fragment generated by caspase-3 is cytoplasmic. Also found in extracellular vesicular exosomes in some tumor cells.	BAT3 complex; cytosol; nucleus
P35613	BASI_HUMAN	Basigin (5F7) (Collagenase stimulatory factor) (Extracellular matrix metalloproteinase inducer) (EMMPRIN) (Leukocyte activation antigen M6) (OK blood group antigen) (Tumor cell-derived collagenase stimulatory factor) (TCSF) (CD antigen CD147)	BSG UNQ6505/PRO21383	Homo sapiens (Human)	385	FUNCTION: Plays an important role in targeting the monocarboxylate transporters SLC16A1, SLC16A3 and SLC16A8 to the plasma membrane. Plays pivotal roles in spermatogenesis, embryo implantation, neural network formation and tumor progression. Stimulates adjacent fibroblasts to produce matrix metalloproteinases (MMPS). Seems to be a receptor for oligomannosidic glycans. In vitro, promotes outgrowth…	SUBCELLULAR LOCATION: Cell membrane {ECO:0000269|PubMed:15946952}; Single-pass type I membrane protein {ECO:0000303|PubMed:15946952}. Melanosome {ECO:0000269|PubMed:17081065}. Note=Colocalizes with SLC16A1 and SLC16A8. Identified by mass spectrometry in melanosome fractions from stage I to stage IV. {ECO:0000250|UniProtKB:P18572, ECO:0000269|PubMed:17081065}.	acrosomal membrane; extracellular vesicular exosome; focal adhesion; Golgi membrane; integral component of plasma membrane; melanosome; membrane; membrane raft; mitochondrion; plasma membrane; sarcolemma
P50895	BCAM_HUMAN	Basal cell adhesion molecule (Auberger B antigen) (B-CAM cell surface glycoprotein) (F8/G253 antigen) (Lutheran antigen) (Lutheran blood group glycoprotein) (CD antigen CD239)	BCAM LU MSK19	Homo sapiens (Human)	628	FUNCTION: Laminin alpha-5 receptor. May mediate intracellular signaling. {ECO:0000269|PubMed:9616226}.	SUBCELLULAR LOCATION: Membrane; Single-pass type I membrane protein.	external side of plasma membrane; extracellular vesicular exosome; integral component of plasma membrane; plasma membrane
Q9NYF8	BCLF1_HUMAN	Bcl-2-associated transcription factor 1 (Btf)	BCLAF1 BTF KIAA0164	Homo sapiens (Human)	920	FUNCTION: Death-promoting transcriptional repressor. May be involved in cyclin-D1/CCND1 mRNA stability through the SNARP complex which associates with both the 3'end of the CCND1 gene and its mRNA. {ECO:0000269|PubMed:18794151}.	SUBCELLULAR LOCATION: Cytoplasm. Nucleus.	cytoplasm; nucleolus; nucleus
Q9H694	BICC1_HUMAN	Protein bicaudal C homolog 1 (Bic-C)	BICC1	Homo sapiens (Human)	974	FUNCTION: Putative RNA-binding protein. Acts as a negative regulator of Wnt signaling. May be involved in regulating gene expression during embryonic development. {ECO:0000269|PubMed:21922595}.	SUBCELLULAR LOCATION: Cytoplasm {ECO:0000250}.	cytoplasm
Q14137	BOP1_HUMAN	Ribosome biogenesis protein BOP1 (Block of proliferation 1 protein)	BOP1 KIAA0124	Homo sapiens (Human)	746	FUNCTION: Component of the PeBoW complex, which is required for maturation of 28S and 5.8S ribosomal RNAs and formation of the 60S ribosome. {ECO:0000255|HAMAP-Rule:MF_03027, ECO:0000269|PubMed:17353269}.	SUBCELLULAR LOCATION: Nucleus, nucleolus {ECO:0000255|HAMAP-Rule:MF_03027, ECO:0000269|PubMed:12429849}. Nucleus, nucleoplasm {ECO:0000255|HAMAP-Rule:MF_03027, ECO:0000269|PubMed:12429849}.	nucleoplasm; PeBoW complex; preribosome, large subunit precursor; ribonucleoprotein complex
O75150	BRE1B_HUMAN	E3 ubiquitin-protein ligase BRE1B (BRE1-B) (EC 6.3.2.-) (95 kDa retinoblastoma-associated protein) (RBP95) (RING finger protein 40)	RNF40 BRE1B KIAA0661	Homo sapiens (Human)	1001	FUNCTION: Component of the RNF20/40 E3 ubiquitin-protein ligase complex that mediates monoubiquitination of 'Lys-120' of histone H2B (H2BK120ub1). H2BK120ub1 gives a specific tag for epigenetic transcriptional activation and is also prerequisite for histone H3 'Lys-4' and 'Lys-79' methylation (H3K4me and H3K79me, respectively). It thereby plays a central role in histone code and gene regulation. …	SUBCELLULAR LOCATION: Nucleus {ECO:0000269|PubMed:10944455}.	HULC complex; membrane; neuron projection; nucleus; ubiquitin ligase complex
O43684	BUB3_HUMAN	Mitotic checkpoint protein BUB3	BUB3	Homo sapiens (Human)	328	FUNCTION: Has a dual function in spindle-assembly checkpoint signaling and in promoting the establishment of correct kinetochore-microtubule (K-MT) attachments. Promotes the formation of stable end-on bipolar attachments. Necessary for kinetochore localization of BUB1. Regulates chromosome segregation during oocyte meiosis. The BUB1/BUB3 complex plays a role in the inhibition of anaphase-promotin…	SUBCELLULAR LOCATION: Nucleus. Chromosome, centromere, kinetochore {ECO:0000250}. Note=Starts to localize at kinetochores in prometaphase I (Pro-MI) stage and maintains the localization until the metaphase I-anaphase I (MI-AI) transition. {ECO:0000250}.	condensed chromosome kinetochore; cytosol; kinetochore; nucleus
Q07021	C1QBP_HUMAN	Complement component 1 Q subcomponent-binding protein, mitochondrial (ASF/SF2-associated protein p32) (Glycoprotein gC1qBP) (C1qBP) (Hyaluronan-binding protein 1) (Mitochondrial matrix protein p32) (gC1q-R protein) (p33)	C1QBP GC1QBP HABP1 SF2P32	Homo sapiens (Human)	282	FUNCTION: Is believed to be a multifunctional and multicompartmental protein involved in inflammation and infection processes, ribosome biogenesis, regulation of apoptosis, transcriptional regulation and pre-mRNA splicing. At the cell surface is thought to act as an endothelial receptor for plasma proteins of the complement and kallikrein-kinin cascades. Putative receptor for C1q; specifically bi…	SUBCELLULAR LOCATION: Mitochondrion matrix. Nucleus. Cell membrane; Peripheral membrane protein; Extracellular side. Secreted. Cytoplasm. Nucleus, nucleolus. Note=Seems to be predominantly localized to mitochondria. Secreted by activated lymphocytes.	cell surface; cytoplasm; cytosol; extracellular space; membrane; mitochondrial matrix; mitochondrion; nucleolus; nucleus; plasma membrane
P11586	C1TC_HUMAN	C-1-tetrahydrofolate synthase, cytoplasmic (C1-THF synthase) [Cleaved into: C-1-tetrahydrofolate synthase, cytoplasmic, N-terminally processed] [Includes: Methylenetetrahydrofolate dehydrogenase (EC 1.5.1.5); Methenyltetrahydrofolate cyclohydrolase (EC 3.5.4.9); Formyltetrahydrofolate synthetase (EC 6.3.4.3)]	MTHFD1 MTHFC MTHFD	Homo sapiens (Human)	935		SUBCELLULAR LOCATION: Cytoplasm.	cytosol; extracellular vesicular exosome; membrane; mitochondrion
Q96HQ2	C2AIL_HUMAN	CDKN2AIP N-terminal-like protein (CDKN2A-interacting protein N-terminal-like protein)	CDKN2AIPNL	Homo sapiens (Human)	116
P12830	CADH1_HUMAN	Cadherin-1 (CAM 120/80) (Epithelial cadherin) (E-cadherin) (Uvomorulin) (CD antigen CD324) [Cleaved into: E-Cad/CTF1; E-Cad/CTF2; E-Cad/CTF3]	CDH1 CDHE UVO	Homo sapiens (Human)	882	FUNCTION: Cadherins are calcium-dependent cell adhesion proteins. They preferentially interact with themselves in a homophilic manner in connecting cells; cadherins may thus contribute to the sorting of heterogeneous cell types. CDH1 is involved in mechanisms regulating cell-cell adhesions, mobility and proliferation of epithelial cells. Has a potent invasive suppressor role. It is a ligand for i…	SUBCELLULAR LOCATION: Cell junction. Cell membrane; Single-pass type I membrane protein. Endosome. Golgi apparatus, trans-Golgi network. Note=Colocalizes with DLGAP5 at sites of cell-cell contact in intestinal epithelial cells. Anchored to actin microfilaments through association with alpha-, beta- and gamma-catenin. Sequential proteolysis induced by apoptosis or calcium influx, results in transl…	actin cytoskeleton; aggresome; apical junction complex; apical part of cell; axon terminus; basolateral plasma membrane; catenin complex; cell-cell adherens junction; cell junction; cell surface; cytoplasm; cytoplasmic side of plasma membrane; endosome; extracellular region; extracellular vesicular exosome; focal adhesion; integral component of membrane; lateral loop; lateral plasma membrane; nod…
P62158	CALM_HUMAN	Calmodulin (CaM)	CALM1 CALM CAM CAM1; CALM2 CAM2 CAMB; CALM3 CALML2 CAM3 CAMC CAMIII	Homo sapiens (Human)	149	FUNCTION: Calmodulin mediates the control of a large number of enzymes, ion channels, aquaporins and other proteins by Ca(2+). Among the enzymes to be stimulated by the calmodulin-Ca(2+) complex are a number of protein kinases and phosphatases. Together with CCP110 and centrin, is involved in a genetic pathway that regulates the centrosome cycle and progression through cytokinesis. {ECO:0000269|P…	SUBCELLULAR LOCATION: Cytoplasm, cytoskeleton, spindle {ECO:0000269|PubMed:16760425}. Cytoplasm, cytoskeleton, spindle pole {ECO:0000269|PubMed:16760425}. Note=Distributed throughout the cell during interphase, but during mitosis becomes dramatically localized to the spindle poles and the spindle microtubules.	centrosome; cytoplasm; cytosol; extracellular region; extracellular vesicular exosome; growth cone; nucleoplasm; nucleus; plasma membrane; sarcomere; spindle microtubule; spindle pole; vesicle
P27824	CALX_HUMAN	Calnexin (IP90) (Major histocompatibility complex class I antigen-binding protein p88) (p90)	CANX	Homo sapiens (Human)	592	FUNCTION: Calcium-binding protein that interacts with newly synthesized glycoproteins in the endoplasmic reticulum. It may act in assisting protein assembly and/or in the retention within the ER of unassembled protein subunits. It seems to play a major role in the quality control apparatus of the ER by the retention of incorrectly folded proteins. Associated with partial T-cell antigen receptor c…	SUBCELLULAR LOCATION: Endoplasmic reticulum membrane; Single-pass type I membrane protein. Endoplasmic reticulum. Melanosome. Note=Identified by mass spectrometry in melanosome fractions from stage I to stage IV. The palmitoylated form preferentially localizes to the perinuclear rough ER.	axon; dendrite cytoplasm; dendritic spine; endoplasmic reticulum; endoplasmic reticulum lumen; endoplasmic reticulum membrane; ER-mitochondrion membrane contact site; extracellular vesicular exosome; integral component of lumenal side of endoplasmic reticulum membrane; melanosome; membrane; neuronal cell body; protein complex; ribosome; rough endoplasmic reticulum; smooth endoplasmic reticulum
P40121	CAPG_HUMAN	Macrophage-capping protein (Actin regulatory protein CAP-G)	CAPG AFCP MCP	Homo sapiens (Human)	348	FUNCTION: Calcium-sensitive protein which reversibly blocks the barbed ends of actin filaments but does not sever preformed actin filaments. May play an important role in macrophage function. May play a role in regulating cytoplasmic and/or nuclear structures through potential interactions with actin. May bind DNA.	SUBCELLULAR LOCATION: Cytoplasm {ECO:0000269|PubMed:17081065}. Nucleus {ECO:0000269|PubMed:17081065}. Melanosome {ECO:0000269|PubMed:17081065}. Note=Identified by mass spectrometry in melanosome fractions from stage I to stage IV.	cytoplasm; extracellular vesicular exosome; F-actin capping protein complex; melanosome; nuclear membrane; nucleolus; nucleus
P47756	CAPZB_HUMAN	F-actin-capping protein subunit beta (CapZ beta)	CAPZB	Homo sapiens (Human)	277	FUNCTION: F-actin-capping proteins bind in a Ca(2+)-independent manner to the fast growing ends of actin filaments (barbed end) thereby blocking the exchange of subunits at these ends. Unlike other capping proteins (such as gelsolin and severin), these proteins do not sever actin filaments. Plays a role in the regulation of cell morphology and cytoskeletal organization. {ECO:0000269|PubMed:218349…	SUBCELLULAR LOCATION: Cytoplasm, cytoskeleton {ECO:0000250}. Cytoplasm, myofibril, sarcomere {ECO:0000250}.	actin cytoskeleton; cytoskeleton; cytosol; extracellular vesicular exosome; F-actin capping protein complex; sarcomere; WASH complex
P07339	CATD_HUMAN	Cathepsin D (EC 3.4.23.5) [Cleaved into: Cathepsin D light chain; Cathepsin D heavy chain]	CTSD CPSD	Homo sapiens (Human)	412	FUNCTION: Acid protease active in intracellular protein breakdown. Involved in the pathogenesis of several diseases such as breast cancer and possibly Alzheimer disease.	SUBCELLULAR LOCATION: Lysosome. Melanosome. Secreted, extracellular space. Note=Identified by mass spectrometry in melanosome fractions from stage I to stage IV. In aortic samples, detected as an extracellular protein loosely bound to the matrix (PubMed:20551380). {ECO:0000269|PubMed:20551380}.	extracellular region; extracellular space; extracellular vesicular exosome; lysosomal lumen; lysosome; melanosome
P52907	CAZA1_HUMAN	F-actin-capping protein subunit alpha-1 (CapZ alpha-1)	CAPZA1	Homo sapiens (Human)	286	FUNCTION: F-actin-capping proteins bind in a Ca(2+)-independent manner to the fast growing ends of actin filaments (barbed end) thereby blocking the exchange of subunits at these ends. Unlike other capping proteins (such as gelsolin and severin), these proteins do not sever actin filaments.	SUBCELLULAR LOCATION: Cytoplasm, cytoskeleton {ECO:0000250}.	actin cytoskeleton; cell-cell junction; cortical cytoskeleton; cytoskeleton; cytosol; extracellular region; extracellular vesicular exosome; F-actin capping protein complex; membrane; WASH complex
P83916	CBX1_HUMAN	Chromobox protein homolog 1 (HP1Hsbeta) (Heterochromatin protein 1 homolog beta) (HP1 beta) (Heterochromatin protein p25) (M31) (Modifier 1 protein) (p25beta)	CBX1 CBX	Homo sapiens (Human)	185	FUNCTION: Component of heterochromatin. Recognizes and binds histone H3 tails methylated at 'Lys-9', leading to epigenetic repression. Interaction with lamin B receptor (LBR) can contribute to the association of the heterochromatin with the inner nuclear membrane.	SUBCELLULAR LOCATION: Nucleus {ECO:0000269|PubMed:10460410, ECO:0000269|PubMed:9169582}. Note=Unassociated with chromosomes during mitosis.	chromatin; chromocenter; chromosome, centromeric region; female pronucleus; male pronucleus; nuclear heterochromatin; nucleoplasm; pericentric heterochromatin; spindle
Q13185	CBX3_HUMAN	Chromobox protein homolog 3 (HECH) (Heterochromatin protein 1 homolog gamma) (HP1 gamma) (Modifier 2 protein)	CBX3	Homo sapiens (Human)	183	FUNCTION: Seems to be involved in transcriptional silencing in heterochromatin-like complexes. Recognizes and binds histone H3 tails methylated at 'Lys-9', leading to epigenetic repression. May contribute to the association of the heterochromatin with the inner nuclear membrane through its interaction with lamin B receptor (LBR). Involved in the formation of functional kinetochore through interac…	SUBCELLULAR LOCATION: Nucleus {ECO:0000305}. Note=Associates with euchromatin and is largely excluded from constitutive heterochromatin. May be associated with microtubules and mitotic poles during mitosis (Potential). {ECO:0000305}.	chromatin; condensed chromosome, centromeric region; nuclear envelope; nuclear euchromatin; nuclear heterochromatin; nuclear inner membrane; nuclear pericentric heterochromatin; nucleus; spindle
Q8IX12	CCAR1_HUMAN	Cell division cycle and apoptosis regulator protein 1 (Cell cycle and apoptosis regulatory protein 1) (CARP-1) (Death inducer with SAP domain)	CCAR1 CARP1 DIS	Homo sapiens (Human)	1150	FUNCTION: Associates with components of the Mediator and p160 coactivator complexes that play a role as intermediaries transducing regulatory signals from upstream transcriptional activator proteins to basal transcription machinery at the core promoter. Recruited to endogenous nuclear receptor target genes in response to the appropriate hormone. Also functions as a p53 coactivator. May thus play …	SUBCELLULAR LOCATION: Cytoplasm, perinuclear region {ECO:0000269|PubMed:12816952}.	nucleoplasm; perinuclear region of cytoplasm
P53701	CCHL_HUMAN	Cytochrome c-type heme lyase (CCHL) (EC 4.4.1.17) (Holocytochrome c-type synthase)	HCCS CCHL	Homo sapiens (Human)	268	FUNCTION: Links covalently the heme group to the apoprotein of cytochrome c. {ECO:0000250}.	SUBCELLULAR LOCATION: Mitochondrion inner membrane {ECO:0000305}.	mitochondrial inner membrane; mitochondrion
P01730	CD4_HUMAN	T-cell surface glycoprotein CD4 (T-cell surface antigen T4/Leu-3) (CD antigen CD4)	CD4	Homo sapiens (Human)	458	FUNCTION: Accessory protein for MHC class-II antigen/T-cell receptor interaction. May regulate T-cell activation. Induces the aggregation of lipid rafts.	SUBCELLULAR LOCATION: Cell membrane {ECO:0000269|PubMed:12517957}; Single-pass type I membrane protein {ECO:0000269|PubMed:12517957}. Note=Localizes to lipid rafts. Removed from plasma membrane by HIV-1 Nef protein that increases clathrin-dependent endocytosis of this antigen to target it to lysosomal degradation. Cell surface expression is also down-modulated by HIV-1 Envelope polyprotein gp160 …	early endosome; endoplasmic reticulum lumen; endoplasmic reticulum membrane; external side of plasma membrane; integral component of membrane; membrane raft; plasma membrane; T cell receptor complex
P13987	CD59_HUMAN	CD59 glycoprotein (1F5 antigen) (20 kDa homologous restriction factor) (HRF-20) (HRF20) (MAC-inhibitory protein) (MAC-IP) (MEM43 antigen) (Membrane attack complex inhibition factor) (MACIF) (Membrane inhibitor of reactive lysis) (MIRL) (Protectin) (CD antigen CD59)	CD59 MIC11 MIN1 MIN2 MIN3 MSK21	Homo sapiens (Human)	128	FUNCTION: Potent inhibitor of the complement membrane attack complex (MAC) action. Acts by binding to the C8 and/or C9 complements of the assembling MAC, thereby preventing incorporation of the multiple copies of C9 required for complete formation of the osmolytic pore. This inhibitor appears to be species-specific. Involved in signal transduction for T-cell activation complexed to a protein tyro…	SUBCELLULAR LOCATION: Cell membrane; Lipid-anchor, GPI-anchor. Secreted. Note=Soluble form found in a number of tissues.	anchored component of external side of plasma membrane; cell surface; compact myelin; extracellular region; extracellular space; extracellular vesicular exosome; focal adhesion; membrane; plasma membrane; sarcolemma; vesicle
P60953	CDC42_HUMAN	Cell division control protein 42 homolog (G25K GTP-binding protein)	CDC42	Homo sapiens (Human)	191	FUNCTION: Plasma membrane-associated small GTPase which cycles between an active GTP-bound and an inactive GDP-bound state. In active state binds to a variety of effector proteins to regulate cellular responses. Involved in epithelial cell polarization processes. Regulates the bipolar attachment of spindle microtubules to kinetochores before chromosome congression in metaphase. Plays a role in th…	SUBCELLULAR LOCATION: Cell membrane {ECO:0000305}; Lipid-anchor {ECO:0000305}; Cytoplasmic side {ECO:0000305}. Cytoplasm, cytoskeleton, microtubule organizing center, centrosome. Cytoplasm, cytoskeleton, spindle. Midbody. Note=Localizes to spindle during prometaphase cells. Moves to the central spindle as cells progressed through anaphase to telophase. Localizes at the end of cytokinesis in the i…	apical part of cell; cell-cell junction; cytoplasm; cytoplasmic ribonucleoprotein granule; cytosol; extracellular vesicular exosome; filopodium; focal adhesion; Golgi membrane; leading edge membrane; membrane; microtubule organizing center; midbody; mitotic spindle; neuronal cell body; neuron projection; plasma membrane; secretory granule; spindle midzone
P06493	CDK1_HUMAN	Cyclin-dependent kinase 1 (CDK1) (EC 2.7.11.22) (EC 2.7.11.23) (Cell division control protein 2 homolog) (Cell division protein kinase 1) (p34 protein kinase)	CDK1 CDC2 CDC28A CDKN1 P34CDC2	Homo sapiens (Human)	297	FUNCTION: Plays a key role in the control of the eukaryotic cell cycle by modulating the centrosome cycle as well as mitotic onset; promotes G2-M transition, and regulates G1 progress and G1-S transition via association with multiple interphase cyclins. Required in higher cells for entry into S-phase and mitosis. Phosphorylates PARVA/actopaxin, APC, AMPH, APC, BARD1, Bcl-xL/BCL2L1, BRCA2, CALD1, …	SUBCELLULAR LOCATION: Nucleus. Cytoplasm. Mitochondrion. Cytoplasm, cytoskeleton, microtubule organizing center, centrosome. Cytoplasm, cytoskeleton, spindle. Note=Cytoplasmic during the interphase. Colocalizes with SIRT2 on centrosome during prophase and on splindle fibers during metaphase of the mitotic cell cycle. Reversibly translocated from cytoplasm to nucleus when phosphorylated before G2-…	centrosome; cytoplasm; cytosol; extracellular vesicular exosome; membrane; midbody; mitochondrion; mitotic spindle; nucleoplasm; nucleus; spindle microtubule
Q92879	CELF1_HUMAN	CUGBP Elav-like family member 1 (CELF-1) (50 kDa nuclear polyadenylated RNA-binding protein) (Bruno-like protein 2) (CUG triplet repeat RNA-binding protein 1) (CUG-BP1) (CUG-BP- and ETR-3-like factor 1) (Deadenylation factor CUG-BP) (Embryo deadenylation element-binding protein homolog) (EDEN-BP homolog) (RNA-binding protein BRUNOL-2)	CELF1 BRUNOL2 CUGBP CUGBP1 NAB50	Homo sapiens (Human)	486	FUNCTION: RNA-binding protein implicated in the regulation of several post-transcriptional events. Involved in pre-mRNA alternative splicing, mRNA translation and stability. Mediates exon inclusion and/or exclusion in pre-mRNA that are subject to tissue-specific and developmentally regulated alternative splicing. Specifically activates exon 5 inclusion of cardiac isoforms of TNNT2 during heart re…	SUBCELLULAR LOCATION: Nucleus {ECO:0000269|PubMed:8948631}. Cytoplasm {ECO:0000269|PubMed:8948631}. Note=RNA-binding activity is detected in both nuclear and cytoplasmic compartments.	cytoplasm; membrane; nucleus; ribonucleoprotein complex
P61604	CH10_HUMAN	10 kDa heat shock protein, mitochondrial (Hsp10) (10 kDa chaperonin) (Chaperonin 10) (CPN10) (Early-pregnancy factor) (EPF)	HSPE1	Homo sapiens (Human)	102	FUNCTION: Eukaryotic CPN10 homolog which is essential for mitochondrial protein biogenesis, together with CPN60. Binds to CPN60 in the presence of Mg-ATP and suppresses the ATPase activity of the latter.	SUBCELLULAR LOCATION: Mitochondrion matrix.	extracellular vesicular exosome; membrane; mitochondrial matrix; mitochondrion
P10809	CH60_HUMAN	60 kDa heat shock protein, mitochondrial (60 kDa chaperonin) (Chaperonin 60) (CPN60) (Heat shock protein 60) (HSP-60) (Hsp60) (HuCHA60) (Mitochondrial matrix protein P1) (P60 lymphocyte protein)	HSPD1 HSP60	Homo sapiens (Human)	573	FUNCTION: Implicated in mitochondrial protein import and macromolecular assembly. May facilitate the correct folding of imported proteins. May also prevent misfolding and promote the refolding and proper assembly of unfolded polypeptides generated under stress conditions in the mitochondrial matrix.	SUBCELLULAR LOCATION: Mitochondrion matrix.	cell surface; coated pit; coated vesicle; cytoplasm; cytosol; early endosome; extracellular space; extracellular vesicular exosome; lipopolysaccharide receptor complex; membrane; mitochondrial inner membrane; mitochondrial matrix; mitochondrion; plasma membrane; protein complex; secretory granule
Q9NX63	MIC19_HUMAN	MICOS complex subunit MIC19 (Coiled-coil-helix-coiled-coil-helix domain-containing protein 3)	CHCHD3 MIC19 MINOS3	Homo sapiens (Human)	227	FUNCTION: Component of the MICOS complex, a large protein complex of the mitochondrial inner membrane that plays crucial roles in the maintenance of crista junctions, inner membrane architecture, and formation of contact sites to the outer membrane. Has also been shown to function as a transcription factor which binds to the BAG1 promoter and represses BAG1 transcription. {ECO:0000269|PubMed:2256…	SUBCELLULAR LOCATION: Mitochondrion inner membrane {ECO:0000250}; Lipid-anchor {ECO:0000250}; Intermembrane side {ECO:0000250}. Cytoplasm {ECO:0000269|PubMed:22567091}. Nucleus {ECO:0000269|PubMed:22567091}.	cytoplasm; extracellular vesicular exosome; mitochondrial inner membrane; mitochondrion; nucleus
Q7LBR1	CHM1B_HUMAN	Charged multivesicular body protein 1b (CHMP1.5) (Chromatin-modifying protein 1b) (CHMP1b) (Vacuolar protein sorting-associated protein 46-2) (Vps46-2) (hVps46-2)	CHMP1B C18orf2	Homo sapiens (Human)	199	FUNCTION: Probable peripherally associated component of the endosomal sorting required for transport complex III (ESCRT-III) which is involved in multivesicular bodies (MVBs) formation and sorting of endosomal cargo proteins into MVBs. MVBs contain intraluminal vesicles (ILVs) that are generated by invagination and scission from the limiting membrane of the endosome and mostly are delivered to ly…	SUBCELLULAR LOCATION: Cytoplasm, cytosol. Endosome. Late endosome membrane {ECO:0000305}; Peripheral membrane protein {ECO:0000305}. Note=Localizes to the midbody of dividing cells, colocalizing with CEP55 and CHMP5. Localized at the periphery of the Fleming body.	cytosol; extracellular vesicular exosome; late endosome membrane
Q00610	CLH1_HUMAN	Clathrin heavy chain 1 (Clathrin heavy chain on chromosome 17) (CLH-17)	CLTC CLH17 CLTCL2 KIAA0034	Homo sapiens (Human)	1675	FUNCTION: Clathrin is the major protein of the polyhedral coat of coated pits and vesicles. Two different adapter protein complexes link the clathrin lattice either to the plasma membrane or to the trans-Golgi network.	SUBCELLULAR LOCATION: Cytoplasmic vesicle membrane {ECO:0000269|PubMed:17081065}; Peripheral membrane protein {ECO:0000269|PubMed:17081065}; Cytoplasmic side {ECO:0000269|PubMed:17081065}. Membrane, coated pit {ECO:0000269|PubMed:17081065}; Peripheral membrane protein {ECO:0000269|PubMed:17081065}; Cytoplasmic side {ECO:0000269|PubMed:17081065}. Melanosome {ECO:0000269|PubMed:17081065}. Note=Cyto…	clathrin coat; clathrin-coated endocytic vesicle membrane; clathrin-coated vesicle; clathrin coat of coated pit; clathrin coat of trans-Golgi network vesicle; clathrin complex; cytosol; extracellular vesicular exosome; focal adhesion; melanosome; membrane; plasma membrane; protein complex; spindle; trans-Golgi network membrane; vesicle
O00299	CLIC1_HUMAN	Chloride intracellular channel protein 1 (Chloride channel ABP) (Nuclear chloride ion channel 27) (NCC27) (Regulatory nuclear chloride ion channel protein) (hRNCC)	CLIC1 G6 NCC27	Homo sapiens (Human)	241	FUNCTION: Can insert into membranes and form chloride ion channels. Channel activity depends on the pH. Membrane insertion seems to be redox-regulated and may occur only under oxydizing conditions. Involved in regulation of the cell cycle. {ECO:0000269|PubMed:10834939, ECO:0000269|PubMed:11195932, ECO:0000269|PubMed:11551966, ECO:0000269|PubMed:11940526, ECO:0000269|PubMed:11978800, ECO:0000269|P…	SUBCELLULAR LOCATION: Nucleus. Nucleus membrane {ECO:0000305}; Single-pass membrane protein {ECO:0000305}. Cytoplasm. Cell membrane {ECO:0000305}; Single-pass membrane protein {ECO:0000305}. Note=Mostly in the nucleus including in the nuclear membrane. Small amount in the cytoplasm and the plasma membrane. Exists both as soluble cytoplasmic protein and as membrane protein with probably a single t…	blood microparticle; brush border; chloride channel complex; cytoplasm; extracellular space; extracellular vesicular exosome; membrane; mitochondrion; nuclear envelope; nuclear membrane; nucleus; perinuclear region of cytoplasm; plasma membrane; vesicle
O76031	CLPX_HUMAN	ATP-dependent Clp protease ATP-binding subunit clpX-like, mitochondrial	CLPX	Homo sapiens (Human)	633	FUNCTION: ATP-dependent specificity component of the Clp protease complex. Hydrolyzes ATP. Targets specific substrates for degradation by the Clp complex. Can perform chaperone functions in the absence of CLPP. Enhances the DNA-binding activity of TFAM and is required for maintaining a normal mitochondrial nucleoid structure. {ECO:0000269|PubMed:11923310, ECO:0000269|PubMed:22710082, ECO:0000269|…	SUBCELLULAR LOCATION: Mitochondrion. Mitochondrion matrix, mitochondrion nucleoid.	endopeptidase Clp complex; mitochondrial endopeptidase Clp complex; mitochondrial inner membrane; mitochondrial matrix; mitochondrial nucleoid; mitochondrion
O75746	CMC1_HUMAN	Calcium-binding mitochondrial carrier protein Aralar1 (Mitochondrial aspartate glutamate carrier 1) (Solute carrier family 25 member 12)	SLC25A12 ARALAR1	Homo sapiens (Human)	678	FUNCTION: Catalyzes the calcium-dependent exchange of cytoplasmic glutamate with mitochondrial aspartate across the mitochondrial inner membrane. May have a function in the urea cycle. {ECO:0000269|PubMed:11566871}.	SUBCELLULAR LOCATION: Mitochondrion inner membrane {ECO:0000269|PubMed:9722566}; Multi-pass membrane protein {ECO:0000269|PubMed:9722566}.	integral component of membrane; mitochondrial inner membrane; mitochondrion
Q9UJS0	CMC2_HUMAN	Calcium-binding mitochondrial carrier protein Aralar2 (Citrin) (Mitochondrial aspartate glutamate carrier 2) (Solute carrier family 25 member 13)	SLC25A13 ARALAR2	Homo sapiens (Human)	675	FUNCTION: Catalyzes the calcium-dependent exchange of cytoplasmic glutamate with mitochondrial aspartate across the mitochondrial inner membrane. May have a function in the urea cycle. {ECO:0000269|PubMed:11566871}.	SUBCELLULAR LOCATION: Mitochondrion inner membrane {ECO:0000269|PubMed:10642534}; Multi-pass membrane protein {ECO:0000269|PubMed:10642534}.	integral component of plasma membrane; mitochondrial inner membrane; mitochondrion
P62633	CNBP_HUMAN	Cellular nucleic acid-binding protein (CNBP) (Zinc finger protein 9)	CNBP RNF163 ZNF9	Homo sapiens (Human)	177	FUNCTION: Single-stranded DNA-binding protein, with specificity to the sterol regulatory element (SRE). Involved in sterol-mediated repression.	SUBCELLULAR LOCATION: Cytoplasm {ECO:0000250}. Endoplasmic reticulum {ECO:0000250}.	cytosol; endoplasmic reticulum; nucleus
P23528	COF1_HUMAN	Cofilin-1 (18 kDa phosphoprotein) (p18) (Cofilin, non-muscle isoform)	CFL1 CFL	Homo sapiens (Human)	166	FUNCTION: Binds to F-actin and exhibits pH-sensitive F-actin depolymerizing activity. Regulates actin cytoskeleton dynamics. Important for normal progress through mitosis and normal cytokinesis. Plays a role in the regulation of cell morphology and cytoskeletal organization. Required for the up-regulation of atypical chemokine receptor ACKR2 from endosomal compartment to cell membrane, increasing…	SUBCELLULAR LOCATION: Nucleus matrix {ECO:0000269|PubMed:15580268}. Cytoplasm, cytoskeleton {ECO:0000269|PubMed:15580268}. Cell projection, ruffle membrane {ECO:0000269|PubMed:15580268}; Peripheral membrane protein {ECO:0000269|PubMed:15580268}; Cytoplasmic side {ECO:0000269|PubMed:15580268}. Cell projection, lamellipodium membrane {ECO:0000269|PubMed:15580268}; Peripheral membrane protein {ECO:0…	cell-cell junction; cortical actin cytoskeleton; cytoplasm; extracellular space; extracellular vesicular exosome; focal adhesion; lamellipodium membrane; membrane; nuclear matrix; nucleus; ruffle membrane; vesicle
Q9BR76	COR1B_HUMAN	Coronin-1B (Coronin-2)	CORO1B	Homo sapiens (Human)	489	FUNCTION: Regulates leading edge dynamics and cell motility in fibroblasts. May be involved in cytokinesis and signal transduction (By similarity). {ECO:0000250}.	SUBCELLULAR LOCATION: Cytoplasm, cytoskeleton {ECO:0000269|PubMed:16027158}. Note=Localized to the leading edge in fibroblasts, as well as weakly along actin stress fibers.	actin cytoskeleton; actin filament; cell leading edge; cytoplasm; extracellular vesicular exosome; focal adhesion; lamellipodium; stress fiber
Q9ULV4	COR1C_HUMAN	Coronin-1C (Coronin-3) (hCRNN4)	CORO1C CRN2 CRNN4	Homo sapiens (Human)	474	FUNCTION: May be involved in cytokinesis, motility, and signal transduction. {ECO:0000250}.; FUNCTION: Isoform 3: Involved in myogenic differentiation.	SUBCELLULAR LOCATION: Cell membrane {ECO:0000269|PubMed:12377779}. Cell projection, lamellipodium {ECO:0000269|PubMed:12377779}. Cytoplasm, cytoskeleton {ECO:0000269|PubMed:12377779}. Note=All isoforms localize in a diffuse and punctate pattern in the cytosol and are highly enriched in F-actin-rich areas. Isoform 3 colocalizes with the thin filaments of the sarcomere and with the postsynaptic are…	actin cytoskeleton; cytoplasm; focal adhesion; lamellipodium; plasma membrane
P00403	COX2_HUMAN	Cytochrome c oxidase subunit 2 (Cytochrome c oxidase polypeptide II)	MT-CO2 COII COXII MTCO2	Homo sapiens (Human)	227	FUNCTION: Cytochrome c oxidase is the component of the respiratory chain that catalyzes the reduction of oxygen to water. Subunits 1-3 form the functional core of the enzyme complex. Subunit 2 transfers the electrons from cytochrome c via its binuclear copper A center to the bimetallic center of the catalytic subunit 1.	SUBCELLULAR LOCATION: Mitochondrion inner membrane; Multi-pass membrane protein.	extracellular vesicular exosome; integral component of membrane; membrane; mitochondrial inner membrane; mitochondrion; respiratory chain complex IV
P13073	COX41_HUMAN	Cytochrome c oxidase subunit 4 isoform 1, mitochondrial (Cytochrome c oxidase polypeptide IV) (Cytochrome c oxidase subunit IV isoform 1) (COX IV-1)	COX4I1 COX4	Homo sapiens (Human)	169	FUNCTION: This protein is one of the nuclear-coded polypeptide chains of cytochrome c oxidase, the terminal oxidase in mitochondrial electron transport.	SUBCELLULAR LOCATION: Mitochondrion inner membrane.	extracellular vesicular exosome; membrane; mitochondrial inner membrane; mitochondrion; nucleus
P20674	COX5A_HUMAN	Cytochrome c oxidase subunit 5A, mitochondrial (Cytochrome c oxidase polypeptide Va)	COX5A	Homo sapiens (Human)	150	FUNCTION: This is the heme A-containing chain of cytochrome c oxidase, the terminal oxidase in mitochondrial electron transport.	SUBCELLULAR LOCATION: Mitochondrion inner membrane.	extracellular vesicular exosome; mitochondrial inner membrane
P04632	CPNS1_HUMAN	Calpain small subunit 1 (CSS1) (Calcium-activated neutral proteinase small subunit) (CANP small subunit) (Calcium-dependent protease small subunit) (CDPS) (Calcium-dependent protease small subunit 1) (Calpain regulatory subunit)	CAPNS1 CAPN4 CAPNS	Homo sapiens (Human)	268	FUNCTION: Regulatory subunit of the calcium-regulated non-lysosomal thiol-protease which catalyzes limited proteolysis of substrates involved in cytoskeletal remodeling and signal transduction.	SUBCELLULAR LOCATION: Cytoplasm {ECO:0000250}. Cell membrane {ECO:0000250}. Note=Translocates to the plasma membrane upon calcium binding. {ECO:0000250}.	cytoplasm; cytosol; extracellular vesicular exosome; membrane; plasma membrane
Q9P2I0	CPSF2_HUMAN	Cleavage and polyadenylation specificity factor subunit 2 (Cleavage and polyadenylation specificity factor 100 kDa subunit) (CPSF 100 kDa subunit)	CPSF2 CPSF100 KIAA1367	Homo sapiens (Human)	782	FUNCTION: Component of the cleavage and polyadenylation specificity factor (CPSF) complex that play a key role in pre-mRNA 3'-end formation, recognizing the AAUAAA signal sequence and interacting with poly(A) polymerase and other factors to bring about cleavage and poly(A) addition. Involved in the histone 3' end pre-mRNA processing. {ECO:0000269|PubMed:14749727, ECO:0000269|PubMed:18688255}.	SUBCELLULAR LOCATION: Nucleus {ECO:0000305}.	membrane; mRNA cleavage and polyadenylation specificity factor complex; nucleoplasm
O95639	CPSF4_HUMAN	Cleavage and polyadenylation specificity factor subunit 4 (Cleavage and polyadenylation specificity factor 30 kDa subunit) (CPSF 30 kDa subunit) (NS1 effector domain-binding protein 1) (Neb-1) (No arches homolog)	CPSF4 CPSF30 NAR NEB1	Homo sapiens (Human)	269	FUNCTION: Component of the cleavage and polyadenylation specificity factor (CPSF) complex that play a key role in pre-mRNA 3'-end formation, recognizing the AAUAAA signal sequence and interacting with poly(A) polymerase and other factors to bring about cleavage and poly(A) addition. CPSF4 binds RNA polymers with a preference for poly(U). {ECO:0000269|PubMed:14749727, ECO:0000269|PubMed:9224719}.	SUBCELLULAR LOCATION: Nucleus.	mRNA cleavage and polyadenylation specificity factor complex; nucleoplasm
O43809	CPSF5_HUMAN	Cleavage and polyadenylation specificity factor subunit 5 (Cleavage and polyadenylation specificity factor 25 kDa subunit) (CFIm25) (CPSF 25 kDa subunit) (Nucleoside diphosphate-linked moiety X motif 21) (Nudix motif 21) (Pre-mRNA cleavage factor Im 25 kDa subunit)	NUDT21 CFIM25 CPSF25 CPSF5	Homo sapiens (Human)	227	FUNCTION: Component of the cleavage factor Im (CFIm) complex that plays a key role in pre-mRNA 3'-processing. Involved in association with CPSF6 or CPSF7 in pre-MRNA 3'-end poly(A) site cleavage and poly(A) addition. NUDT21/CPSF5 binds to cleavage and polyadenylation RNA substrates. The homodimer mediates simultaneous sequence-specific recognition of two 5'-UGUA-3' elements within the pre-mRNA. B…	SUBCELLULAR LOCATION: Nucleus {ECO:0000269|PubMed:15169763, ECO:0000269|PubMed:20695905, ECO:0000269|PubMed:9659921}. Note=In punctate subnuclear structures localized adjacent to nuclear speckles, called paraspeckles.	centrosome; mRNA cleavage factor complex; nucleoplasm; nucleus; paraspeckles
Q16630	CPSF6_HUMAN	Cleavage and polyadenylation specificity factor subunit 6 (Cleavage and polyadenylation specificity factor 68 kDa subunit) (CFIm68) (CPSF 68 kDa subunit) (Pre-mRNA cleavage factor Im 68 kDa subunit) (Protein HPBRII-4/7)	CPSF6 CFIM68	Homo sapiens (Human)	551	FUNCTION: Component of the cleavage factor Im complex (CFIm) that plays a key role in pre-mRNA 3'-processing. Involved in association with NUDT21/CPSF5 in pre-MRNA 3'-end poly(A) site cleavage and poly(A) addition. CPSF6 binds to cleavage and polyadenylation RNA substrates and promotes RNA looping. {ECO:0000269|PubMed:14690600, ECO:0000269|PubMed:20695905, ECO:0000269|PubMed:21295486, ECO:0000269…	SUBCELLULAR LOCATION: Nucleus {ECO:0000269|PubMed:15169763, ECO:0000269|PubMed:20695905, ECO:0000269|PubMed:9659921}. Note=In punctate subnuclear structures localized adjacent to nuclear speckles, called paraspeckles.	membrane; mRNA cleavage factor complex; nucleus; paraspeckles; ribonucleoprotein complex
Q8N684	CPSF7_HUMAN	Cleavage and polyadenylation specificity factor subunit 7 (Cleavage and polyadenylation specificity factor 59 kDa subunit) (CFIm59) (CPSF 59 kDa subunit) (Pre-mRNA cleavage factor Im 59 kDa subunit)	CPSF7	Homo sapiens (Human)	471	FUNCTION: Component of the cleavage factor Im complex (CFIm) that plays a key role in pre-mRNA 3'-processing. Binds to cleavage and polyadenylation RNA substrates. {ECO:0000269|PubMed:8626397}.	SUBCELLULAR LOCATION: Nucleus {ECO:0000305|PubMed:20695905}.	membrane; mRNA cleavage factor complex; nucleoplasm; nucleus
P67870	CSK2B_HUMAN	Casein kinase II subunit beta (CK II beta) (Phosvitin) (Protein G5a)	CSNK2B CK2N G5A	Homo sapiens (Human)	215	FUNCTION: Participates in Wnt signaling (By similarity). Plays a complex role in regulating the basal catalytic activity of the alpha subunit. {ECO:0000250, ECO:0000269|PubMed:11239457, ECO:0000269|PubMed:16818610}.		cytoplasm; cytosol; extracellular vesicular exosome; nucleus; protein kinase CK2 complex
Q99627	CSN8_HUMAN	COP9 signalosome complex subunit 8 (SGN8) (Signalosome subunit 8) (COP9 homolog) (hCOP9) (JAB1-containing signalosome subunit 8)	COPS8 CSN8	Homo sapiens (Human)	209	FUNCTION: Component of the COP9 signalosome complex (CSN), a complex involved in various cellular and developmental processes. The CSN complex is an essential regulator of the ubiquitin (Ubl) conjugation pathway by mediating the deneddylation of the cullin subunits of SCF-type E3 ligase complexes, leading to decrease the Ubl ligase activity of SCF-type complexes such as SCF, CSA or DDB2. The comp…	SUBCELLULAR LOCATION: Cytoplasm {ECO:0000269|PubMed:9535219}. Nucleus {ECO:0000269|PubMed:9535219}.	COP9 signalosome; cytoplasm; extracellular vesicular exosome; nucleus; perinuclear region of cytoplasm
P33240	CSTF2_HUMAN	Cleavage stimulation factor subunit 2 (CF-1 64 kDa subunit) (Cleavage stimulation factor 64 kDa subunit) (CSTF 64 kDa subunit) (CstF-64)	CSTF2	Homo sapiens (Human)	577	FUNCTION: One of the multiple factors required for polyadenylation and 3'-end cleavage of mammalian pre-mRNAs. This subunit is directly involved in the binding to pre-mRNAs (By similarity). {ECO:0000250}.	SUBCELLULAR LOCATION: Nucleus {ECO:0000269|PubMed:11598190}. Note=Localized with DDX1 in cleavage bodies.	cleavage body; mRNA cleavage and polyadenylation specificity factor complex; nucleoplasm; nucleus
Q8WYA6	CTBL1_HUMAN	Beta-catenin-like protein 1 (Nuclear-associated protein) (NAP) (Testis development protein NYD-SP19)	CTNNBL1 C20orf33 PP8304	Homo sapiens (Human)	563	FUNCTION: Component of the PRP19-CDC5L complex that forms an integral part of the spliceosome and is required for activating pre-mRNA splicing. Participates in AID/AICDA-mediated Ig class switching recombination (CSR). May induce apoptosis.	SUBCELLULAR LOCATION: Isoform 1: Nucleus.; SUBCELLULAR LOCATION: Isoform 2: Cytoplasm {ECO:0000305}.	cytoplasm; membrane; nucleus; Prp19 complex; spliceosomal complex
P56545	CTBP2_HUMAN	C-terminal-binding protein 2 (CtBP2)	CTBP2	Homo sapiens (Human)	445	FUNCTION: Corepressor targeting diverse transcription regulators. Functions in brown adipose tissue (BAT) differentiation (By similarity). {ECO:0000250}.; FUNCTION: Isoform 2 probably acts as a scaffold for specialized synapses.	SUBCELLULAR LOCATION: Nucleus {ECO:0000305}. Cell junction, synapse {ECO:0000250}.	cell junction; nucleus; synapse; transcriptional repressor complex
P35221	CTNA1_HUMAN	Catenin alpha-1 (Alpha E-catenin) (Cadherin-associated protein) (Renal carcinoma antigen NY-REN-13)	CTNNA1	Homo sapiens (Human)	906	FUNCTION: Associates with the cytoplasmic domain of a variety of cadherins. The association of catenins to cadherins produces a complex which is linked to the actin filament network, and which seems to be of primary importance for cadherins cell-adhesion properties. Can associate with both E- and N-cadherins. Originally believed to be a stable component of E-cadherin/catenin adhesion complexes an…	SUBCELLULAR LOCATION: Isoform 1: Cytoplasm, cytoskeleton. Cell junction, adherens junction. Cell membrane; Peripheral membrane protein; Cytoplasmic side. Cell junction. Note=Found at cell-cell boundaries and probably at cell-matrix boundaries.; SUBCELLULAR LOCATION: Isoform 3: Cell membrane {ECO:0000269|PubMed:21708131}; Peripheral membrane protein {ECO:0000269|PubMed:21708131}; Cytoplasmic side …	acrosomal vesicle; actin cytoskeleton; catenin complex; cell-cell junction; cytosol; focal adhesion; intercalated disc; lamellipodium; plasma membrane; zonula adherens
P35222	CTNB1_HUMAN	Catenin beta-1 (Beta-catenin)	CTNNB1 CTNNB OK/SW-cl.35 PRO2286	Homo sapiens (Human)	781	FUNCTION: Key downstream component of the canonical Wnt signaling pathway. In the absence of Wnt, forms a complex with AXIN1, AXIN2, APC, CSNK1A1 and GSK3B that promotes phosphorylation on N-terminal Ser and Thr residues and ubiquitination of CTNNB1 via BTRC and its subsequent degradation by the proteasome. In the presence of Wnt ligand, CTNNB1 is not ubiquitinated and accumulates in the nucleus,…	SUBCELLULAR LOCATION: Cytoplasm. Nucleus. Cytoplasm, cytoskeleton. Cell junction, adherens junction. Cell junction. Cell membrane. Cytoplasm, cytoskeleton, microtubule organizing center, centrosome. Cytoplasm, cytoskeleton, spindle pole. Note=Colocalized with RAPGEF2 and TJP1 at cell-cell contacts (By similarity). Cytoplasmic when it is unstabilized (high level of phosphorylation) or bound to CDH…	adherens junction; apical part of cell; basolateral plasma membrane; beta-catenin destruction complex; beta-catenin-TCF7L2 complex; catenin complex; cell-cell adherens junction; cell-cell junction; cell cortex; cell junction; cell periphery; centrosome; cytoplasm; cytoplasmic side of plasma membrane; cytosol; dendritic shaft; desmosome; extracellular vesicular exosome; fascia adherens; focal adhe…
O60716	CTND1_HUMAN	Catenin delta-1 (Cadherin-associated Src substrate) (CAS) (p120 catenin) (p120(ctn)) (p120(cas))	CTNND1 KIAA0384	Homo sapiens (Human)	968	FUNCTION: Binds to and inhibits the transcriptional repressor ZBTB33, which may lead to activation of target genes of the Wnt signaling pathway (By similarity). Associates with and regulates the cell adhesion properties of both C-, E- and N-cadherins, being critical for their surface stability. Implicated both in cell transformation by SRC and in ligand-induced receptor signaling through the EGF,…	SUBCELLULAR LOCATION: Cytoplasm. Nucleus. Cell membrane. Note=Interaction with GLIS2 promotes nuclear translocation (By similarity). Detected at cell-cell contacts. NANOS1 induces its translocation from sites of cell-cell contact to the cytoplasm. Isoforms 4A and 1AB are excluded from the nucleus. {ECO:0000250}.; SUBCELLULAR LOCATION: Isoform 1A: Nucleus.; SUBCELLULAR LOCATION: Isoform 2A: Nucleu…	cell-cell junction; cytoplasm; cytosol; dendritic spine; extracellular vesicular exosome; growth cone; lamellipodium; midbody; nucleus; plasma membrane; synapse; zonula adherens
P14406	CX7A2_HUMAN	Cytochrome c oxidase subunit 7A2, mitochondrial (Cytochrome c oxidase subunit VIIa-liver/heart) (Cytochrome c oxidase subunit VIIa-L) (Cytochrome c oxidase subunit VIIaL)	COX7A2 COX7AL	Homo sapiens (Human)	83	FUNCTION: This protein is one of the nuclear-coded polypeptide chains of cytochrome c oxidase, the terminal oxidase in mitochondrial electron transport.	SUBCELLULAR LOCATION: Mitochondrion inner membrane.	extracellular vesicular exosome; mitochondrial respiratory chain
P08574	CY1_HUMAN	Cytochrome c1, heme protein, mitochondrial (Complex III subunit 4) (Complex III subunit IV) (Cytochrome b-c1 complex subunit 4) (Ubiquinol-cytochrome-c reductase complex cytochrome c1 subunit) (Cytochrome c-1)	CYC1	Homo sapiens (Human)	325	FUNCTION: This is the heme-containing component of the cytochrome b-c1 complex, which accepts electrons from Rieske protein and transfers electrons to cytochrome c in the mitochondrial respiratory chain.	SUBCELLULAR LOCATION: Mitochondrion inner membrane; Single-pass membrane protein; Intermembrane side.	integral component of membrane; membrane; mitochondrial inner membrane; mitochondrion; nucleus; respiratory chain
P00167	CYB5_HUMAN	Cytochrome b5 (Microsomal cytochrome b5 type A) (MCB5)	CYB5A CYB5	Homo sapiens (Human)	134	FUNCTION: Cytochrome b5 is a membrane bound hemoprotein which function as an electron carrier for several membrane bound oxygenases.	SUBCELLULAR LOCATION: Isoform 1: Endoplasmic reticulum membrane; Single-pass membrane protein; Cytoplasmic side. Microsome membrane; Single-pass membrane protein; Cytoplasmic side.; SUBCELLULAR LOCATION: Isoform 2: Cytoplasm.	endoplasmic reticulum membrane; extracellular vesicular exosome; integral component of membrane; membrane; mitochondrial outer membrane
Q9HB71	CYBP_HUMAN	Calcyclin-binding protein (CacyBP) (hCacyBP) (S100A6-binding protein) (Siah-interacting protein)	CACYBP S100A6BP SIP PNAS-107	Homo sapiens (Human)	228	FUNCTION: May be involved in calcium-dependent ubiquitination and subsequent proteasomal degradation of target proteins. Probably serves as a molecular bridge in ubiquitin E3 complexes. Participates in the ubiquitin-mediated degradation of beta-catenin (CTNNB1). {ECO:0000269|PubMed:16085652}.	SUBCELLULAR LOCATION: Nucleus {ECO:0000269|PubMed:12895292}. Cytoplasm {ECO:0000269|PubMed:12895292}. Note=Cytoplasmic at low calcium concentrations. In neuroblastoma cells, after a retinoic acid (RA) induction and calcium increase, it localizes in both the nucleus and cytoplasm. The nuclear fraction may be phosphorylated.	beta-catenin destruction complex; cell body; cytoplasm; extracellular vesicular exosome; neuron projection; nuclear envelope lumen; nucleus
P04080	CYTB_HUMAN	Cystatin-B (CPI-B) (Liver thiol proteinase inhibitor) (Stefin-B)	CSTB CST6 STFB	Homo sapiens (Human)	98	FUNCTION: This is an intracellular thiol proteinase inhibitor. Tightly binding reversible inhibitor of cathepsins L, H and B.	SUBCELLULAR LOCATION: Cytoplasm {ECO:0000269|PubMed:11139332}. Nucleus {ECO:0000269|PubMed:11139332}.	cytoplasm; extracellular space; extracellular vesicular exosome; nucleolus
Q16531	DDB1_HUMAN	DNA damage-binding protein 1 (DDB p127 subunit) (DNA damage-binding protein a) (DDBa) (Damage-specific DNA-binding protein 1) (HBV X-associated protein 1) (XAP-1) (UV-damaged DNA-binding factor) (UV-damaged DNA-binding protein 1) (UV-DDB 1) (XPE-binding factor) (XPE-BF) (Xeroderma pigmentosum group E-complementing protein) (XPCe)	DDB1 XAP1	Homo sapiens (Human)	1140	FUNCTION: Required for DNA repair. Binds to DDB2 to form the UV-damaged DNA-binding protein complex (the UV-DDB complex). The UV-DDB complex may recognize UV-induced DNA damage and recruit proteins of the nucleotide excision repair pathway (the NER pathway) to initiate DNA repair. The UV-DDB complex preferentially binds to cyclobutane pyrimidine dimers (CPD), 6-4 photoproducts (6-4 PP), apurinic …	SUBCELLULAR LOCATION: Cytoplasm. Nucleus. Note=Primarily cytoplasmic. Translocates to the nucleus following UV irradiation and subsequently accumulates at sites of DNA damage.	Cul4A-RING E3 ubiquitin ligase complex; Cul4B-RING E3 ubiquitin ligase complex; Cul4-RING E3 ubiquitin ligase complex; cytoplasm; extracellular space; extracellular vesicular exosome; nucleoplasm; nucleus
Q92499	DDX1_HUMAN	ATP-dependent RNA helicase DDX1 (EC 3.6.4.13) (DEAD box protein 1) (DEAD box protein retinoblastoma) (DBP-RB)	DDX1	Homo sapiens (Human)	740	FUNCTION: Acts as an ATP-dependent RNA helicase, able to unwind both RNA-RNA and RNA-DNA duplexes. Possesses 5' single-stranded RNA overhang nuclease activity. Possesses ATPase activity on various RNA, but not DNA polynucleotides. May play a role in RNA clearance at DNA double-strand breaks (DSBs), thereby facilitating the template-guided repair of transcriptionally active regions of the genome. …	SUBCELLULAR LOCATION: Nucleus. Cytoplasm. Cytoplasmic granule. Note=Localized with MBNL1, TIAL1 and YBX1 in stress granules upon stress. Localized with CSTF2 in cleavage bodies. Forms large aggregates called DDX1 bodies. Relocalized into multiple foci (IR-induced foci or IRIF) after IR treatment, a process that depends on the presence of chromosomal DNA and/or RNA-DNA duplexes. Relocalized at sit…	cleavage body; cytoplasm; cytoplasmic stress granule; membrane; nucleus; ribonucleoprotein complex; tRNA-splicing ligase complex
Q92841	DDX17_HUMAN	Probable ATP-dependent RNA helicase DDX17 (EC 3.6.4.13) (DEAD box protein 17) (DEAD box protein p72) (RNA-dependent helicase p72)	DDX17	Homo sapiens (Human)	729	FUNCTION: RNA-dependent ATPase activity. Involved in transcriptional regulation. Transcriptional coactivator for estrogen receptor ESR1. Increases ESR1 AF-1 domain-mediated transactivation. Synergizes with DDX5 and SRA1 RNA to activate MYOD1 transcriptional activity and probably involved in skeletal muscle differentiation. Required for zinc-finger antiviral protein ZC3HAV1-mediated mRNA degradati…	SUBCELLULAR LOCATION: Nucleus {ECO:0000269|PubMed:22002106}. Nucleus, nucleolus {ECO:0000269|PubMed:22002106}.	membrane; nucleolus; nucleus
Q9NR30	DDX21_HUMAN	Nucleolar RNA helicase 2 (EC 3.6.4.13) (DEAD box protein 21) (Gu-alpha) (Nucleolar RNA helicase Gu) (Nucleolar RNA helicase II) (RH II/Gu)	DDX21	Homo sapiens (Human)	783	FUNCTION: Can unwind double-stranded RNA (helicase) and can fold or introduce a secondary structure to a single-stranded RNA (foldase). Functions as cofactor for JUN-activated transcription. Involved in rRNA processing. {ECO:0000269|PubMed:11823437, ECO:0000269|PubMed:14559904}.	SUBCELLULAR LOCATION: Nucleus, nucleolus {ECO:0000269|PubMed:8614622}.	membrane; nucleolus; nucleus
Q9BUQ8	DDX23_HUMAN	Probable ATP-dependent RNA helicase DDX23 (EC 3.6.4.13) (100 kDa U5 snRNP-specific protein) (DEAD box protein 23) (PRP28 homolog) (U5-100kD)	DDX23	Homo sapiens (Human)	820	FUNCTION: Involved in pre-mRNA splicing and its phosphorylated form (by SRPK2) is required for spliceosomal B complex formation. {ECO:0000269|PubMed:18425142}.	SUBCELLULAR LOCATION: Nucleus {ECO:0000269|PubMed:20858735, ECO:0000269|PubMed:9409622}.	catalytic step 2 spliceosome; extracellular vesicular exosome; mitochondrion; nucleoplasm; nucleus; plasma membrane; U5 snRNP
O00571	DDX3X_HUMAN	ATP-dependent RNA helicase DDX3X (EC 3.6.4.13) (DEAD box protein 3, X-chromosomal) (DEAD box, X isoform) (Helicase-like protein 2) (HLP2)	DDX3X DBX DDX3	Homo sapiens (Human)	662	FUNCTION: Multifunctional ATP-dependent RNA helicase. The ATPase activity can be stimulated by various ribo- and deoxynucleic acids indicative for a relaxed substrate specificity. In vitro can unwind partially double-stranded DNA with a preference for 5'-single-stranded DNA overhangs. Is involved in several steps of gene expression, such as transcription, mRNA maturation, mRNA export and translat…	SUBCELLULAR LOCATION: Nucleus speckle. Cytoplasm. Mitochondrion outer membrane. Note=Located predominantly in nuclear speckles and, at low levels, throughout the cytoplasm. Located to the outer side of nuclear pore complexes (NPC). Shuttles between the nucleus and the cytoplasm in a XPO1 and may be also in a NFX1-dependent manner. Associated with polyadenylated mRNAs in the cytoplasm and the nucl…	cytoplasm; cytoplasmic stress granule; extracellular vesicular exosome; mitochondrial outer membrane; nuclear speck; nucleus
Q7L014	DDX46_HUMAN	Probable ATP-dependent RNA helicase DDX46 (EC 3.6.4.13) (DEAD box protein 46) (PRP5 homolog)	DDX46 KIAA0801	Homo sapiens (Human)	1031	FUNCTION: Plays an essential role in splicing, either prior to, or during splicing A complex formation. {ECO:0000269|PubMed:12234937}.	SUBCELLULAR LOCATION: Nucleus speckle {ECO:0000269|PubMed:12234937}. Nucleus, Cajal body {ECO:0000269|PubMed:12234937}. Note=Present in Cajal bodies (CBs) and nuclear speckles.	Cajal body; nuclear speck; nucleolus; nucleus
P17844	DDX5_HUMAN	Probable ATP-dependent RNA helicase DDX5 (EC 3.6.4.13) (DEAD box protein 5) (RNA helicase p68)	DDX5 G17P1 HELR HLR1	Homo sapiens (Human)	614	FUNCTION: Involved in the alternative regulation of pre-mRNA splicing; its RNA helicase activity is necessary for increasing tau exon 10 inclusion and occurs in a RBM4-dependent manner. Binds to the tau pre-mRNA in the stem-loop region downstream of exon 10. The rate of ATP hydrolysis is highly stimulated by single-stranded RNA. Involved in transcriptional regulation; the function is independent …	SUBCELLULAR LOCATION: Nucleus, nucleolus {ECO:0000269|PubMed:10837141, ECO:0000269|PubMed:1996094}.	catalytic step 2 spliceosome; extracellular vesicular exosome; membrane; nucleolus; nucleus; ribonucleoprotein complex
Q16698	DECR_HUMAN	2,4-dienoyl-CoA reductase, mitochondrial (EC 1.3.1.34) (2,4-dienoyl-CoA reductase [NADPH]) (4-enoyl-CoA reductase [NADPH])	DECR1 DECR	Homo sapiens (Human)	335	FUNCTION: Auxiliary enzyme of beta-oxidation. It participates in the metabolism of unsaturated fatty enoyl-CoA esters having double bonds in both even- and odd-numbered positions. Catalyzes the NADP-dependent reduction of 2,4-dienoyl-CoA to yield trans-3-enoyl-CoA.	SUBCELLULAR LOCATION: Mitochondrion.	cytoplasm; extracellular vesicular exosome; mitochondrial matrix; mitochondrion; nucleus
Q9HBH1	DEFM_HUMAN	Peptide deformylase, mitochondrial (EC 3.5.1.88) (Polypeptide deformylase)	PDF PDF1A	Homo sapiens (Human)	243	FUNCTION: Removes the formyl group from the N-terminal Met of newly synthesized proteins. {ECO:0000250}.	SUBCELLULAR LOCATION: Mitochondrion {ECO:0000305}.	mitochondrion
P15924	DESP_HUMAN	Desmoplakin (DP) (250/210 kDa paraneoplastic pemphigus antigen)	DSP	Homo sapiens (Human)	2871	FUNCTION: Major high molecular weight protein of desmosomes. Involved in the organization of the desmosomal cadherin-plakoglobin complexes into discrete plasma membrane domains and in the anchoring of intermediate filaments to the desmosomes.	SUBCELLULAR LOCATION: Cell junction, desmosome {ECO:0000269|PubMed:12802069}. Cytoplasm, cytoskeleton {ECO:0000269|PubMed:12802069}. Note=Innermost portion of the desmosomal plaque. Colocalizes with epidermal KRT5-KRT14 and simple KRT8-KRT18 keratins and VIM intermediate filaments network.	basolateral plasma membrane; cornified envelope; desmosome; extracellular vesicular exosome; fascia adherens; intercalated disc; intermediate filament; mitochondrion; nucleus; plasma membrane
P60981	DEST_HUMAN	Destrin (Actin-depolymerizing factor) (ADF)	DSTN ACTDP DSN	Homo sapiens (Human)	165	FUNCTION: Actin-depolymerizing protein. Severs actin filaments (F-actin) and binds to actin monomers (G-actin). Acts in a pH-independent manner.		actin cytoskeleton; cortical actin cytoskeleton; extracellular vesicular exosome
Q86XP1	DGKH_HUMAN	Diacylglycerol kinase eta (DAG kinase eta) (EC 2.7.1.107) (Diglyceride kinase eta) (DGK-eta)	DGKH	Homo sapiens (Human)	1220	FUNCTION: Phosphorylates diacylglycerol (DAG) to generate phosphatidic acid (PA). Plays a key role in promoting cell growth. Activates the Ras/B-Raf/C-Raf/MEK/ERK signaling pathway induced by EGF. Regulates the recruitment of RAF1 and BRAF from cytoplasm to membranes and their heterodimerization. {ECO:0000269|PubMed:12810723, ECO:0000269|PubMed:19710016}.	SUBCELLULAR LOCATION: Cytoplasm. Cell membrane. Note=Translocated from the cytoplasm to endosomes in response to stress stimuli. Isoform 2 is rapidly relocated back to the cytoplasm upon removal of stress stimuli, whereas isoform 1 exhibits sustained endosomal association. Translocates from the cytoplasm to the cell membrane in the presence of active GTP-bound form of HRAS.	cytoplasm; endosome; nuclear membrane; nucleus; plasma membrane
P00367	DHE3_HUMAN	Glutamate dehydrogenase 1, mitochondrial (GDH 1) (EC 1.4.1.3)	GLUD1 GLUD	Homo sapiens (Human)	558	FUNCTION: Mitochondrial glutamate dehydrogenase that converts L-glutamate into alpha-ketoglutarate. Plays a key role in glutamine anaplerosis by producing alpha-ketoglutarate, an important intermediate in the tricarboxylic acid cycle. May be involved in learning and memory reactions by increasing the turnover of the excitatory neurotransmitter glutamate (By similarity). {ECO:0000250}.	SUBCELLULAR LOCATION: Mitochondrion matrix.	cytoplasm; mitochondrial matrix; mitochondrion
P31040	SDHA_HUMAN	Succinate dehydrogenase [ubiquinone] flavoprotein subunit, mitochondrial (EC 1.3.5.1) (Flavoprotein subunit of complex II) (Fp)	SDHA SDH2 SDHF	Homo sapiens (Human)	664	FUNCTION: Flavoprotein (FP) subunit of succinate dehydrogenase (SDH) that is involved in complex II of the mitochondrial electron transport chain and is responsible for transferring electrons from succinate to ubiquinone (coenzyme Q). Can act as a tumor suppressor. {ECO:0000269|PubMed:20484225}.	SUBCELLULAR LOCATION: Mitochondrion inner membrane; Peripheral membrane protein; Matrix side.	mitochondrial inner membrane; mitochondrial respiratory chain complex II; mitochondrion
P21912	SDHB_HUMAN	Succinate dehydrogenase [ubiquinone] iron-sulfur subunit, mitochondrial (EC 1.3.5.1) (Iron-sulfur subunit of complex II) (Ip)	SDHB SDH SDH1	Homo sapiens (Human)	280	FUNCTION: Iron-sulfur protein (IP) subunit of succinate dehydrogenase (SDH) that is involved in complex II of the mitochondrial electron transport chain and is responsible for transferring electrons from succinate to ubiquinone (coenzyme Q).	SUBCELLULAR LOCATION: Mitochondrion inner membrane; Peripheral membrane protein; Matrix side.	extracellular vesicular exosome; mitochondrial inner membrane; mitochondrial respiratory chain complex II; mitochondrion
O14521	DHSD_HUMAN	Succinate dehydrogenase [ubiquinone] cytochrome b small subunit, mitochondrial (CybS) (CII-4) (QPs3) (Succinate dehydrogenase complex subunit D) (Succinate-ubiquinone oxidoreductase cytochrome b small subunit) (Succinate-ubiquinone reductase membrane anchor subunit)	SDHD SDH4	Homo sapiens (Human)	159	FUNCTION: Membrane-anchoring subunit of succinate dehydrogenase (SDH) that is involved in complex II of the mitochondrial electron transport chain and is responsible for transferring electrons from succinate to ubiquinone (coenzyme Q). {ECO:0000250}.	SUBCELLULAR LOCATION: Mitochondrion inner membrane; Multi-pass membrane protein.	integral component of membrane; mitochondrial envelope; mitochondrial inner membrane; mitochondrial respiratory chain complex II; mitochondrion
O43143	DHX15_HUMAN	Putative pre-mRNA-splicing factor ATP-dependent RNA helicase DHX15 (EC 3.6.4.13) (ATP-dependent RNA helicase #46) (DEAH box protein 15)	DHX15 DBP1 DDX15	Homo sapiens (Human)	795	FUNCTION: Pre-mRNA processing factor involved in disassembly of spliceosomes after the release of mature mRNA. In cooperation with TFIP11 seem to be involved in the transition of the U2, U5 and U6 snRNP-containing IL complex to the snRNP-free IS complex leading to efficient debranching and turnover of excised introns. {ECO:0000269|PubMed:19103666}.	SUBCELLULAR LOCATION: Nucleus. Nucleus, nucleolus.	nucleolus; nucleus; U12-type spliceosomal complex
Q08211	DHX9_HUMAN	ATP-dependent RNA helicase A (RHA) (EC 3.6.4.13) (DEAH box protein 9) (Leukophysin) (LKP) (Nuclear DNA helicase II) (NDH II)	DHX9 DDX9 LKP NDH2	Homo sapiens (Human)	1270	FUNCTION: Unwinds double-stranded DNA and RNA in a 3' to 5' direction. Alteration of secondary structure may subsequently influence interactions with proteins or other nucleic acids. Functions as a transcriptional activator. Component of the CRD-mediated complex that promotes MYC mRNA stability. Involved with LARP6 in the stabilization of type I collagen mRNAs for CO1A1 and CO1A2. As component of…	SUBCELLULAR LOCATION: Nucleus, nucleolus. Cytoplasm. Note=Localized in cytoplasmic mRNP granules containing untranslated mRNAs. Can shuttle between nucleus and cytoplasm.	centrosome; CRD-mediated mRNA stability complex; cytoplasm; cytoplasmic ribonucleoprotein granule; cytosol; membrane; nucleolus; nucleoplasm; nucleus; ribonucleoprotein complex
Q9UBX3	DIC_HUMAN	Mitochondrial dicarboxylate carrier (Solute carrier family 25 member 10)	SLC25A10 DIC	Homo sapiens (Human)	287	FUNCTION: Involved in translocation of malonate, malate and succinate in exchange for phosphate, sulfate, sulfite or thiosulfate across mitochondrial inner membrane.	SUBCELLULAR LOCATION: Mitochondrion inner membrane; Multi-pass membrane protein.	integral component of membrane; mitochondrial inner membrane; nucleus
P09622	DLDH_HUMAN	Dihydrolipoyl dehydrogenase, mitochondrial (EC 1.8.1.4) (Dihydrolipoamide dehydrogenase) (Glycine cleavage system L protein)	DLD GCSL LAD PHE3	Homo sapiens (Human)	509	FUNCTION: Lipoamide dehydrogenase is a component of the glycine cleavage system as well as of the alpha-ketoacid dehydrogenase complexes. Involved in the hyperactivation of spermatazoa during capacitation and in the spermatazoal acrosome reaction.	SUBCELLULAR LOCATION: Mitochondrion matrix.	acrosomal matrix; cilium; mitochondrial matrix; mitochondrion; nucleus
Q8WXX5	DNJC9_HUMAN	DnaJ homolog subfamily C member 9 (DnaJ protein SB73)	DNAJC9	Homo sapiens (Human)	260			nucleus
P18858	DNLI1_HUMAN	DNA ligase 1 (EC 6.5.1.1) (DNA ligase I) (Polydeoxyribonucleotide synthase [ATP] 1)	LIG1	Homo sapiens (Human)	919	FUNCTION: DNA ligase that seals nicks in double-stranded DNA during DNA replication, DNA recombination and DNA repair.	SUBCELLULAR LOCATION: Nucleus.	chromosome; Golgi apparatus; intracellular membrane-bounded organelle; mitochondrion; nucleoplasm; nucleus
Q9UL01	DSE_HUMAN	Dermatan-sulfate epimerase (DS epimerase) (EC 5.1.3.19) (Chondroitin-glucuronate 5-epimerase) (Squamous cell carcinoma antigen recognized by T-cells 2) (SART-2)	DSE SART2	Homo sapiens (Human)	958	FUNCTION: Converts D-glucuronic acid to L-iduronic acid (IdoUA) residues. {ECO:0000269|PubMed:16505484}.	SUBCELLULAR LOCATION: Membrane {ECO:0000305}; Multi-pass membrane protein {ECO:0000305}.	endoplasmic reticulum; Golgi apparatus; Golgi membrane; integral component of membrane
Q14126	DSG2_HUMAN	Desmoglein-2 (Cadherin family member 5) (HDGC)	DSG2 CDHF5	Homo sapiens (Human)	1118	FUNCTION: Component of intercellular desmosome junctions. Involved in the interaction of plaque proteins and intermediate filaments mediating cell-cell adhesion.	SUBCELLULAR LOCATION: Cell membrane; Single-pass type I membrane protein. Cell junction, desmosome.	apical plasma membrane; cell-cell junction; cell surface; desmosome; extracellular vesicular exosome; integral component of membrane; lateral plasma membrane; plasma membrane
P55265	DSRAD_HUMAN	Double-stranded RNA-specific adenosine deaminase (DRADA) (EC 3.5.4.37) (136 kDa double-stranded RNA-binding protein) (p136) (Interferon-inducible protein 4) (IFI-4) (K88DSRBP)	ADAR ADAR1 DSRAD G1P1 IFI4	Homo sapiens (Human)	1226	FUNCTION: Catalyzes the hydrolytic deamination of adenosine to inosine in double-stranded RNA (dsRNA) referred to as A-to-I RNA editing. This may affect gene expression and function in a number of ways that include mRNA translation by changing codons and hence the amino acid sequence of proteins; pre-mRNA splicing by altering splice site recognition sequences; RNA stability by changing sequences …	SUBCELLULAR LOCATION: Isoform 1: Cytoplasm. Nucleus. Note=Shuttles between the cytoplasm and nucleus.; SUBCELLULAR LOCATION: Isoform 5: Cytoplasm. Nucleus. Nucleus, nucleolus. Note=Predominantly nuclear but can shuttle between nucleus and cytoplasm. TNPO1 can mediate its nuclear import whereas XPO1 can mediate its nuclear export.	cytoplasm; membrane; nucleolus; nucleoplasm; nucleus; supraspliceosomal complex
O00148	DX39A_HUMAN	ATP-dependent RNA helicase DDX39A (EC 3.6.4.13) (DEAD box protein 39) (Nuclear RNA helicase URH49)	DDX39A DDX39	Homo sapiens (Human)	427	FUNCTION: Involved in pre-mRNA splicing. Required for the export of mRNA out of the nucleus. {ECO:0000269|PubMed:15047853}.	SUBCELLULAR LOCATION: Nucleus {ECO:0000269|PubMed:21859714}. Cytoplasm {ECO:0000269|PubMed:21859714}. Note=Can translocate to the cytoplasm in the presence of MX1.	cytoplasm; membrane; nucleus
Q13838	DX39B_HUMAN	Spliceosome RNA helicase DDX39B (EC 3.6.4.13) (56 kDa U2AF65-associated protein) (ATP-dependent RNA helicase p47) (DEAD box protein UAP56) (HLA-B-associated transcript 1 protein)	DDX39B BAT1 UAP56	Homo sapiens (Human)	428	FUNCTION: Involved in nuclear export of spliced and unspliced mRNA. Assembling component of the TREX complex which is thought to couple mRNA transcription, processing and nuclear export, and specifically associates with spliced mRNA and not with unspliced pre-mRNA. TREX is recruited to spliced mRNAs by a transcription-independent mechanism, binds to mRNA upstream of the exon-junction complex (EJC…	SUBCELLULAR LOCATION: Nucleus. Nucleus speckle. Cytoplasm. Note=Can translocate to the cytoplasm in the presence of MX1. TREX complex assembly seems to occur in regions surrounding nuclear speckles known as perispeckles.	cytoplasm; nuclear speck; nucleus; spliceosomal complex; transcription export complex
Q13011	ECH1_HUMAN	Delta(3,5)-Delta(2,4)-dienoyl-CoA isomerase, mitochondrial (EC 5.3.3.-)	ECH1	Homo sapiens (Human)	328	FUNCTION: Isomerization of 3-trans,5-cis-dienoyl-CoA to 2-trans,4-trans-dienoyl-CoA. {ECO:0000250}.	SUBCELLULAR LOCATION: Mitochondrion {ECO:0000250}. Peroxisome {ECO:0000250}.	extracellular vesicular exosome; membrane; mitochondrion; peroxisome
P40939	ECHA_HUMAN	Trifunctional enzyme subunit alpha, mitochondrial (78 kDa gastrin-binding protein) (TP-alpha) [Includes: Long-chain enoyl-CoA hydratase (EC 4.2.1.17); Long chain 3-hydroxyacyl-CoA dehydrogenase (EC 1.1.1.211)]	HADHA HADH	Homo sapiens (Human)	763	FUNCTION: Bifunctional subunit.	SUBCELLULAR LOCATION: Mitochondrion.	mitochondrial fatty acid beta-oxidation multienzyme complex; mitochondrial inner membrane; mitochondrial nucleoid; mitochondrion
P30084	ECHM_HUMAN	Enoyl-CoA hydratase, mitochondrial (EC 4.2.1.17) (Enoyl-CoA hydratase 1) (Short-chain enoyl-CoA hydratase) (SCEH)	ECHS1	Homo sapiens (Human)	290	FUNCTION: Straight-chain enoyl-CoA thioesters from C4 up to at least C16 are processed, although with decreasing catalytic rate.	SUBCELLULAR LOCATION: Mitochondrion matrix.	extracellular vesicular exosome; mitochondrial matrix; mitochondrion
P68104	EF1A1_HUMAN	Elongation factor 1-alpha 1 (EF-1-alpha-1) (Elongation factor Tu) (EF-Tu) (Eukaryotic elongation factor 1 A-1) (eEF1A-1) (Leukocyte receptor cluster member 7)	EEF1A1 EEF1A EF1A LENG7	Homo sapiens (Human)	462	FUNCTION: This protein promotes the GTP-dependent binding of aminoacyl-tRNA to the A-site of ribosomes during protein biosynthesis. With PARP1 and TXK, forms a complex that acts as a T helper 1 (Th1) cell-specific transcription factor and binds the promoter of IFN-gamma to directly regulate its transcription, and is thus involved importantly in Th1 cytokine production. {ECO:0000269|PubMed:1717797…	SUBCELLULAR LOCATION: Cytoplasm. Nucleus. Nucleus, nucleolus. Note=Colocalizes with DLC1 at actin-rich regions in the cell periphery. Translocates together with ZPR1 from the cytoplasm to the nucleus and nucleolus after treatment with mitogens.	cytoplasm; cytosol; eukaryotic translation elongation factor 1 complex; extracellular space; extracellular vesicular exosome; membrane; nucleolus; nucleus; plasma membrane
P29692	EF1D_HUMAN	Elongation factor 1-delta (EF-1-delta) (Antigen NY-CO-4)	EEF1D EF1D	Homo sapiens (Human)	281	FUNCTION: Isoform 1: EF-1-beta and EF-1-delta stimulate the exchange of GDP bound to EF-1-alpha to GTP, regenerating EF-1-alpha for another round of transfer of aminoacyl-tRNAs to the ribosome.; FUNCTION: Isoform 2: Regulates induction of heat-shock-responsive genes through association with heat shock transcription factors and direct DNA-binding at heat shock promoter elements (HSE).	SUBCELLULAR LOCATION: Isoform 2: Nucleus {ECO:0000269|PubMed:21597468}.	cytoplasm; cytosol; eukaryotic translation elongation factor 1 complex; nucleolus; nucleus
P26641	EF1G_HUMAN	Elongation factor 1-gamma (EF-1-gamma) (eEF-1B gamma)	EEF1G EF1G PRO1608	Homo sapiens (Human)	437	FUNCTION: Probably plays a role in anchoring the complex to other cellular components.		cytosol; extracellular vesicular exosome; membrane; nucleus
P13639	EF2_HUMAN	Elongation factor 2 (EF-2)	EEF2 EF2	Homo sapiens (Human)	858	FUNCTION: Catalyzes the GTP-dependent ribosomal translocation step during translation elongation. During this step, the ribosome changes from the pre-translocational (PRE) to the post-translocational (POST) state as the newly formed A-site-bound peptidyl-tRNA and P-site-bound deacylated tRNA move to the P and E sites, respectively. Catalyzes the coordinated movement of the two tRNA molecules, the…	SUBCELLULAR LOCATION: Cytoplasm.	cytosol; extracellular vesicular exosome; membrane; nucleus; polysome; ribonucleoprotein complex
Q96C19	EFHD2_HUMAN	EF-hand domain-containing protein D2 (Swiprosin-1)	EFHD2 SWS1	Homo sapiens (Human)	240	FUNCTION: May regulate B-cell receptor (BCR)-induced immature and primary B-cell apoptosis. Plays a role as negative regulator of the canonical NF-kappa-B-activating branch. Controls spontaneous apoptosis through the regulation of BCL2L1 abundance. {ECO:0000250}.	SUBCELLULAR LOCATION: Membrane raft {ECO:0000250}. Note=In a mouse immature B-cell line WEHI-231. {ECO:0000250}.	membrane raft
Q14156	EFR3A_HUMAN	Protein EFR3 homolog A (Protein EFR3-like)	EFR3A KIAA0143	Homo sapiens (Human)	821		SUBCELLULAR LOCATION: Cell membrane {ECO:0000250}. Note=Localizes to plasma membrane. {ECO:0000250}.	extracellular vesicular exosome; intracellular; plasma membrane
P49411	EFTU_HUMAN	Elongation factor Tu, mitochondrial (EF-Tu) (P43)	TUFM	Homo sapiens (Human)	452	FUNCTION: This protein promotes the GTP-dependent binding of aminoacyl-tRNA to the A-site of ribosomes during protein biosynthesis.	SUBCELLULAR LOCATION: Mitochondrion.	extracellular vesicular exosome; membrane; mitochondrial nucleoid; mitochondrion
Q9H223	EHD4_HUMAN	EH domain-containing protein 4 (Hepatocellular carcinoma-associated protein 10/11) (PAST homolog 4)	EHD4 HCA10 HCA11 PAST4 FKSG7	Homo sapiens (Human)	541	FUNCTION: Plays a role in early endosomal transport. {ECO:0000269|PubMed:17233914, ECO:0000269|PubMed:18331452}.	SUBCELLULAR LOCATION: Cell membrane {ECO:0000250}. Early endosome membrane {ECO:0000269|PubMed:18331452}; Peripheral membrane protein {ECO:0000269|PubMed:18331452}. Recycling endosome membrane {ECO:0000269|PubMed:18331452}; Peripheral membrane protein {ECO:0000269|PubMed:18331452}.	early endosome membrane; endoplasmic reticulum; extracellular vesicular exosome; membrane; nucleus; perinuclear region of cytoplasm; plasma membrane; recycling endosome membrane
O00303	EIF3F_HUMAN	Eukaryotic translation initiation factor 3 subunit F (eIF3f) (Deubiquitinating enzyme eIF3f) (EC 3.4.19.12) (Eukaryotic translation initiation factor 3 subunit 5) (eIF-3-epsilon) (eIF3 p47)	EIF3F EIF3S5	Homo sapiens (Human)	357	FUNCTION: Component of the eukaryotic translation initiation factor 3 (eIF-3) complex, which is required for several steps in the initiation of protein synthesis. The eIF-3 complex associates with the 40S ribosome and facilitates the recruitment of eIF-1, eIF-1A, eIF-2:GTP:methionyl-tRNAi and eIF-5 to form the 43S preinitiation complex (43S PIC). The eIF-3 complex stimulates mRNA recruitment to t…	SUBCELLULAR LOCATION: Cytoplasm {ECO:0000255|HAMAP-Rule:MF_03005}.	cytosol; eukaryotic 43S preinitiation complex; eukaryotic 48S preinitiation complex; eukaryotic translation initiation factor 3 complex; eukaryotic translation initiation factor 3 complex, eIF3m; membrane
Q15717	ELAV1_HUMAN	ELAV-like protein 1 (Hu-antigen R) (HuR)	ELAVL1 HUR	Homo sapiens (Human)	326	FUNCTION: RNA-binding protein that binds to the 3'-UTR region of mRNAs and increases their stability. Involved in embryonic stem cells (ESCs) differentiation: preferentially binds mRNAs that are not methylated by N6-methyladenosine (m6A), stabilizing them, promoting ESCs differentiation. Binds to poly-U elements and AU-rich elements (AREs) in the 3'-UTR of target mRNAs. Binds avidly to the AU-ric…	SUBCELLULAR LOCATION: Cytoplasm. Nucleus. Note=Translocates into the cytoplasm following phosphorylation by MAPKAPK2.	cytoplasm; cytosol; membrane; nucleoplasm; nucleus
Q15369	ELOC_HUMAN	Transcription elongation factor B polypeptide 1 (Elongin 15 kDa subunit) (Elongin-C) (EloC) (RNA polymerase II transcription factor SIII subunit C) (SIII p15)	TCEB1	Homo sapiens (Human)	112	FUNCTION: SIII, also known as elongin, is a general transcription elongation factor that increases the RNA polymerase II transcription elongation past template-encoded arresting sites. Subunit A is transcriptionally active and its transcription activity is strongly enhanced by binding to the dimeric complex of the SIII regulatory subunits B and C (elongin BC complex). {ECO:0000269|PubMed:15590694…	SUBCELLULAR LOCATION: Nucleus {ECO:0000305}.	cytosol; nucleoplasm
P50402	EMD_HUMAN	Emerin	EMD EDMD STA	Homo sapiens (Human)	254	FUNCTION: Stabilizes and promotes the formation of a nuclear actin cortical network. Stimulates actin polymerization in vitro by binding and stabilizing the pointed end of growing filaments. Inhibits beta-catenin activity by preventing its accumulation in the nucleus. Acts by influencing the nuclear accumulation of beta-catenin through a CRM1-dependent export pathway. Links centrosomes to the nuc…	SUBCELLULAR LOCATION: Nucleus inner membrane; Single-pass membrane protein; Nucleoplasmic side. Nucleus outer membrane. Note=Colocalized with BANF1 at the central region of the assembling nuclear rim, near spindle-attachment sites. The accumulation of different intermediates of prelamin-A/C (non-farnesylated or carboxymethylated farnesylated prelamin-A/C) in fibroblasts modify its localization in…	endoplasmic reticulum; integral component of membrane; membrane; microtubule; nuclear envelope; nuclear inner membrane; nuclear membrane; nuclear outer membrane
P06733	ENOA_HUMAN	Alpha-enolase (EC 4.2.1.11) (2-phospho-D-glycerate hydro-lyase) (C-myc promoter-binding protein) (Enolase 1) (MBP-1) (MPB-1) (Non-neural enolase) (NNE) (Phosphopyruvate hydratase) (Plasminogen-binding protein)	ENO1 ENO1L1 MBPB1 MPB1	Homo sapiens (Human)	434	FUNCTION: Multifunctional enzyme that, as well as its role in glycolysis, plays a part in various processes such as growth control, hypoxia tolerance and allergic responses. May also function in the intravascular and pericellular fibrinolytic system due to its ability to serve as a receptor and activator of plasminogen on the cell surface of several cell-types such as leukocytes and neurons. Stim…	SUBCELLULAR LOCATION: Cytoplasm {ECO:0000269|PubMed:10802057}. Cell membrane {ECO:0000269|PubMed:10802057}. Cytoplasm, myofibril, sarcomere, M line {ECO:0000269|PubMed:10802057}. Note=Can translocate to the plasma membrane in either the homodimeric (alpha/alpha) or heterodimeric (alpha/gamma) form. ENO1 is localized to the M line.; SUBCELLULAR LOCATION: Isoform MBP-1: Nucleus.	cytoplasm; cytosol; extracellular space; extracellular vesicular exosome; M band; membrane; nucleus; phosphopyruvate hydratase complex; plasma membrane
P14625	ENPL_HUMAN	Endoplasmin (94 kDa glucose-regulated protein) (GRP-94) (Heat shock protein 90 kDa beta member 1) (Tumor rejection antigen 1) (gp96 homolog)	HSP90B1 GRP94 TRA1	Homo sapiens (Human)	803	FUNCTION: Molecular chaperone that functions in the processing and transport of secreted proteins. When associated with CNPY3, required for proper folding of Toll-like receptors (By similarity). Functions in endoplasmic reticulum associated degradation (ERAD). Has ATPase activity. {ECO:0000250, ECO:0000269|PubMed:18264092}.	SUBCELLULAR LOCATION: Endoplasmic reticulum lumen. Melanosome. Note=Identified by mass spectrometry in melanosome fractions from stage I to stage IV.	cytosol; endocytic vesicle lumen; endoplasmic reticulum; endoplasmic reticulum lumen; endoplasmic reticulum membrane; extracellular matrix; extracellular region; extracellular vesicular exosome; focal adhesion; melanosome; membrane; midbody; nucleus; perinuclear region of cytoplasm; plasma membrane
Q58FF3	ENPLL_HUMAN	Putative endoplasmin-like protein (Putative heat shock protein 90 kDa beta member 2)	HSP90B2P GRP94B GRP94P1 TRAP1	Homo sapiens (Human)	399	FUNCTION: Putative molecular chaperone. {ECO:0000250}.
P16422	EPCAM_HUMAN	Epithelial cell adhesion molecule (Ep-CAM) (Adenocarcinoma-associated antigen) (Cell surface glycoprotein Trop-1) (Epithelial cell surface antigen) (Epithelial glycoprotein) (EGP) (Epithelial glycoprotein 314) (EGP314) (hEGP314) (KS 1/4 antigen) (KSA) (Major gastrointestinal tumor-associated protein GA733-2) (Tumor-associated calcium signal transducer 1) (CD antigen CD326)	EPCAM GA733-2 M1S2 M4S1 MIC18 TACSTD1 TROP1	Homo sapiens (Human)	314	FUNCTION: May act as a physical homophilic interaction molecule between intestinal epithelial cells (IECs) and intraepithelial lymphocytes (IELs) at the mucosal epithelium for providing immunological barrier as a first line of defense against mucosal infection. Plays a role in embryonic stem cells proliferation and differentiation. Up-regulates the expression of FABP5, MYC and cyclins A and E. {E…	SUBCELLULAR LOCATION: Lateral cell membrane; Single-pass type I membrane protein. Cell junction, tight junction. Note=Colocalizes with CLDN7 at the lateral cell membrane and tight junction.	apical plasma membrane; basolateral plasma membrane; cell surface; extracellular vesicular exosome; integral component of membrane; lateral plasma membrane; plasma membrane; tight junction
P58107	EPIPL_HUMAN	Epiplakin (450 kDa epidermal antigen)	EPPK1 EPIPL	Homo sapiens (Human)	5090		SUBCELLULAR LOCATION: Cytoplasm, cytoskeleton {ECO:0000250}.	cytoplasm; cytoskeleton
Q12929	EPS8_HUMAN	Epidermal growth factor receptor kinase substrate 8	EPS8	Homo sapiens (Human)	822	FUNCTION: Signaling adapter that controls various cellular protrusions by regulating actin cytoskeleton dynamics and architecture. Depending on its association with other signal transducers, can regulate different processes. Together with SOS1 and ABI1, forms a trimeric complex that participates in transduction of signals from Ras to Rac by activating the Rac-specific guanine nucleotide exchange …	SUBCELLULAR LOCATION: Cytoplasm, cell cortex {ECO:0000250}. Cell projection, ruffle membrane {ECO:0000250}. Cell projection, growth cone {ECO:0000250}. Cell projection, stereocilium {ECO:0000250}. Cell junction, synapse, synaptosome {ECO:0000250}. Note=Localizes to the midzone of dividing cells. {ECO:0000250}.	cell cortex; cell junction; extracellular vesicular exosome; growth cone; N-methyl-D-aspartate selective glutamate receptor complex; postsynaptic density; ruffle membrane; stereocilium; vesicle
P84090	ERH_HUMAN	Enhancer of rudimentary homolog	ERH	Homo sapiens (Human)	104	FUNCTION: May have a role in the cell cycle.		membrane; midbody
Q6NXG1	ESRP1_HUMAN	Epithelial splicing regulatory protein 1 (RNA-binding motif protein 35A) (RNA-binding protein 35A)	ESRP1 RBM35A	Homo sapiens (Human)	681	FUNCTION: mRNA splicing factor that regulates the formation of epithelial cell-specific isoforms. Specifically regulates the expression of FGFR2-IIIb, an epithelial cell-specific isoform of FGFR2. Also regulates the splicing of CD44, CTNND1, ENAH, 3 transcripts that undergo changes in splicing during the epithelial-to-mesenchymal transition (EMT). Acts by directly binding specific sequences in mR…	SUBCELLULAR LOCATION: Nucleus {ECO:0000269|PubMed:19285943}.	nucleus
P13804	ETFA_HUMAN	Electron transfer flavoprotein subunit alpha, mitochondrial (Alpha-ETF)	ETFA	Homo sapiens (Human)	333	FUNCTION: The electron transfer flavoprotein serves as a specific electron acceptor for several dehydrogenases, including five acyl-CoA dehydrogenases, glutaryl-CoA and sarcosine dehydrogenase. It transfers the electrons to the main mitochondrial respiratory chain via ETF-ubiquinone oxidoreductase (ETF dehydrogenase).	SUBCELLULAR LOCATION: Mitochondrion matrix.	extracellular vesicular exosome; mitochondrial matrix; mitochondrion
P38117	ETFB_HUMAN	Electron transfer flavoprotein subunit beta (Beta-ETF)	ETFB FP585	Homo sapiens (Human)	255	FUNCTION: The electron transfer flavoprotein serves as a specific electron acceptor for several dehydrogenases, including five acyl-CoA dehydrogenases, glutaryl-CoA and sarcosine dehydrogenase. It transfers the electrons to the main mitochondrial respiratory chain via ETF-ubiquinone oxidoreductase (ETF dehydrogenase).	SUBCELLULAR LOCATION: Mitochondrion matrix.	extracellular vesicular exosome; intracellular membrane-bounded organelle; mitochondrial matrix; mitochondrion
Q9Y3B2	EXOS1_HUMAN	Exosome complex component CSL4 (Exosome component 1)	EXOSC1 CSL4 CGI-108	Homo sapiens (Human)	195	FUNCTION: Non-catalytic component of the RNA exosome complex which has 3'->5' exoribonuclease activity and participates in a multitude of cellular RNA processing and degradation events. In the nucleus, the RNA exosome complex is involved in proper maturation of stable RNA species such as rRNA, snRNA and snoRNA, in the elimination of RNA processing by-products and non-coding 'pervasive' transcript…	SUBCELLULAR LOCATION: Nucleus, nucleolus {ECO:0000269|PubMed:11812149}. Nucleus {ECO:0000305|PubMed:11812149}. Cytoplasm {ECO:0000305|PubMed:11812149}.	cytosol; exosome (RNase complex); nucleolus; nucleus
Q13868	EXOS2_HUMAN	Exosome complex component RRP4 (Exosome component 2) (Ribosomal RNA-processing protein 4)	EXOSC2 RRP4	Homo sapiens (Human)	293	FUNCTION: Non-catalytic component of the RNA exosome complex which has 3'->5' exoribonuclease activity and participates in a multitude of cellular RNA processing and degradation events. In the nucleus, the RNA exosome complex is involved in proper maturation of stable RNA species such as rRNA, snRNA and snoRNA, in the elimination of RNA processing by-products and non-coding 'pervasive' transcript…	SUBCELLULAR LOCATION: Cytoplasm. Nucleus, nucleolus. Nucleus.	cytoplasm; cytosol; exosome (RNase complex); nucleolus; nucleus
Q9NPD3	EXOS4_HUMAN	Exosome complex component RRP41 (Exosome component 4) (Ribosomal RNA-processing protein 41) (p12A)	EXOSC4 RRP41 SKI6	Homo sapiens (Human)	245	FUNCTION: Non-catalytic component of the RNA exosome complex which has 3'->5' exoribonuclease activity and participates in a multitude of cellular RNA processing and degradation events. In the nucleus, the RNA exosome complex is involved in proper maturation of stable RNA species such as rRNA, snRNA and snoRNA, in the elimination of RNA processing by-products and non-coding 'pervasive' transcript…	SUBCELLULAR LOCATION: Cytoplasm {ECO:0000269|PubMed:17545563}. Nucleus, nucleolus {ECO:0000269|PubMed:17545563}. Nucleus {ECO:0000269|PubMed:17545563}.	cytoplasm; cytosol; exosome (RNase complex); nucleolus; nucleus; transcriptionally active chromatin
Q9NQT4	EXOS5_HUMAN	Exosome complex component RRP46 (Chronic myelogenous leukemia tumor antigen 28) (Exosome component 5) (Ribosomal RNA-processing protein 46) (p12B)	EXOSC5 CML28 RRP46	Homo sapiens (Human)	235	FUNCTION: Non-catalytic component of the RNA exosome complex which has 3'->5' exoribonuclease activity and participates in a multitude of cellular RNA processing and degradation events. In the nucleus, the RNA exosome complex is involved in proper maturation of stable RNA species such as rRNA, snRNA and snoRNA, in the elimination of RNA processing by-products and non-coding 'pervasive' transcript…	SUBCELLULAR LOCATION: Nucleus, nucleolus {ECO:0000269|PubMed:11812149}. Cytoplasm {ECO:0000305|PubMed:11812149}. Nucleus {ECO:0000305|PubMed:11812149}.	cytoplasm; cytosol; exosome (RNase complex); nucleolus; transcriptionally active chromatin
Q5RKV6	EXOS6_HUMAN	Exosome complex component MTR3 (Exosome component 6) (mRNA transport regulator 3 homolog) (hMtr3) (p11)	EXOSC6 MTR3	Homo sapiens (Human)	272	FUNCTION: Non-catalytic component of the RNA exosome complex which has 3'->5' exoribonuclease activity and participates in a multitude of cellular RNA processing and degradation events. In the nucleus, the RNA exosome complex is involved in proper maturation of stable RNA species such as rRNA, snRNA and snoRNA, in the elimination of RNA processing by-products and non-coding 'pervasive' transcript…	SUBCELLULAR LOCATION: Cytoplasm {ECO:0000305}. Nucleus, nucleolus {ECO:0000305}. Nucleus {ECO:0000305}.	cytosol; exosome (RNase complex); nucleolus
Q15024	EXOS7_HUMAN	Exosome complex component RRP42 (Exosome component 7) (Ribosomal RNA-processing protein 42) (p8)	EXOSC7 KIAA0116 RRP42	Homo sapiens (Human)	291	FUNCTION: Non-catalytic component of the RNA exosome complex which has 3'->5' exoribonuclease activity and participates in a multitude of cellular RNA processing and degradation events. In the nucleus, the RNA exosome complex is involved in proper maturation of stable RNA species such as rRNA, snRNA and snoRNA, in the elimination of RNA processing by-products and non-coding 'pervasive' transcript…	SUBCELLULAR LOCATION: Nucleus, nucleolus {ECO:0000269|PubMed:11812149}. Cytoplasm {ECO:0000305|PubMed:11812149}. Nucleus {ECO:0000305|PubMed:11812149}.	cytosol; exosome (RNase complex); nucleolus
Q06265	EXOS9_HUMAN	Exosome complex component RRP45 (Autoantigen PM/Scl 1) (Exosome component 9) (P75 polymyositis-scleroderma overlap syndrome-associated autoantigen) (Polymyositis/scleroderma autoantigen 1) (Polymyositis/scleroderma autoantigen 75 kDa) (PM/Scl-75)	EXOSC9 PMSCL1	Homo sapiens (Human)	439	FUNCTION: Non-catalytic component of the RNA exosome complex which has 3'->5' exoribonuclease activity and participates in a multitude of cellular RNA processing and degradation events. In the nucleus, the RNA exosome complex is involved in proper maturation of stable RNA species such as rRNA, snRNA and snoRNA, in the elimination of RNA processing by-products and non-coding 'pervasive' transcript…	SUBCELLULAR LOCATION: Cytoplasm. Nucleus, nucleolus.; SUBCELLULAR LOCATION: Isoform 1: Nucleus, nucleolus.; SUBCELLULAR LOCATION: Isoform 2: Nucleus, nucleolus.; SUBCELLULAR LOCATION: Isoform 3: Nucleus. Note=Excluded from the nucleolus.	cytoplasm; cytosol; exosome (RNase complex); extracellular vesicular exosome; intermediate filament cytoskeleton; nuclear exosome (RNase complex); nucleolus; nucleus
P15311	EZRI_HUMAN	Ezrin (Cytovillin) (Villin-2) (p81)	EZR VIL2	Homo sapiens (Human)	586	FUNCTION: Probably involved in connections of major cytoskeletal structures to the plasma membrane. In epithelial cells, required for the formation of microvilli and membrane ruffles on the apical pole. Along with PLEKHG6, required for normal macropinocytosis. {ECO:0000269|PubMed:17881735, ECO:0000269|PubMed:18270268, ECO:0000269|PubMed:19111582}.	SUBCELLULAR LOCATION: Apical cell membrane {ECO:0000269|PubMed:18046454}; Peripheral membrane protein {ECO:0000269|PubMed:18046454}; Cytoplasmic side {ECO:0000269|PubMed:18046454}. Cell projection {ECO:0000269|PubMed:18046454}. Cell projection, microvillus membrane {ECO:0000269|PubMed:18046454}; Peripheral membrane protein {ECO:0000269|PubMed:18046454}; Cytoplasmic side {ECO:0000269|PubMed:180464…	actin cytoskeleton; actin filament; apical part of cell; apical plasma membrane; astrocyte projection; basolateral plasma membrane; cell body; cell tip; ciliary basal body; cortical cytoskeleton; cytosol; extracellular space; extracellular vesicular exosome; extrinsic component of membrane; filopodium; focal adhesion; membrane; membrane raft; microspike; microvillus; microvillus membrane; nucleol…
Q96A26	F162A_HUMAN	Protein FAM162A (E2-induced gene 5 protein) (Growth and transformation-dependent protein) (HGTD-P)	FAM162A C3orf28 E2IG5 DC16 FWP001	Homo sapiens (Human)	154	FUNCTION: Proposed to be involved in regulation of apoptosis; the exact mechanism may differ between cell types/tissues. May be involved in hypoxia-induced cell death of transformed cells implicating cytochrome C release and caspase activation (such as CASP9) and inducing mitochondrial permeability transition. May be involved in hypoxia-induced cell death of neuronal cells probably by promoting r…	SUBCELLULAR LOCATION: Membrane {ECO:0000305}; Single-pass membrane protein {ECO:0000305}. Mitochondrion {ECO:0000269|PubMed:15082785, ECO:0000269|PubMed:16698020}.	cytoplasm; extracellular vesicular exosome; integral component of membrane; mitochondrion; nucleus
Q5RI15	COX20_HUMAN	Cytochrome c oxidase protein 20 homolog	COX20 FAM36A	Homo sapiens (Human)	118		SUBCELLULAR LOCATION: Mitochondrion membrane {ECO:0000305}; Multi-pass membrane protein {ECO:0000305}.	integral component of membrane; mitochondrial membrane; mitochondrion
Q6ZRV2	FA83H_HUMAN	Protein FAM83H	FAM83H	Homo sapiens (Human)	1179	FUNCTION: May play a major role in the structural organization and calcification of developing enamel. {ECO:0000269|PubMed:18252228}.
Q92520	FAM3C_HUMAN	Protein FAM3C (Interleukin-like EMT inducer)	FAM3C ILEI GS3786	Homo sapiens (Human)	227	FUNCTION: May be involved in retinal laminar formation. Promotes epithelial to mesenchymal transition.	SUBCELLULAR LOCATION: Secreted {ECO:0000250}. Cytoplasmic vesicle {ECO:0000269|PubMed:16959614}. Note=Cytoplasmic in some cancer cells.	cytoplasmic membrane-bounded vesicle; extracellular region; extracellular vesicular exosome; Golgi apparatus
Q9HB96	FANCE_HUMAN	Fanconi anemia group E protein (Protein FACE)	FANCE FACE	Homo sapiens (Human)	536	FUNCTION: As part of the Fanconi anemia (FA) complex functions in DNA cross-links repair. Required for the nuclear accumulation of FANCC and provides a critical bridge between the FA complex and FANCD2. {ECO:0000269|PubMed:12093742, ECO:0000269|PubMed:17296736}.	SUBCELLULAR LOCATION: Nucleus {ECO:0000269|PubMed:12093742, ECO:0000269|PubMed:17296736}.	Fanconi anaemia nuclear complex; nucleoplasm; nucleus
P49327	FAS_HUMAN	Fatty acid synthase (EC 2.3.1.85) [Includes: [Acyl-carrier-protein] S-acetyltransferase (EC 2.3.1.38); [Acyl-carrier-protein] S-malonyltransferase (EC 2.3.1.39); 3-oxoacyl-[acyl-carrier-protein] synthase (EC 2.3.1.41); 3-oxoacyl-[acyl-carrier-protein] reductase (EC 1.1.1.100); 3-hydroxyacyl-[acyl-carrier-protein] dehydratase (EC 4.2.1.59); Enoyl-[acyl-carrier-protein] reductase (EC 1.3.1.39); Ole…	FASN FAS	Homo sapiens (Human)	2511	FUNCTION: Fatty acid synthetase catalyzes the formation of long-chain fatty acids from acetyl-CoA, malonyl-CoA and NADPH. This multifunctional protein has 7 catalytic activities and an acyl carrier protein.	SUBCELLULAR LOCATION: Cytoplasm {ECO:0000269|PubMed:17081065}. Melanosome {ECO:0000269|PubMed:17081065}. Note=Identified by mass spectrometry in melanosome fractions from stage I to stage IV.	cytoplasm; cytosol; extracellular vesicular exosome; glycogen granule; Golgi apparatus; melanosome; membrane; mitochondrion; plasma membrane
P22087	FBRL_HUMAN	rRNA 2'-O-methyltransferase fibrillarin (EC 2.1.1.-) (34 kDa nucleolar scleroderma antigen) (Histone-glutamine methyltransferase)	FBL FIB1 FLRN	Homo sapiens (Human)	321	FUNCTION: S-adenosyl-L-methionine-dependent methyltransferase that has the ability to methylate both RNAs and proteins. Involved in pre-rRNA processing by catalyzing the site-specific 2'-hydroxyl methylation of ribose moieties in pre-ribosomal RNA. Site specificity is provided by a guide RNA that base pairs with the substrate. Methylation occurs at a characteristic distance from the sequence invo…	SUBCELLULAR LOCATION: Nucleus, nucleolus {ECO:0000269|PubMed:14583623, ECO:0000269|PubMed:2026646, ECO:0000269|PubMed:2414294, ECO:0000269|PubMed:24352239}. Note=Fibrillar region of the nucleolus.	box C/D snoRNP complex; Cajal body; extracellular vesicular exosome; granular component; membrane; nucleolus; nucleus
P02765	FETUA_HUMAN	Alpha-2-HS-glycoprotein (Alpha-2-Z-globulin) (Ba-alpha-2-glycoprotein) (Fetuin-A) [Cleaved into: Alpha-2-HS-glycoprotein chain A; Alpha-2-HS-glycoprotein chain B]	AHSG FETUA PRO2743	Homo sapiens (Human)	367	FUNCTION: Promotes endocytosis, possesses opsonic properties and influences the mineral phase of bone. Shows affinity for calcium and barium ions.	SUBCELLULAR LOCATION: Secreted.	blood microparticle; extracellular region; extracellular space; extracellular vesicular exosome
Q9Y3D6	FIS1_HUMAN	Mitochondrial fission 1 protein (FIS1 homolog) (hFis1) (Tetratricopeptide repeat protein 11) (TPR repeat protein 11)	FIS1 TTC11 CGI-135	Homo sapiens (Human)	152	FUNCTION: Involved in the fragmentation of the mitochondrial network and its perinuclear clustering. Plays a minor role in the recruitment and association of the fission mediator dynamin-related protein 1 (DNM1L) to the mitochondrial surface and mitochondrial fission. Can induce cytochrome c release from the mitochondrion to the cytosol, ultimately leading to apoptosis. Also mediates peroxisomal …	SUBCELLULAR LOCATION: Mitochondrion outer membrane; Single-pass membrane protein. Peroxisome membrane; Single-pass membrane protein.	integral component of mitochondrial outer membrane; integral component of peroxisomal membrane; membrane; mitochondrion; peroxisome; protein complex
P21333	FLNA_HUMAN	Filamin-A (FLN-A) (Actin-binding protein 280) (ABP-280) (Alpha-filamin) (Endothelial actin-binding protein) (Filamin-1) (Non-muscle filamin)	FLNA FLN FLN1	Homo sapiens (Human)	2647	FUNCTION: Promotes orthogonal branching of actin filaments and links actin filaments to membrane glycoproteins. Anchors various transmembrane proteins to the actin cytoskeleton and serves as a scaffold for a wide range of cytoplasmic signaling proteins. Interaction with FLNA may allow neuroblast migration from the ventricular zone into the cortical plate. Tethers cell surface-localized furin, mod…	SUBCELLULAR LOCATION: Cytoplasm, cell cortex. Cytoplasm, cytoskeleton.	actin cytoskeleton; actin filament; apical dendrite; cortical cytoskeleton; cytoplasm; cytosol; dendritic shaft; extracellular region; extracellular vesicular exosome; focal adhesion; membrane; Myb complex; neuronal cell body; nucleus; perinuclear region of cytoplasm; plasma membrane; trans-Golgi network
O75369	FLNB_HUMAN	Filamin-B (FLN-B) (ABP-278) (ABP-280 homolog) (Actin-binding-like protein) (Beta-filamin) (Filamin homolog 1) (Fh1) (Filamin-3) (Thyroid autoantigen) (Truncated actin-binding protein) (Truncated ABP)	FLNB FLN1L FLN3 TABP TAP	Homo sapiens (Human)	2602	FUNCTION: Connects cell membrane constituents to the actin cytoskeleton. May promote orthogonal branching of actin filaments and links actin filaments to membrane glycoproteins. Anchors various transmembrane proteins to the actin cytoskeleton. Interaction with FLNA may allow neuroblast migration from the ventricular zone into the cortical plate. Various interactions and localizations of isoforms …	SUBCELLULAR LOCATION: Isoform 1: Cytoplasm, cell cortex. Cytoplasm, cytoskeleton. Cytoplasm, myofibril, sarcomere, Z line. Note=In differentiating myotubes, isoform 1, isoform 2 and isoform 3 are localized diffusely throughout the cytoplasm with regions of enrichment at the longitudinal actin stress fiber. In differentiated tubes, isoform 1 is also detected within the Z-lines.; SUBCELLULAR LOCATI…	actin cytoskeleton; cell cortex; cytoplasm; cytosol; extracellular vesicular exosome; focal adhesion; integral component of membrane; plasma membrane; stress fiber; Z disc
Q96AE4	FUBP1_HUMAN	Far upstream element-binding protein 1 (FBP) (FUSE-binding protein 1) (DNA helicase V) (hDH V)	FUBP1	Homo sapiens (Human)	644	FUNCTION: Regulates MYC expression by binding to a single-stranded far-upstream element (FUSE) upstream of the MYC promoter. May act both as activator and repressor of transcription. {ECO:0000269|PubMed:8125259}.	SUBCELLULAR LOCATION: Nucleus {ECO:0000305}.	nucleus
Q92945	FUBP2_HUMAN	Far upstream element-binding protein 2 (FUSE-binding protein 2) (KH type-splicing regulatory protein) (KSRP) (p75)	KHSRP FUBP2	Homo sapiens (Human)	711	FUNCTION: Binds to the dendritic targeting element and may play a role in mRNA trafficking (By similarity). Part of a ternary complex that binds to the downstream control sequence (DCS) of the pre-mRNA. Mediates exon inclusion in transcripts that are subject to tissue-specific alternative splicing. May interact with single-stranded DNA from the far-upstream element (FUSE). May activate gene expre…	SUBCELLULAR LOCATION: Nucleus {ECO:0000269|PubMed:19198587}. Cytoplasm {ECO:0000269|PubMed:19198587}. Note=A small proportion is also found in the cytoplasm of neuronal cell bodies and dendrites. {ECO:0000250}.	cytoplasmic stress granule; cytosol; membrane; nucleoplasm; nucleus
Q96I24	FUBP3_HUMAN	Far upstream element-binding protein 3 (FUSE-binding protein 3)	FUBP3 FBP3	Homo sapiens (Human)	572	FUNCTION: May interact with single-stranded DNA from the far-upstream element (FUSE). May activate gene expression.	SUBCELLULAR LOCATION: Nucleus {ECO:0000305}.	cytoplasm; membrane; nucleus
P07954	FUMH_HUMAN	Fumarate hydratase, mitochondrial (Fumarase) (EC 4.2.1.2)	FH	Homo sapiens (Human)	510	FUNCTION: Also acts as a tumor suppressor.	SUBCELLULAR LOCATION: Isoform Mitochondrial: Mitochondrion.; SUBCELLULAR LOCATION: Isoform Cytoplasmic: Cytoplasm.	cytoplasm; extracellular vesicular exosome; mitochondrial matrix; mitochondrion; tricarboxylic acid cycle enzyme complex
P35637	FUS_HUMAN	RNA-binding protein FUS (75 kDa DNA-pairing protein) (Oncogene FUS) (Oncogene TLS) (POMp75) (Translocated in liposarcoma protein)	FUS TLS	Homo sapiens (Human)	526	FUNCTION: Binds both single-stranded and double-stranded DNA and promotes ATP-independent annealing of complementary single-stranded DNAs and D-loop formation in superhelical double-stranded DNA. May play a role in maintenance of genomic integrity.	SUBCELLULAR LOCATION: Nucleus {ECO:0000269|PubMed:19251627, ECO:0000269|PubMed:19251628}.	cytoplasm; nucleoplasm; nucleus
P04406	G3P_HUMAN	Glyceraldehyde-3-phosphate dehydrogenase (GAPDH) (EC 1.2.1.12) (Peptidyl-cysteine S-nitrosylase GAPDH) (EC 2.6.99.-)	GAPDH GAPD CDABP0047 OK/SW-cl.12	Homo sapiens (Human)	335	FUNCTION: Has both glyceraldehyde-3-phosphate dehydrogenase and nitrosylase activities, thereby playing a role in glycolysis and nuclear functions, respectively. Participates in nuclear events including transcription, RNA transport, DNA replication and apoptosis. Nuclear functions are probably due to the nitrosylase activity that mediates cysteine S-nitrosylation of nuclear target proteins such a…	SUBCELLULAR LOCATION: Cytoplasm, cytosol {ECO:0000269|PubMed:12829261}. Nucleus {ECO:0000250}. Cytoplasm, perinuclear region {ECO:0000269|PubMed:12829261}. Membrane {ECO:0000269|PubMed:12829261}. Cytoplasm, cytoskeleton {ECO:0000250}. Note=Translocates to the nucleus following S-nitrosylation and interaction with SIAH1, which contains a nuclear localization signal (By similarity). Postnuclear and…	cytoplasm; cytosol; extracellular vesicular exosome; GAIT complex; lipid particle; membrane; microtubule cytoskeleton; nucleus; perinuclear region of cytoplasm; plasma membrane; ribonucleoprotein complex; vesicle
Q14697	GANAB_HUMAN	Neutral alpha-glucosidase AB (EC 3.2.1.84) (Alpha-glucosidase 2) (Glucosidase II subunit alpha)	GANAB G2AN KIAA0088	Homo sapiens (Human)	944	FUNCTION: Cleaves sequentially the 2 innermost alpha-1,3-linked glucose residues from the Glc(2)Man(9)GlcNAc(2) oligosaccharide precursor of immature glycoproteins. {ECO:0000269|PubMed:10929008}.	SUBCELLULAR LOCATION: Endoplasmic reticulum {ECO:0000250}. Golgi apparatus {ECO:0000250}. Melanosome {ECO:0000269|PubMed:10929008, ECO:0000269|PubMed:17081065}. Note=Identified by mass spectrometry in melanosome fractions from stage I to stage IV.	endoplasmic reticulum lumen; extracellular vesicular exosome; glucosidase II complex; Golgi apparatus; melanosome; membrane
P62873	GBB1_HUMAN	Guanine nucleotide-binding protein G(I)/G(S)/G(T) subunit beta-1 (Transducin beta chain 1)	GNB1	Homo sapiens (Human)	340	FUNCTION: Guanine nucleotide-binding proteins (G proteins) are involved as a modulator or transducer in various transmembrane signaling systems. The beta and gamma chains are required for the GTPase activity, for replacement of GDP by GTP, and for G protein-effector interaction. {ECO:0000269|PubMed:18611381}.		extracellular vesicular exosome; heterotrimeric G-protein complex; intracellular; lysosomal membrane; membrane; photoreceptor disc membrane; plasma membrane; vesicle
P62879	GBB2_HUMAN	Guanine nucleotide-binding protein G(I)/G(S)/G(T) subunit beta-2 (G protein subunit beta-2) (Transducin beta chain 2)	GNB2	Homo sapiens (Human)	340	FUNCTION: Guanine nucleotide-binding proteins (G proteins) are involved as a modulator or transducer in various transmembrane signaling systems. The beta and gamma chains are required for the GTPase activity, for replacement of GDP by GTP, and for G protein-effector interaction.	SUBCELLULAR LOCATION: Cytoplasm, perinuclear region {ECO:0000269|PubMed:16498633}.	cell body; extracellular space; extracellular vesicular exosome; focal adhesion; lysosomal membrane; membrane; perinuclear region of cytoplasm; plasma membrane; protein complex; vesicle
Q9UBI6	GBG12_HUMAN	Guanine nucleotide-binding protein G(I)/G(S)/G(O) subunit gamma-12	GNG12	Homo sapiens (Human)	72	FUNCTION: Guanine nucleotide-binding proteins (G proteins) are involved as a modulator or transducer in various transmembrane signaling systems. The beta and gamma chains are required for the GTPase activity, for replacement of GDP by GTP, and for G protein-effector interaction.	SUBCELLULAR LOCATION: Cell membrane {ECO:0000305}; Lipid-anchor {ECO:0000305}; Cytoplasmic side {ECO:0000305}.	actin filament; extracellular vesicular exosome; heterotrimeric G-protein complex; plasma membrane
P63244	GBLP_HUMAN	Guanine nucleotide-binding protein subunit beta-2-like 1 (Cell proliferation-inducing gene 21 protein) (Guanine nucleotide-binding protein subunit beta-like protein 12.3) (Human lung cancer oncogene 7 protein) (HLC-7) (Receptor for activated C kinase) (Receptor of activated protein kinase C 1) (RACK1) [Cleaved into: Guanine nucleotide-binding protein subunit beta-2-like 1, N-terminally processed]	GNB2L1 HLC7 PIG21	Homo sapiens (Human)	317	FUNCTION: Involved in the recruitment, assembly and/or regulation of a variety of signaling molecules. Interacts with a wide variety of proteins and plays a role in many cellular processes. Component of the 40S ribosomal subunit involved in translational repression. Binds to and stabilizes activated protein kinase C (PKC), increasing PKC-mediated phosphorylation. May recruit activated PKC to the …	SUBCELLULAR LOCATION: Cell membrane; Peripheral membrane protein. Cytoplasm. Cytoplasm, perinuclear region. Cytoplasm, cytoskeleton. Nucleus. Perikaryon {ECO:0000250}. Cell projection, dendrite {ECO:0000250}. Cell projection, phagocytic cup. Note=Recruited to the plasma membrane through interaction with KRT1 which binds to membrane-bound ITGB1. Also associated with the membrane in oncogene-transf…	cytoplasm; cytoskeleton; cytosol; dendrite; extracellular vesicular exosome; midbody; mitochondrion; neuronal cell body; nucleus; perikaryon; perinuclear region of cytoplasm; phagocytic cup; small ribosomal subunit
Q9H936	GHC1_HUMAN	Mitochondrial glutamate carrier 1 (GC-1) (Glutamate/H(+) symporter 1) (Solute carrier family 25 member 22)	SLC25A22 GC1	Homo sapiens (Human)	323	FUNCTION: Involved in the transport of glutamate across the inner mitochondrial membrane. Glutamate is cotransported with H(+). {ECO:0000269|PubMed:11897791}.	SUBCELLULAR LOCATION: Mitochondrion inner membrane {ECO:0000305}; Multi-pass membrane protein {ECO:0000305}.	integral component of membrane; mitochondrial inner membrane; mitochondrion; nucleus
P34897	GLYM_HUMAN	Serine hydroxymethyltransferase, mitochondrial (SHMT) (EC 2.1.2.1) (Glycine hydroxymethyltransferase) (Serine methylase)	SHMT2	Homo sapiens (Human)	504	FUNCTION: Contributes to the de novo mitochondrial thymidylate biosynthesis pathway. Required to prevent uracil accumulation in mtDNA. Interconversion of serine and glycine. Associates with mitochondrial DNA. {ECO:0000269|PubMed:21876188}.	SUBCELLULAR LOCATION: Mitochondrion. Mitochondrion matrix, mitochondrion nucleoid. Mitochondrion inner membrane.	extracellular vesicular exosome; microtubule cytoskeleton; mitochondrial inner membrane; mitochondrial intermembrane space; mitochondrial matrix; mitochondrial nucleoid; mitochondrion
Q9BVP2	GNL3_HUMAN	Guanine nucleotide-binding protein-like 3 (E2-induced gene 3 protein) (Novel nucleolar protein 47) (NNP47) (Nucleolar GTP-binding protein 3) (Nucleostemin)	GNL3 E2IG3 NS	Homo sapiens (Human)	549	FUNCTION: May be required to maintain the proliferative capacity of stem cells. Stabilizes MDM2 by preventing its ubiquitination, and hence proteasomal degradation (By similarity). {ECO:0000250}.	SUBCELLULAR LOCATION: Nucleus {ECO:0000250}. Nucleus, nucleolus {ECO:0000250}. Note=Shuttles between the nucleus and nucleolus. {ECO:0000250}.	extracellular space; membrane; nucleolus; nucleoplasm; nucleus
Q08379	GOGA2_HUMAN	Golgin subfamily A member 2 (130 kDa cis-Golgi matrix protein) (GM130) (GM130 autoantigen) (Golgin-95)	GOLGA2	Homo sapiens (Human)	1002	FUNCTION: Golgi auto-antigen; probably involved in maintaining cis-Golgi structure.	SUBCELLULAR LOCATION: Golgi apparatus, Golgi stack membrane; Peripheral membrane protein.	cis-Golgi network; ER to Golgi transport vesicle; Golgi apparatus; Golgi cisterna membrane; Golgi membrane
P43304	GPDM_HUMAN	Glycerol-3-phosphate dehydrogenase, mitochondrial (GPD-M) (GPDH-M) (EC 1.1.5.3) (mtGPD)	GPD2	Homo sapiens (Human)	727		SUBCELLULAR LOCATION: Mitochondrion.	glycerol-3-phosphate dehydrogenase complex; mitochondrial inner membrane
P38646	GRP75_HUMAN	Stress-70 protein, mitochondrial (75 kDa glucose-regulated protein) (GRP-75) (Heat shock 70 kDa protein 9) (Mortalin) (MOT) (Peptide-binding protein 74) (PBP74)	HSPA9 GRP75 HSPA9B mt-HSP70	Homo sapiens (Human)	679	FUNCTION: Implicated in the control of cell proliferation and cellular aging. May also act as a chaperone. {ECO:0000269|PubMed:23501103}.	SUBCELLULAR LOCATION: Mitochondrion {ECO:0000269|PubMed:22002106}. Nucleus, nucleolus {ECO:0000269|PubMed:22002106}.	cytoplasm; extracellular vesicular exosome; focal adhesion; mitochondrial nucleoid; mitochondrion; nucleolus
P11021	GRP78_HUMAN	78 kDa glucose-regulated protein (GRP-78) (Endoplasmic reticulum lumenal Ca(2+)-binding protein grp78) (Heat shock 70 kDa protein 5) (Immunoglobulin heavy chain-binding protein) (BiP)	HSPA5 GRP78	Homo sapiens (Human)	654	FUNCTION: Probably plays a role in facilitating the assembly of multimeric protein complexes inside the endoplasmic reticulum. Involved in the correct folding of proteins and degradation of misfolded proteins via its interaction with DNAJC10, probably to facilitate the release of DNAJC10 from its substrate. {ECO:0000269|PubMed:2294010, ECO:0000269|PubMed:23769672, ECO:0000269|PubMed:23990668}.	SUBCELLULAR LOCATION: Endoplasmic reticulum lumen. Melanosome. Cytoplasm {ECO:0000250}. Note=Identified by mass spectrometry in melanosome fractions from stage I to stage IV.	cell surface; endoplasmic reticulum; endoplasmic reticulum chaperone complex; endoplasmic reticulum-Golgi intermediate compartment; endoplasmic reticulum lumen; endoplasmic reticulum membrane; extracellular vesicular exosome; focal adhesion; integral component of endoplasmic reticulum membrane; melanosome; membrane; midbody; mitochondrion; nucleus; smooth endoplasmic reticulum
Q12849	GRSF1_HUMAN	G-rich sequence factor 1 (GRSF-1)	GRSF1	Homo sapiens (Human)	480	FUNCTION: Regulator of post-transcriptional mitochondrial gene expression, required for assembly of the mitochondrial ribosome and for recruitment of mRNA and lncRNA. Binds RNAs containing the 14 base G-rich element. Preferentially binds RNAs transcribed from three contiguous genes on the light strand of mtDNA, the ND6 mRNA, and the long non-coding RNAs for MT-CYB and MT-ND5, each of which contai…	SUBCELLULAR LOCATION: Cytoplasm. Mitochondrion matrix, mitochondrion nucleoid. Note=Forms granules that colocalize with foci of newly synthesized mtRNA next to mitochondrial nucleoids.	cytoplasm; mitochondrial nucleoid; mitochondrion
Q9BQ67	GRWD1_HUMAN	Glutamate-rich WD repeat-containing protein 1	GRWD1 GRWD KIAA1942 WDR28	Homo sapiens (Human)	446		SUBCELLULAR LOCATION: Nucleus, nucleolus {ECO:0000269|PubMed:12429849}.	cytoplasm; nucleolus; nucleus
Q92896	GSLG1_HUMAN	Golgi apparatus protein 1 (CFR-1) (Cysteine-rich fibroblast growth factor receptor) (E-selectin ligand 1) (ESL-1) (Golgi sialoglycoprotein MG-160)	GLG1 CFR1 ESL1 MG160	Homo sapiens (Human)	1179	FUNCTION: Binds fibroblast growth factor and E-selectin (cell-adhesion lectin on endothelial cells mediating the binding of neutrophils).	SUBCELLULAR LOCATION: Golgi apparatus membrane {ECO:0000269|PubMed:2355176}; Single-pass type I membrane protein {ECO:0000269|PubMed:2355176}.	extracellular matrix; extracellular vesicular exosome; Golgi apparatus; Golgi membrane; integral component of membrane; membrane; plasma membrane
P78417	GSTO1_HUMAN	Glutathione S-transferase omega-1 (GSTO-1) (EC 2.5.1.18) (Glutathione S-transferase omega 1-1) (GSTO 1-1) (Glutathione-dependent dehydroascorbate reductase) (EC 1.8.5.1) (Monomethylarsonic acid reductase) (MMA(V) reductase) (EC 1.20.4.2) (S-(Phenacyl)glutathione reductase) (SPG-R)	GSTO1 GSTTLP28	Homo sapiens (Human)	241	FUNCTION: Exhibits glutathione-dependent thiol transferase and dehydroascorbate reductase activities. Has S-(phenacyl)glutathione reductase activity. Has also glutathione S-transferase activity. Participates in the biotransformation of inorganic arsenic and reduces monomethylarsonic acid (MMA) and dimethylarsonic acid. {ECO:0000269|PubMed:10783391, ECO:0000269|PubMed:11511179, ECO:0000269|PubMed:…	SUBCELLULAR LOCATION: Cytoplasm, cytosol {ECO:0000269|PubMed:11511179}.	cytoplasm; cytosol; extracellular vesicular exosome
P09211	GSTP1_HUMAN	Glutathione S-transferase P (EC 2.5.1.18) (GST class-pi) (GSTP1-1)	GSTP1 FAEES3 GST3	Homo sapiens (Human)	210	FUNCTION: Conjugation of reduced glutathione to a wide number of exogenous and endogenous hydrophobic electrophiles. Regulates negatively CDK5 activity via p25/p35 translocation to prevent neurodegeneration. {ECO:0000269|PubMed:21668448}.	SUBCELLULAR LOCATION: Cytoplasm {ECO:0000269|PubMed:19269317}. Mitochondrion {ECO:0000269|PubMed:19269317}. Nucleus {ECO:0000269|PubMed:19269317}. Note=The 83 N-terminal amino acids function as un uncleaved transit peptide, and arginine residues within it are crucial for mitochondrial localization.	cytoplasm; cytosol; extracellular space; extracellular vesicular exosome; intracellular; mitochondrion; nucleus; plasma membrane; TRAF2-GSTP1 complex; vesicle
P78347	GTF2I_HUMAN	General transcription factor II-I (GTFII-I) (TFII-I) (Bruton tyrosine kinase-associated protein 135) (BAP-135) (BTK-associated protein 135) (SRF-Phox1-interacting protein) (SPIN) (Williams-Beuren syndrome chromosomal region 6 protein)	GTF2I BAP135 WBSCR6	Homo sapiens (Human)	998	FUNCTION: Interacts with the basal transcription machinery by coordinating the formation of a multiprotein complex at the C-FOS promoter, and linking specific signal responsive activator complexes. Promotes the formation of stable high-order complexes of SRF and PHOX1 and interacts cooperatively with PHOX1 to promote serum-inducible transcription of a reporter gene deriven by the C-FOS serum resp…	SUBCELLULAR LOCATION: Cytoplasm {ECO:0000269|PubMed:10373551}. Nucleus {ECO:0000255|PROSITE-ProRule:PRU00484, ECO:0000269|PubMed:10373551}. Note=Colocalizes with BTK in the cytoplasm.	cytoplasm; membrane; nucleus
P49915	GUAA_HUMAN	GMP synthase [glutamine-hydrolyzing] (EC 6.3.5.2) (GMP synthetase) (Glutamine amidotransferase)	GMPS	Homo sapiens (Human)	693	FUNCTION: Involved in the de novo synthesis of guanine nucleotides which are not only essential for DNA and RNA synthesis, but also provide GTP, which is involved in a number of cellular processes important for cell division.	SUBCELLULAR LOCATION: Cytoplasm.	cytoplasm; cytosol
P04908	H2A1B_HUMAN	Histone H2A type 1-B/E (Histone H2A.2) (Histone H2A/a) (Histone H2A/m)	HIST1H2AB H2AFM; HIST1H2AE H2AFA	Homo sapiens (Human)	130	FUNCTION: Core component of nucleosome. Nucleosomes wrap and compact DNA into chromatin, limiting DNA accessibility to the cellular machineries which require DNA as a template. Histones thereby play a central role in transcription regulation, DNA repair, DNA replication and chromosomal stability. DNA accessibility is regulated via a complex set of post-translational modifications of histones, als…	SUBCELLULAR LOCATION: Nucleus. Chromosome.	extracellular vesicular exosome; nucleosome; nucleus
Q6FI13	H2A2A_HUMAN	Histone H2A type 2-A (Histone H2A.2) (Histone H2A/o)	HIST2H2AA3 H2AFO HIST2H2AA; HIST2H2AA4	Homo sapiens (Human)	130	FUNCTION: Core component of nucleosome. Nucleosomes wrap and compact DNA into chromatin, limiting DNA accessibility to the cellular machineries which require DNA as a template. Histones thereby play a central role in transcription regulation, DNA repair, DNA replication and chromosomal stability. DNA accessibility is regulated via a complex set of post-translational modifications of histones, als…	SUBCELLULAR LOCATION: Nucleus. Chromosome.	extracellular vesicular exosome; nucleosome; nucleus
P33778	H2B1B_HUMAN	Histone H2B type 1-B (Histone H2B.1) (Histone H2B.f) (H2B/f)	HIST1H2BB H2BFF	Homo sapiens (Human)	126	FUNCTION: Core component of nucleosome. Nucleosomes wrap and compact DNA into chromatin, limiting DNA accessibility to the cellular machineries which require DNA as a template. Histones thereby play a central role in transcription regulation, DNA repair, DNA replication and chromosomal stability. DNA accessibility is regulated via a complex set of post-translational modifications of histones, als…	SUBCELLULAR LOCATION: Nucleus. Chromosome.	nucleoplasm; nucleosome; nucleus
P58876	H2B1D_HUMAN	Histone H2B type 1-D (HIRA-interacting protein 2) (Histone H2B.1 B) (Histone H2B.b) (H2B/b)	HIST1H2BD H2BFB HIRIP2	Homo sapiens (Human)	126	FUNCTION: Core component of nucleosome. Nucleosomes wrap and compact DNA into chromatin, limiting DNA accessibility to the cellular machineries which require DNA as a template. Histones thereby play a central role in transcription regulation, DNA repair, DNA replication and chromosomal stability. DNA accessibility is regulated via a complex set of post-translational modifications of histones, als…	SUBCELLULAR LOCATION: Nucleus. Chromosome.	extracellular vesicular exosome; nucleoplasm; nucleosome; nucleus
Q99880	H2B1L_HUMAN	Histone H2B type 1-L (Histone H2B.c) (H2B/c)	HIST1H2BL H2BFC	Homo sapiens (Human)	126	FUNCTION: Core component of nucleosome. Nucleosomes wrap and compact DNA into chromatin, limiting DNA accessibility to the cellular machineries which require DNA as a template. Histones thereby play a central role in transcription regulation, DNA repair, DNA replication and chromosomal stability. DNA accessibility is regulated via a complex set of post-translational modifications of histones, als…	SUBCELLULAR LOCATION: Nucleus. Chromosome.	extracellular vesicular exosome; nucleoplasm; nucleosome; nucleus
Q8N257	H2B3B_HUMAN	Histone H2B type 3-B (H2B type 12)	HIST3H2BB	Homo sapiens (Human)	126	FUNCTION: Core component of nucleosome. Nucleosomes wrap and compact DNA into chromatin, limiting DNA accessibility to the cellular machineries which require DNA as a template. Histones thereby play a central role in transcription regulation, DNA repair, DNA replication and chromosomal stability. DNA accessibility is regulated via a complex set of post-translational modifications of histones, als…	SUBCELLULAR LOCATION: Nucleus. Chromosome.	nucleoplasm; nucleosome; nucleus
P68431	H31_HUMAN	Histone H3.1 (Histone H3/a) (Histone H3/b) (Histone H3/c) (Histone H3/d) (Histone H3/f) (Histone H3/h) (Histone H3/i) (Histone H3/j) (Histone H3/k) (Histone H3/l)	HIST1H3A H3FA; HIST1H3B H3FL; HIST1H3C H3FC; HIST1H3D H3FB; HIST1H3E H3FD; HIST1H3F H3FI; HIST1H3G H3FH; HIST1H3H H3FK; HIST1H3I H3FF; HIST1H3J H3FJ	Homo sapiens (Human)	136	FUNCTION: Core component of nucleosome. Nucleosomes wrap and compact DNA into chromatin, limiting DNA accessibility to the cellular machineries which require DNA as a template. Histones thereby play a central role in transcription regulation, DNA repair, DNA replication and chromosomal stability. DNA accessibility is regulated via a complex set of post-translational modifications of histones, als…	SUBCELLULAR LOCATION: Nucleus. Chromosome.	extracellular region; extracellular vesicular exosome; membrane; nuclear chromosome; nucleoplasm; nucleosome; nucleus; protein complex
Q16695	H31T_HUMAN	Histone H3.1t (H3/t) (H3t) (H3/g)	HIST3H3 H3FT	Homo sapiens (Human)	136	FUNCTION: Core component of nucleosome. Nucleosomes wrap and compact DNA into chromatin, limiting DNA accessibility to the cellular machineries which require DNA as a template. Histones thereby play a central role in transcription regulation, DNA repair, DNA replication and chromosomal stability. DNA accessibility is regulated via a complex set of post-translational modifications of histones, als…	SUBCELLULAR LOCATION: Nucleus. Chromosome.	extracellular vesicular exosome; nucleoplasm; nucleosome; nucleus
P62805	H4_HUMAN	Histone H4	HIST1H4A H4/A H4FA; HIST1H4B H4/I H4FI; HIST1H4C H4/G H4FG; HIST1H4D H4/B H4FB; HIST1H4E H4/J H4FJ; HIST1H4F H4/C H4FC; HIST1H4H H4/H H4FH; HIST1H4I H4/M H4FM; HIST1H4J H4/E H4FE; HIST1H4K H4/D H4FD; HIST1H4L H4/K H4FK; HIST2H4A H4/N H4F2 H4FN HIST2H4; HIST2H4B H4/O H4FO; HIST4H4	Homo sapiens (Human)	103	FUNCTION: Core component of nucleosome. Nucleosomes wrap and compact DNA into chromatin, limiting DNA accessibility to the cellular machineries which require DNA as a template. Histones thereby play a central role in transcription regulation, DNA repair, DNA replication and chromosomal stability. DNA accessibility is regulated via a complex set of post-translational modifications of histones, als…	SUBCELLULAR LOCATION: Nucleus. Chromosome.	extracellular region; extracellular vesicular exosome; membrane; nuclear chromosome; nucleoplasm; nucleosome; nucleus; protein complex
P69905	HBA_HUMAN	Hemoglobin subunit alpha (Alpha-globin) (Hemoglobin alpha chain)	HBA1; HBA2	Homo sapiens (Human)	142	FUNCTION: Involved in oxygen transport from the lung to the various peripheral tissues.		blood microparticle; cytosol; cytosolic small ribosomal subunit; endocytic vesicle lumen; extracellular region; extracellular vesicular exosome; haptoglobin-hemoglobin complex; hemoglobin complex; membrane
P68871	HBB_HUMAN	Hemoglobin subunit beta (Beta-globin) (Hemoglobin beta chain) [Cleaved into: LVV-hemorphin-7; Spinorphin]	HBB	Homo sapiens (Human)	147	FUNCTION: Involved in oxygen transport from the lung to the various peripheral tissues.; FUNCTION: LVV-hemorphin-7 potentiates the activity of bradykinin, causing a decrease in blood pressure.; FUNCTION: Spinorphin: functions as an endogenous inhibitor of enkephalin-degrading enzymes such as DPP3, and as a selective antagonist of the P2RX3 receptor which is involved in pain signaling, these prope…		blood microparticle; cytosol; endocytic vesicle lumen; extracellular region; extracellular vesicular exosome; haptoglobin-hemoglobin complex; hemoglobin complex
Q99714	HCD2_HUMAN	3-hydroxyacyl-CoA dehydrogenase type-2 (EC 1.1.1.35) (17-beta-hydroxysteroid dehydrogenase 10) (17-beta-HSD 10) (EC 1.1.1.51) (3-hydroxy-2-methylbutyryl-CoA dehydrogenase) (EC 1.1.1.178) (3-hydroxyacyl-CoA dehydrogenase type II) (Endoplasmic reticulum-associated amyloid beta-peptide-binding protein) (Mitochondrial ribonuclease P protein 2) (Mitochondrial RNase P protein 2) (Short-chain type dehyd…	HSD17B10 ERAB HADH2 MRPP2 SCHAD XH98G2	Homo sapiens (Human)	261	FUNCTION: Functions in mitochondrial tRNA maturation. Part of mitochondrial ribonuclease P, an enzyme composed of MRPP1/TRMT10C, MRPP2/HSD17B10 and MRPP3/KIAA0391, which cleaves tRNA molecules in their 5'-ends. Catalyzes the beta-oxidation at position 17 of androgens and estrogens and has 3-alpha-hydroxysteroid dehydrogenase activity with androsterone. Catalyzes the third step in the beta-oxidati…	SUBCELLULAR LOCATION: Mitochondrion {ECO:0000269|PubMed:12917011, ECO:0000269|PubMed:18984158}.	cytoplasm; endoplasmic reticulum; mitochondrial inner membrane; mitochondrial matrix; mitochondrion; plasma membrane
P51610	HCFC1_HUMAN	Host cell factor 1 (HCF) (HCF-1) (C1 factor) (CFF) (VCAF) (VP16 accessory protein) [Cleaved into: HCF N-terminal chain 1; HCF N-terminal chain 2; HCF N-terminal chain 3; HCF N-terminal chain 4; HCF N-terminal chain 5; HCF N-terminal chain 6; HCF C-terminal chain 1; HCF C-terminal chain 2; HCF C-terminal chain 3; HCF C-terminal chain 4; HCF C-terminal chain 5; HCF C-terminal chain 6]	HCFC1 HCF1 HFC1	Homo sapiens (Human)	2035	FUNCTION: Involved in control of the cell cycle. Also antagonizes transactivation by ZBTB17 and GABP2; represses ZBTB17 activation of the p15(INK4b) promoter and inhibits its ability to recruit p300. Coactivator for EGR2 and GABP2. Tethers the chromatin modifying Set1/Ash2 histone H3 'Lys-4' methyltransferase (H3K4me) and Sin3 histone deacetylase (HDAC) complexes (involved in the activation and r…	SUBCELLULAR LOCATION: Cytoplasm. Nucleus. Note=HCFC1R1 modulates its subcellular localization and overexpression of HCFC1R1 leads to accumulation of HCFC1 in the cytoplasm. Nuclear in general, but uniquely cytoplasmic in trigeminal ganglia, becoming nuclear upon HSV reactivation from the latent state. Non-processed HCFC1 associates with chromatin. Colocalizes with CREB3 and CANX in the ER.	cytoplasm; histone acetyltransferase complex; membrane; mitochondrion; MLL1 complex; MLL5-L complex; neuronal cell body; nucleoplasm; nucleus; Set1C/COMPASS complex
Q13547	HDAC1_HUMAN	Histone deacetylase 1 (HD1) (EC 3.5.1.98)	HDAC1 RPD3L1	Homo sapiens (Human)	482	FUNCTION: Responsible for the deacetylation of lysine residues on the N-terminal part of the core histones (H2A, H2B, H3 and H4). Histone deacetylation gives a tag for epigenetic repression and plays an important role in transcriptional regulation, cell cycle progression and developmental events. Histone deacetylases act via the formation of large multiprotein complexes. Deacetylates SP proteins,…	SUBCELLULAR LOCATION: Nucleus.	chromatin; cytoplasm; cytosol; histone deacetylase complex; nuclear chromatin; nucleoplasm; nucleus; NuRD complex; protein complex; Sin3 complex
Q9H583	HEAT1_HUMAN	HEAT repeat-containing protein 1 (Protein BAP28) [Cleaved into: HEAT repeat-containing protein 1, N-terminally processed]	HEATR1 BAP28	Homo sapiens (Human)	2144	FUNCTION: Involved in nucleolar processing of pre-18S ribosomal RNA. Involved in ribosome biosynthesis (By similarity). {ECO:0000250}.	SUBCELLULAR LOCATION: Nucleus, nucleolus {ECO:0000269|PubMed:12429849}.	membrane; mitochondrion; nucleolus; nucleus; ribonucleoprotein complex
O14979	HNRDL_HUMAN	Heterogeneous nuclear ribonucleoprotein D-like (hnRNP D-like) (hnRNP DL) (AU-rich element RNA-binding factor) (JKT41-binding protein) (Protein laAUF1)	HNRNPDL HNRPDL JKTBP	Homo sapiens (Human)	420	FUNCTION: Acts as a transcriptional regulator. Promotes transcription repression. Promotes transcription activation in differentiated myotubes (By similarity). Binds to double- and single-stranded DNA sequences. Binds to the transcription suppressor CATR sequence of the COX5B promoter (By similarity). Binds with high affinity to RNA molecules that contain AU-rich elements (AREs) found within the …	SUBCELLULAR LOCATION: Nucleus. Cytoplasm. Note=Shuttles between the nucleus and the cytoplasm in a TNPO1-dependent manner.	cytoplasm; extracellular vesicular exosome; nucleus; spliceosomal complex
P31943	HNRH1_HUMAN	Heterogeneous nuclear ribonucleoprotein H (hnRNP H) [Cleaved into: Heterogeneous nuclear ribonucleoprotein H, N-terminally processed]	HNRNPH1 HNRPH HNRPH1	Homo sapiens (Human)	449	FUNCTION: This protein is a component of the heterogeneous nuclear ribonucleoprotein (hnRNP) complexes which provide the substrate for the processing events that pre-mRNAs undergo before becoming functional, translatable mRNAs in the cytoplasm. Mediates pre-mRNA alternative splicing regulation. Inhibits, together with CUGBP1, insulin receptor (IR) pre-mRNA exon 11 inclusion in myoblast. Binds to …	SUBCELLULAR LOCATION: Nucleus, nucleoplasm.	catalytic step 2 spliceosome; membrane; nucleoplasm; nucleus
P31942	HNRH3_HUMAN	Heterogeneous nuclear ribonucleoprotein H3 (hnRNP H3) (Heterogeneous nuclear ribonucleoprotein 2H9) (hnRNP 2H9)	HNRNPH3 HNRPH3	Homo sapiens (Human)	346	FUNCTION: Involved in the splicing process and participates in early heat shock-induced splicing arrest. Due to their great structural variations the different isoforms may possess different functions in the splicing reaction.	SUBCELLULAR LOCATION: Nucleus {ECO:0000269|PubMed:8999868}.	nucleus; spliceosomal complex
Q9BUJ2	HNRL1_HUMAN	Heterogeneous nuclear ribonucleoprotein U-like protein 1 (Adenovirus early region 1B-associated protein 5) (E1B-55 kDa-associated protein 5) (E1B-AP5)	HNRNPUL1 E1BAP5 HNRPUL1	Homo sapiens (Human)	856	FUNCTION: Acts as a basic transcriptional regulator. Represses basic transcription driven by several virus and cellular promoters. When associated with BRD7, activates transcription of glucocorticoid-responsive promoter in the absence of ligand-stimulation. Plays also a role in mRNA processing and transport. Binds avidly to poly(G) and poly(C) RNA homopolymers in vitro. {ECO:0000269|PubMed:124899…	SUBCELLULAR LOCATION: Nucleus {ECO:0000269|PubMed:11513728, ECO:0000269|PubMed:12489984, ECO:0000269|PubMed:9733834}.	nucleoplasm; nucleus; ribonucleoprotein complex
Q1KMD3	HNRL2_HUMAN	Heterogeneous nuclear ribonucleoprotein U-like protein 2 (Scaffold-attachment factor A2) (SAF-A2)	HNRNPUL2 HNRPUL2	Homo sapiens (Human)	747		SUBCELLULAR LOCATION: Nucleus {ECO:0000250|UniProtKB:Q00PI9}.	membrane; nucleus
P07910	HNRPC_HUMAN	Heterogeneous nuclear ribonucleoproteins C1/C2 (hnRNP C1/C2)	HNRNPC HNRPC	Homo sapiens (Human)	306	FUNCTION: Binds pre-mRNA and nucleates the assembly of 40S hnRNP particles. Single HNRNPC tetramers bind 230-240 nucleotides. Trimers of HNRNPC tetramers bind 700 nucleotides. May play a role in the early steps of spliceosome assembly and pre-mRNA splicing. Interacts with poly-U tracts in the 3'-UTR or 5'-UTR of mRNA and modulates the stability and the level of translation of bound mRNA molecules…	SUBCELLULAR LOCATION: Nucleus. Note=Component of ribonucleosomes.	catalytic step 2 spliceosome; cytosol; extracellular vesicular exosome; membrane; nuclear chromatin; nucleoplasm; nucleus; pronucleus; protein complex; spliceosomal complex
Q14103	HNRPD_HUMAN	Heterogeneous nuclear ribonucleoprotein D0 (hnRNP D0) (AU-rich element RNA-binding protein 1)	HNRNPD AUF1 HNRPD	Homo sapiens (Human)	355	FUNCTION: Binds with high affinity to RNA molecules that contain AU-rich elements (AREs) found within the 3'-UTR of many proto-oncogenes and cytokine mRNAs. Also binds to double- and single-stranded DNA sequences in a specific manner and functions a transcription factor. Each of the RNA-binding domains specifically can bind solely to a single-stranded non-monotonous 5'-UUAG-3' sequence and also w…	SUBCELLULAR LOCATION: Nucleus. Cytoplasm. Note=Localized in cytoplasmic mRNP granules containing untranslated mRNAs. Component of ribonucleosomes. Cytoplasmic localization oscillates diurnally.	cytosol; extracellular vesicular exosome; nucleoplasm; nucleus; ribonucleoprotein complex
P52597	HNRPF_HUMAN	Heterogeneous nuclear ribonucleoprotein F (hnRNP F) (Nucleolin-like protein mcs94-1) [Cleaved into: Heterogeneous nuclear ribonucleoprotein F, N-terminally processed]	HNRNPF HNRPF	Homo sapiens (Human)	415	FUNCTION: Component of the heterogeneous nuclear ribonucleoprotein (hnRNP) complexes which provide the substrate for the processing events that pre-mRNAs undergo before becoming functional, translatable mRNAs in the cytoplasm. Plays a role in the regulation of alternative splicing events. Binds G-rich sequences in pre-mRNAs and keeps target RNA in an unfolded state. {ECO:0000269|PubMed:20526337}.	SUBCELLULAR LOCATION: Nucleus, nucleoplasm.	catalytic step 2 spliceosome; membrane; nucleoplasm; nucleus
P38159	RBMX_HUMAN	RNA-binding motif protein, X chromosome (Glycoprotein p43) (Heterogeneous nuclear ribonucleoprotein G) (hnRNP G) [Cleaved into: RNA-binding motif protein, X chromosome, N-terminally processed]	RBMX HNRPG RBMXP1	Homo sapiens (Human)	391	FUNCTION: RNA-binding protein that plays several role in the regulation of pre- and post-transcriptional processes. Implicated in tissue-specific regulation of gene transcription and alternative splicing of several pre-mRNAs. Binds to and stimulates transcription from the tumor suppressor TXNIP gene promoter; may thus be involved in tumor suppression. When associated with SAFB, binds to and stimu…	SUBCELLULAR LOCATION: Nucleus {ECO:0000269|PubMed:19282290, ECO:0000269|PubMed:21327109}. Note=Component of ribonucleosomes. Localizes in numerous small granules in the nucleus.	catalytic step 2 spliceosome; extracellular space; extracellular vesicular exosome; membrane; nuclear euchromatin; nucleoplasm; nucleus; ribonucleoprotein complex; supraspliceosomal complex
P61978	HNRPK_HUMAN	Heterogeneous nuclear ribonucleoprotein K (hnRNP K) (Transformation up-regulated nuclear protein) (TUNP)	HNRNPK HNRPK	Homo sapiens (Human)	463	FUNCTION: One of the major pre-mRNA-binding proteins. Binds tenaciously to poly(C) sequences. Likely to play a role in the nuclear metabolism of hnRNAs, particularly for pre-mRNAs that contain cytidine-rich sequences. Can also bind poly(C) single-stranded DNA. Plays an important role in p53/TP53 response to DNA damage, acting at the level of both transcription activation and repression. When sumo…	SUBCELLULAR LOCATION: Cytoplasm. Nucleus, nucleoplasm. Cell projection, podosome. Note=Recruited to p53/TP53-responsive promoters, in the presence of functional p53/TP53. In case of ASFV infection, there is a shift in the localization which becomes predominantly nuclear.	catalytic step 2 spliceosome; cell projection; cytoplasm; extracellular vesicular exosome; focal adhesion; membrane; nuclear chromatin; nucleoplasm; nucleus; podosome
P14866	HNRPL_HUMAN	Heterogeneous nuclear ribonucleoprotein L (hnRNP L)	HNRNPL HNRPL P/OKcl.14	Homo sapiens (Human)	589	FUNCTION: Splicing factor binding to exonic or intronic sites and acting as either an activator or repressor of exon inclusion. Exhibits a binding preference for CA-rich elements. Component of the heterogeneous nuclear ribonucleoprotein (hnRNP) complexes and associated with most nascent transcripts. Associates, together with APEX1, to the negative calcium responsive element (nCaRE) B2 of the APEX…	SUBCELLULAR LOCATION: Nucleus, nucleoplasm {ECO:0000269|PubMed:17289661}. Cytoplasm {ECO:0000269|PubMed:17289661}. Note=Localized in cytoplasmic mRNP granules containing untranslated mRNAs.	cytoplasm; extracellular vesicular exosome; membrane; nucleoplasm; nucleus; pronucleus; ribonucleoprotein complex
P52272	HNRPM_HUMAN	Heterogeneous nuclear ribonucleoprotein M (hnRNP M)	HNRNPM HNRPM NAGR1	Homo sapiens (Human)	730	FUNCTION: Pre-mRNA binding protein in vivo, binds avidly to poly(G) and poly(U) RNA homopolymers in vitro. Involved in splicing. Acts as a receptor for carcinoembryonic antigen in Kupffer cells, may initiate a series of signaling events leading to tyrosine phosphorylation of proteins and induction of IL-1 alpha, IL-6, IL-10 and tumor necrosis factor alpha cytokines.	SUBCELLULAR LOCATION: Nucleus, nucleolus {ECO:0000269|Ref.5}.	catalytic step 2 spliceosome; extracellular matrix; extracellular vesicular exosome; integral component of plasma membrane; membrane; nuclear matrix; nucleoplasm; nucleus; paraspeckles; spliceosomal complex
O60506	HNRPQ_HUMAN	Heterogeneous nuclear ribonucleoprotein Q (hnRNP Q) (Glycine- and tyrosine-rich RNA-binding protein) (GRY-RBP) (NS1-associated protein 1) (Synaptotagmin-binding, cytoplasmic RNA-interacting protein)	SYNCRIP HNRPQ NSAP1	Homo sapiens (Human)	623	FUNCTION: Heterogenous nuclear ribonucleoprotein (hnRNP) implicated in mRNA processing mechanisms. Component of the CRD-mediated complex that promotes MYC mRNA stability. Isoform 1, isoform 2 and isoform 3 are associated in vitro with pre-mRNA, splicing intermediates and mature mRNA protein complexes. Isoform 1 binds to apoB mRNA AU-rich sequences. Isoform 1 is part of the APOB mRNA editosome com…	SUBCELLULAR LOCATION: Cytoplasm {ECO:0000269|PubMed:11574476, ECO:0000269|PubMed:17289661, ECO:0000269|PubMed:19029303}. Microsome {ECO:0000250}. Endoplasmic reticulum {ECO:0000250}. Nucleus {ECO:0000250}. Note=The tyrosine phosphorylated form bound to RNA is found in microsomes (By similarity). Localized in cytoplasmic mRNP granules containing untranslated mRNAs. {ECO:0000250}.; SUBCELLULAR LOCA…	catalytic step 2 spliceosome; CRD-mediated mRNA stability complex; endoplasmic reticulum; GAIT complex; histone pre-mRNA 3'end processing complex; membrane; nucleoplasm; nucleus; ribonucleoprotein complex
O43390	HNRPR_HUMAN	Heterogeneous nuclear ribonucleoprotein R (hnRNP R)	HNRNPR HNRPR	Homo sapiens (Human)	633	FUNCTION: Component of ribonucleosomes, which are complexes of at least 20 other different heterogenious nuclear ribonucleoproteins (hnRNP). hnRNP play an important role in processing of precursor mRNA in the nucleus.	SUBCELLULAR LOCATION: Nucleus, nucleoplasm {ECO:0000269|PubMed:17289661}. Cytoplasm {ECO:0000269|PubMed:17289661}. Note=Localized in cytoplasmic mRNP granules containing untranslated mRNAs.	catalytic step 2 spliceosome; cytoplasm; nucleoplasm; nucleus; ribonucleoprotein complex; spliceosomal complex
Q00839	HNRPU_HUMAN	Heterogeneous nuclear ribonucleoprotein U (hnRNP U) (Scaffold attachment factor A) (SAF-A) (p120) (pp120)	HNRNPU HNRPU SAFA U21.1	Homo sapiens (Human)	825	FUNCTION: Component of the CRD-mediated complex that promotes MYC mRNA stabilization. Binds to pre-mRNA. Has high affinity for scaffold-attached region (SAR) DNA. Binds to double- and single-stranded DNA and RNA. Plays a role in the circadian regulation of the core clock component ARNTL/BMAL1 transcription (By similarity). {ECO:0000250|UniProtKB:Q8VEK3, ECO:0000269|PubMed:19029303}.	SUBCELLULAR LOCATION: Nucleus {ECO:0000269|PubMed:20858735}. Cytoplasm {ECO:0000269|PubMed:19029303}. Cell surface {ECO:0000269|PubMed:7993898}. Note=Localized in cytoplasmic mRNP granules containing untranslated mRNAs. Component of ribonucleosomes. {ECO:0000269|PubMed:17289661}.	catalytic step 2 spliceosome; cell surface; CRD-mediated mRNA stability complex; cytoplasmic ribonucleoprotein granule; membrane; nucleoplasm; nucleus; ribonucleoprotein complex
Q92598	HS105_HUMAN	Heat shock protein 105 kDa (Antigen NY-CO-25) (Heat shock 110 kDa protein)	HSPH1 HSP105 HSP110 KIAA0201	Homo sapiens (Human)	858	FUNCTION: Prevents the aggregation of denatured proteins in cells under severe stress, on which the ATP levels decrease markedly. Inhibits HSPA8/HSC70 ATPase and chaperone activities (By similarity). {ECO:0000250}.	SUBCELLULAR LOCATION: Cytoplasm {ECO:0000269|PubMed:9931472}.	cytoplasm; cytosol; endocytic vesicle lumen; extracellular region; extracellular vesicular exosome; microtubule; nucleus
P07900	HS90A_HUMAN	Heat shock protein HSP 90-alpha (Heat shock 86 kDa) (HSP 86) (HSP86) (Lipopolysaccharide-associated protein 2) (LAP-2) (LPS-associated protein 2) (Renal carcinoma antigen NY-REN-38)	HSP90AA1 HSP90A HSPC1 HSPCA	Homo sapiens (Human)	732	FUNCTION: Molecular chaperone that promotes the maturation, structural maintenance and proper regulation of specific target proteins involved for instance in cell cycle control and signal transduction. Undergoes a functional cycle that is linked to its ATPase activity. This cycle probably induces conformational changes in the client proteins, thereby causing their activation. Interacts dynamicall…	SUBCELLULAR LOCATION: Cytoplasm. Melanosome. Cell membrane. Note=Identified by mass spectrometry in melanosome fractions from stage I to stage IV.	cytoplasm; cytosol; endocytic vesicle lumen; extracellular region; extracellular vesicular exosome; melanosome; membrane; mitochondrion; nucleus; plasma membrane
P08238	HS90B_HUMAN	Heat shock protein HSP 90-beta (HSP 90) (Heat shock 84 kDa) (HSP 84) (HSP84)	HSP90AB1 HSP90B HSPC2 HSPCB	Homo sapiens (Human)	724	FUNCTION: Molecular chaperone that promotes the maturation, structural maintenance and proper regulation of specific target proteins involved for instance in cell cycle control and signal transduction. Undergoes a functional cycle that is linked to its ATPase activity. This cycle probably induces conformational changes in the client proteins, thereby causing their activation. Interacts dynamicall…	SUBCELLULAR LOCATION: Cytoplasm. Melanosome. Note=Identified by mass spectrometry in melanosome fractions from stage I to stage IV.	apical plasma membrane; basolateral plasma membrane; brush border membrane; cell surface; cytoplasm; cytosol; extracellular vesicular exosome; inclusion body; melanosome; membrane; mitochondrion
P48723	HSP13_HUMAN	Heat shock 70 kDa protein 13 (Microsomal stress-70 protein ATPase core) (Stress-70 protein chaperone microsome-associated 60 kDa protein)	HSPA13 STCH	Homo sapiens (Human)	471	FUNCTION: Has peptide-independent ATPase activity.	SUBCELLULAR LOCATION: Microsome. Endoplasmic reticulum.	endoplasmic reticulum; extracellular vesicular exosome; intracellular membrane-bounded organelle
P08107	HSP71_HUMAN	Heat shock 70 kDa protein 1A/1B (Heat shock 70 kDa protein 1/2) (HSP70-1/HSP70-2) (HSP70.1/HSP70.2)	HSPA1A HSPA1 HSX70; HSPA1B	Homo sapiens (Human)	641	FUNCTION: In cooperation with other chaperones, Hsp70s stabilize preexistent proteins against aggregation and mediate the folding of newly translated polypeptides in the cytosol as well as within organelles. These chaperones participate in all these processes through their ability to recognize nonnative conformations of other proteins. They bind extended peptide segments with a net hydrophobic ch…	SUBCELLULAR LOCATION: Cytoplasm {ECO:0000269|PubMed:17289661}. Note=Localized in cytoplasmic mRNP granules containing untranslated mRNAs.	aggresome; blood microparticle; centriole; cytoplasm; cytosol; endoplasmic reticulum; extracellular vesicular exosome; focal adhesion; inclusion body; mitochondrion; nuclear speck; nucleus; perinuclear region of cytoplasm; ribonucleoprotein complex; vesicle
P34932	HSP74_HUMAN	Heat shock 70 kDa protein 4 (HSP70RY) (Heat shock 70-related protein APG-2)	HSPA4 APG2	Homo sapiens (Human)	840		SUBCELLULAR LOCATION: Cytoplasm {ECO:0000305}.	cytosol; extracellular vesicular exosome; mitochondrion
P17066	HSP76_HUMAN	Heat shock 70 kDa protein 6 (Heat shock 70 kDa protein B')	HSPA6 HSP70B'	Homo sapiens (Human)	643	FUNCTION: In cooperation with other chaperones, Hsp70s stabilize preexistent proteins against aggregation and mediate the folding of newly translated polypeptides in the cytosol as well as within organelles. These chaperones participate in all these processes through their ability to recognize nonnative conformations of other proteins. They bind extended peptide segments with a net hydrophobic ch…		blood microparticle; centriole; cytoplasm; cytosol; extracellular vesicular exosome
P11142	HSP7C_HUMAN	Heat shock cognate 71 kDa protein (Heat shock 70 kDa protein 8) (Lipopolysaccharide-associated protein 1) (LAP-1) (LPS-associated protein 1)	HSPA8 HSC70 HSP73 HSPA10	Homo sapiens (Human)	646	FUNCTION: Acts as a repressor of transcriptional activation. Inhibits the transcriptional coactivator activity of CITED1 on Smad-mediated transcription. Chaperone. Component of the PRP19-CDC5L complex that forms an integral part of the spliceosome and is required for activating pre-mRNA splicing. May have a scaffolding role in the spliceosome assembly as it contacts all other components of the co…	SUBCELLULAR LOCATION: Cytoplasm. Melanosome. Nucleus, nucleolus. Cell membrane. Note=Localized in cytoplasmic mRNP granules containing untranslated mRNAs. Translocates rapidly from the cytoplasm to the nuclei, and especially to the nucleoli, upon heat shock.	blood microparticle; clathrin-sculpted gamma-aminobutyric acid transport vesicle membrane; cytosol; extracellular space; extracellular vesicular exosome; focal adhesion; intracellular; melanosome; membrane; nucleolus; nucleus; plasma membrane; Prp19 complex; ribonucleoprotein complex; spliceosomal complex
P04792	HSPB1_HUMAN	Heat shock protein beta-1 (HspB1) (28 kDa heat shock protein) (Estrogen-regulated 24 kDa protein) (Heat shock 27 kDa protein) (HSP 27) (Stress-responsive protein 27) (SRP27)	HSPB1 HSP27 HSP28	Homo sapiens (Human)	205	FUNCTION: Involved in stress resistance and actin organization.	SUBCELLULAR LOCATION: Cytoplasm. Nucleus. Cytoplasm, cytoskeleton, spindle. Note=Cytoplasmic in interphase cells. Colocalizes with mitotic spindles in mitotic cells. Translocates to the nucleus during heat shock and resides in sub-nuclear structures known as SC35 speckles or nuclear splicing speckles.	cytoplasm; cytoskeleton; cytosol; extracellular space; extracellular vesicular exosome; focal adhesion; nucleus; plasma membrane; proteasome complex; spindle; Z disc
Q9BUP3	HTAI2_HUMAN	Oxidoreductase HTATIP2 (EC 1.1.1.-) (30 kDa HIV-1 TAT-interacting protein) (HIV-1 TAT-interactive protein 2)	HTATIP2 CC3 TIP30	Homo sapiens (Human)	242	FUNCTION: Oxidoreductase required for tumor suppression. NAPDH-bound form inhibits nuclear import by competing with nuclear import substrates for binding to a subset of nuclear transport receptors. May act as a redox sensor linked to transcription through regulation of nuclear import. Isoform 1 is a metastasis suppressor with proapoptotic as well as antiangiogenic properties. Isoform 2 has an ant…	SUBCELLULAR LOCATION: Cytoplasm {ECO:0000269|PubMed:15282309}. Nucleus envelope {ECO:0000269|PubMed:15282309}.	cytoplasm; membrane; nuclear envelope; nucleus
O43719	HTSF1_HUMAN	HIV Tat-specific factor 1 (Tat-SF1)	HTATSF1	Homo sapiens (Human)	755	FUNCTION: Functions as a general transcription factor playing a role in the process of transcriptional elongation. May mediate the reciprocal stimulatory effect of splicing on transcriptional elongation. In case of infection by HIV-1, it is up-regulated by the HIV-1 proteins NEF and gp120, acts as a cofactor required for the Tat-enhanced transcription of the virus. {ECO:0000269|PubMed:10393184, E…	SUBCELLULAR LOCATION: Nucleus {ECO:0000269|PubMed:15485897, ECO:0000269|PubMed:8849451}.	nucleus
P48735	IDHP_HUMAN	Isocitrate dehydrogenase [NADP], mitochondrial (IDH) (EC 1.1.1.42) (ICD-M) (IDP) (NADP(+)-specific ICDH) (Oxalosuccinate decarboxylase)	IDH2	Homo sapiens (Human)	452	FUNCTION: Plays a role in intermediary metabolism and energy production. It may tightly associate or interact with the pyruvate dehydrogenase complex.	SUBCELLULAR LOCATION: Mitochondrion.	extracellular vesicular exosome; mitochondrial inner membrane; mitochondrial matrix; mitochondrion
P47813	IF1AX_HUMAN	Eukaryotic translation initiation factor 1A, X-chromosomal (eIF-1A X isoform) (Eukaryotic translation initiation factor 4C) (eIF-4C)	EIF1AX EIF1A EIF4C	Homo sapiens (Human)	144	FUNCTION: Seems to be required for maximal rate of protein biosynthesis. Enhances ribosome dissociation into subunits and stabilizes the binding of the initiator Met-tRNA(I) to 40 S ribosomal subunits.		cytosol
P60842	IF4A1_HUMAN	Eukaryotic initiation factor 4A-I (eIF-4A-I) (eIF4A-I) (EC 3.6.4.13) (ATP-dependent RNA helicase eIF4A-1)	EIF4A1 DDX2A EIF4A	Homo sapiens (Human)	406	FUNCTION: ATP-dependent RNA helicase which is a subunit of the eIF4F complex involved in cap recognition and is required for mRNA binding to ribosome. In the current model of translation initiation, eIF4A unwinds RNA secondary structures in the 5'-UTR of mRNAs which is necessary to allow efficient binding of the small ribosomal subunit, and subsequent scanning for the initiator codon. {ECO:000026…		cytosol; eukaryotic translation initiation factor 4F complex; extracellular vesicular exosome; membrane
P38919	IF4A3_HUMAN	Eukaryotic initiation factor 4A-III (eIF-4A-III) (eIF4A-III) (EC 3.6.4.13) (ATP-dependent RNA helicase DDX48) (ATP-dependent RNA helicase eIF4A-3) (DEAD box protein 48) (Eukaryotic initiation factor 4A-like NUK-34) (Eukaryotic translation initiation factor 4A isoform 3) (Nuclear matrix protein 265) (NMP 265) (hNMP 265) [Cleaved into: Eukaryotic initiation factor 4A-III, N-terminally processed]	EIF4A3 DDX48 KIAA0111	Homo sapiens (Human)	411	FUNCTION: ATP-dependent RNA helicase. Core component of the splicing-dependent multiprotein exon junction complex (EJC) deposited at splice junctions on mRNAs. The EJC is a dynamic structure consisting of core proteins and several peripheral nuclear and cytoplasmic associated factors that join the complex only transiently either during EJC assembly or during subsequent mRNA metabolism. The EJC ma…	SUBCELLULAR LOCATION: Nucleus. Nucleus speckle. Cytoplasm. Note=Nucleocytoplasmic shuttling protein. Travels to the cytoplasm as part of the exon junction complex (EJC) bound to mRNA. Detected in dendritic layer as well as the nuclear and cytoplasmic (somatic) compartments of neurons. Colocalizes with STAU1 and FMR1 in dendrites (By similarity). {ECO:0000250}.	catalytic step 2 spliceosome; cytoplasm; cytosol; exon-exon junction complex; membrane; nuclear speck; nucleus
P06730	IF4E_HUMAN	Eukaryotic translation initiation factor 4E (eIF-4E) (eIF4E) (eIF-4F 25 kDa subunit) (mRNA cap-binding protein)	EIF4E EIF4EL1 EIF4F	Homo sapiens (Human)	217	FUNCTION: Recognizes and binds the 7-methylguanosine-containing mRNA cap during an early step in the initiation of protein synthesis and facilitates ribosome binding by inducing the unwinding of the mRNAs secondary structures. Component of the CYFIP1-EIF4E-FMR1 complex which binds to the mRNA cap and mediates translational repression. In the CYFIP1-EIF4E-FMR1 complex this subunit mediates the bin…	SUBCELLULAR LOCATION: Cytoplasm, P-body {ECO:0000269|PubMed:20616046}. Cytoplasm {ECO:0000250}.	chromatoid body; cytoplasm; cytoplasmic mRNA processing body; cytoplasmic stress granule; cytosol; eukaryotic translation initiation factor 4F complex; extracellular vesicular exosome; mRNA cap binding complex; RISC complex
Q15056	IF4H_HUMAN	Eukaryotic translation initiation factor 4H (eIF-4H) (Williams-Beuren syndrome chromosomal region 1 protein)	EIF4H KIAA0038 WBSCR1 WSCR1	Homo sapiens (Human)	248	FUNCTION: Stimulates the RNA helicase activity of EIF4A in the translation initiation complex. Binds weakly mRNA. {ECO:0000269|PubMed:10585411, ECO:0000269|PubMed:11418588}.	SUBCELLULAR LOCATION: Cytoplasm, perinuclear region {ECO:0000250}.	cytosol; eukaryotic translation initiation factor 4F complex; membrane; perinuclear region of cytoplasm
P63241	IF5A1_HUMAN	Eukaryotic translation initiation factor 5A-1 (eIF-5A-1) (eIF-5A1) (Eukaryotic initiation factor 5A isoform 1) (eIF-5A) (Rev-binding factor) (eIF-4D)	EIF5A	Homo sapiens (Human)	154	FUNCTION: mRNA-binding protein involved in translation elongation. Has an important function at the level of mRNA turnover, probably acting downstream of decapping. Involved in actin dynamics and cell cycle progression, mRNA decay and probably in a pathway involved in stress response and maintenance of cell wall integrity. With syntenin SDCBP, functions as a regulator of p53/TP53 and p53/TP53-dep…	SUBCELLULAR LOCATION: Cytoplasm. Nucleus. Endoplasmic reticulum membrane; Peripheral membrane protein; Cytoplasmic side. Nucleus, nuclear pore complex. Note=Hypusine modification promotes the nuclear export and cytoplasmic localization and there was a dynamic shift in the localization from predominantly cytoplasmic to primarily nuclear under apoptotic inducing conditions.	annulate lamellae; cytoplasm; cytosol; endoplasmic reticulum membrane; extracellular vesicular exosome; membrane; nuclear pore; nucleus
P56537	IF6_HUMAN	Eukaryotic translation initiation factor 6 (eIF-6) (B(2)GCN homolog) (B4 integrin interactor) (CAB) (p27(BBP))	EIF6 EIF3A ITGB4BP OK/SW-cl.27	Homo sapiens (Human)	245	FUNCTION: Binds to the 60S ribosomal subunit and prevents its association with the 40S ribosomal subunit to form the 80S initiation complex in the cytoplasm. May behave as a stimulatory translation initiation factor downstream insulin/growth factors. Is also involved in ribosome biogenesis. Associates with pre-60S subunits in the nucleus and is involved in its nuclear export. Cytoplasmic release …	SUBCELLULAR LOCATION: Cytoplasm. Nucleus, nucleolus. Note=Shuttles between cytoplasm and nucleus/nucleolus.	cytoplasm; extracellular vesicular exosome; lamin filament; nucleus
Q12905	ILF2_HUMAN	Interleukin enhancer-binding factor 2 (Nuclear factor of activated T-cells 45 kDa)	ILF2 NF45 PRO3063	Homo sapiens (Human)	390	FUNCTION: Appears to function predominantly as a heterodimeric complex with ILF3. This complex may regulate transcription of the IL2 gene during T-cell activation. It can also promote the formation of stable DNA-dependent protein kinase holoenzyme complexes on DNA. Essential for the efficient reshuttling of ILF3 (isoform 1 and isoform 2) into the nucleus. {ECO:0000269|PubMed:10574923, ECO:0000269…	SUBCELLULAR LOCATION: Nucleus, nucleolus. Cytoplasm. Nucleus. Note=Localized in cytoplasmic mRNP granules containing untranslated mRNAs.	cytoplasm; membrane; nucleolus; nucleus; ribonucleoprotein complex
Q12906	ILF3_HUMAN	Interleukin enhancer-binding factor 3 (Double-stranded RNA-binding protein 76) (DRBP76) (M-phase phosphoprotein 4) (MPP4) (Nuclear factor associated with dsRNA) (NFAR) (Nuclear factor of activated T-cells 90 kDa) (NF-AT-90) (Translational control protein 80) (TCP80)	ILF3 DRBF MPHOSPH4 NF90	Homo sapiens (Human)	894	FUNCTION: May facilitate double-stranded RNA-regulated gene expression at the level of post-transcription. Can act as a translation inhibitory protein which binds to coding sequences of acid beta-glucosidase (GCase) and other mRNAs and functions at the initiation phase of GCase mRNA translation, probably by inhibiting its binding to polysomes. Can regulate protein arginine N-methyltransferase 1 a…	SUBCELLULAR LOCATION: Nucleus, nucleolus. Cytoplasm. Nucleus. Note=Localizes in the cytoplasm in response to viral dsRNA. The unphosphorylated form is retained in the nucleus by ILF2. Phosphorylation at Thr-188 and Thr-315 causes the dissociation of ILF2 from the ILF2-ILF3 complex resulting in a cytoplasmic sequestration of ILF3. Localized in cytoplasmic mRNP granules containing untranslated mRNA…	cytoplasm; membrane; mitochondrion; nucleolus; nucleus; ribonucleoprotein complex
P52292	IMA1_HUMAN	Importin subunit alpha-1 (Karyopherin subunit alpha-2) (RAG cohort protein 1) (SRP1-alpha)	KPNA2 RCH1 SRP1	Homo sapiens (Human)	529	FUNCTION: Functions in nuclear protein import as an adapter protein for nuclear receptor KPNB1. Binds specifically and directly to substrates containing either a simple or bipartite NLS motif. Docking of the importin/substrate complex to the nuclear pore complex (NPC) is mediated by KPNB1 through binding to nucleoporin FxFG repeats and the complex is subsequently translocated through the pore by …	SUBCELLULAR LOCATION: Cytoplasm {ECO:0000269|PubMed:7604027}. Nucleus {ECO:0000269|PubMed:7604027}.	cytoplasm; cytosol; membrane; nucleoplasm; nucleus
O00629	IMA3_HUMAN	Importin subunit alpha-3 (Importin alpha Q1) (Qip1) (Karyopherin subunit alpha-4)	KPNA4 QIP1	Homo sapiens (Human)	521	FUNCTION: Functions in nuclear protein import as an adapter protein for nuclear receptor KPNB1. Binds specifically and directly to substrates containing either a simple or bipartite NLS motif. Docking of the importin/substrate complex to the nuclear pore complex (NPC) is mediated by KPNB1 through binding to nucleoporin FxFG repeats and the complex is subsequently translocated through the pore by …	SUBCELLULAR LOCATION: Cytoplasm {ECO:0000250}. Nucleus {ECO:0000250}.	cytosol; extracellular vesicular exosome; nucleoplasm
O00505	IMA4_HUMAN	Importin subunit alpha-4 (Importin alpha Q2) (Qip2) (Karyopherin subunit alpha-3) (SRP1-gamma)	KPNA3 QIP2	Homo sapiens (Human)	521	FUNCTION: Functions in nuclear protein import as an adapter protein for nuclear receptor KPNB1. Binds specifically and directly to substrates containing either a simple or bipartite NLS motif. Docking of the importin/substrate complex to the nuclear pore complex (NPC) is mediated by KPNB1 through binding to nucleoporin FxFG repeats and the complex is subsequently translocated through the pore by …	SUBCELLULAR LOCATION: Cytoplasm {ECO:0000250}. Nucleus {ECO:0000250}.	cytosol; nuclear pore; nucleoplasm
Q14974	IMB1_HUMAN	Importin subunit beta-1 (Importin-90) (Karyopherin subunit beta-1) (Nuclear factor p97) (Pore targeting complex 97 kDa subunit) (PTAC97)	KPNB1 NTF97	Homo sapiens (Human)	876	FUNCTION: Functions in nuclear protein import, either in association with an adapter protein, like an importin-alpha subunit, which binds to nuclear localization signals (NLS) in cargo substrates, or by acting as autonomous nuclear transport receptor. Acting autonomously, serves itself as NLS receptor. Docking of the importin/substrate complex to the nuclear pore complex (NPC) is mediated by KPNB…	SUBCELLULAR LOCATION: Cytoplasm {ECO:0000269|PubMed:11891849}. Nucleus envelope {ECO:0000269|PubMed:11891849}.	cytoplasm; cytosol; endoplasmic reticulum tubular network; extracellular vesicular exosome; membrane; nuclear envelope; nuclear membrane; nuclear pore; nucleoplasm; nucleus
Q16891	MIC60_HUMAN	MICOS complex subunit MIC60 (Cell proliferation-inducing gene 4/52 protein) (Mitochondrial inner membrane protein) (Mitofilin) (p87/89)	IMMT HMP MIC60 MINOS2 PIG4 PIG52	Homo sapiens (Human)	758	FUNCTION: Component of the MICOS complex, a large protein complex of the mitochondrial inner membrane that plays crucial roles in the maintenance of crista junctions, inner membrane architecture, and formation of contact sites to the outer membrane. {ECO:0000269|PubMed:22114354}.	SUBCELLULAR LOCATION: Mitochondrion inner membrane {ECO:0000305}; Single-pass membrane protein {ECO:0000305}.	integral component of membrane; membrane; mitochondrial inner membrane; mitochondrion
Q9NV31	IMP3_HUMAN	U3 small nucleolar ribonucleoprotein protein IMP3 (U3 snoRNP protein IMP3) (BRMS2)	IMP3 C15orf12 MRPS4	Homo sapiens (Human)	184	FUNCTION: Component of the 60-80S U3 small nucleolar ribonucleoprotein (U3 snoRNP). Required for the early cleavages during pre-18S ribosomal RNA processing. {ECO:0000269|PubMed:12655004}.	SUBCELLULAR LOCATION: Nucleus, nucleolus {ECO:0000269|PubMed:12655004}.	nucleolus; nucleus; ribonucleoprotein complex
Q27J81	INF2_HUMAN	Inverted formin-2 (HBEBP2-binding protein C)	INF2 C14orf151 C14orf173	Homo sapiens (Human)	1249	FUNCTION: Severs actin filaments and accelerates their polymerization and depolymerization. {ECO:0000250}.	SUBCELLULAR LOCATION: Cytoplasm, perinuclear region {ECO:0000269|PubMed:20023659}.	cytoplasm; endoplasmic reticulum; nucleus; perinuclear region of cytoplasm
O00410	IPO5_HUMAN	Importin-5 (Imp5) (Importin subunit beta-3) (Karyopherin beta-3) (Ran-binding protein 5) (RanBP5)	IPO5 KPNB3 RANBP5	Homo sapiens (Human)	1097	FUNCTION: Functions in nuclear protein import as nuclear transport receptor. Serves as receptor for nuclear localization signals (NLS) in cargo substrates. Is thought to mediate docking of the importin/substrate complex to the nuclear pore complex (NPC) through binding to nucleoporin and the complex is subsequently translocated through the pore by an energy requiring, Ran-dependent mechanism. At …	SUBCELLULAR LOCATION: Cytoplasm. Nucleus. Nucleus, nucleolus. Note=Nucleus; nuclear rim. Found particularly in the nuclear rim and nucleolus.	cytoplasm; Golgi apparatus; intracellular membrane-bounded organelle; membrane; nuclear membrane; nuclear pore; nucleus
P23229	ITA6_HUMAN	Integrin alpha-6 (CD49 antigen-like family member F) (VLA-6) (CD antigen CD49f) [Cleaved into: Integrin alpha-6 heavy chain; Integrin alpha-6 light chain; Processed integrin alpha-6 (Alpha6p)]	ITGA6	Homo sapiens (Human)	1130	FUNCTION: Integrin alpha-6/beta-1 is a receptor for laminin on platelets. Integrin alpha-6/beta-4 is a receptor for laminin in epithelial cells and it plays a critical structural role in the hemidesmosome. {ECO:0000269|PubMed:17303120}.	SUBCELLULAR LOCATION: Cell membrane {ECO:0000269|PubMed:22314500}; Single-pass type I membrane protein {ECO:0000269|PubMed:22314500}. Cell membrane {ECO:0000269|PubMed:22314500}; Lipid-anchor {ECO:0000269|PubMed:22314500}.	basal plasma membrane; basement membrane; cell-cell adherens junction; cell surface; external side of plasma membrane; filopodium; focal adhesion; hemidesmosome; integrin alpha6-beta4 complex; plasma membrane
P05556	ITB1_HUMAN	Integrin beta-1 (Fibronectin receptor subunit beta) (Glycoprotein IIa) (GPIIA) (VLA-4 subunit beta) (CD antigen CD29)	ITGB1 FNRB MDF2 MSK12	Homo sapiens (Human)	798	FUNCTION: Integrins alpha-1/beta-1, alpha-2/beta-1, alpha-10/beta-1 and alpha-11/beta-1 are receptors for collagen. Integrins alpha-1/beta-1 and alpha-2/beta-2 recognize the proline-hydroxylated sequence G-F-P-G-E-R in collagen. Integrins alpha-2/beta-1, alpha-3/beta-1, alpha-4/beta-1, alpha-5/beta-1, alpha-8/beta-1, alpha-10/beta-1, alpha-11/beta-1 and alpha-V/beta-1 are receptors for fibronecti…	SUBCELLULAR LOCATION: Cell membrane {ECO:0000303|PubMed:10455171}; Single-pass type I membrane protein {ECO:0000255}. Cell projection, invadopodium membrane {ECO:0000269|PubMed:10455171}; Single-pass type I membrane protein {ECO:0000255}. Cell projection, ruffle membrane {ECO:0000303|PubMed:10455171}; Single-pass type I membrane protein {ECO:0000255}. Recycling endosome. Melanosome. Cleavage furr…	acrosomal vesicle; basement membrane; cell surface; cleavage furrow; cytoplasm; external side of plasma membrane; extracellular vesicular exosome; filopodium; focal adhesion; hemidesmosome; integrin alpha10-beta1 complex; integrin alpha11-beta1 complex; integrin alpha1-beta1 complex; integrin alpha2-beta1 complex; integrin alpha3-beta1 complex; integrin alpha7-beta1 complex; integrin alpha8-beta1…
P16144	ITB4_HUMAN	Integrin beta-4 (GP150) (CD antigen CD104)	ITGB4	Homo sapiens (Human)	1822	FUNCTION: Integrin alpha-6/beta-4 is a receptor for laminin. Plays a critical structural role in the hemidesmosome of epithelial cells. Is required for the regulation of keratinocyte polarity and motility. {ECO:0000269|PubMed:12482924, ECO:0000269|PubMed:19403692}.	SUBCELLULAR LOCATION: Cell membrane; Single-pass type I membrane protein. Cell membrane; Lipid-anchor. Cell junction, hemidesmosome. Note=Colocalizes with DST at the leading edge of migrating keratinocytes.	basal plasma membrane; basement membrane; cell leading edge; cell surface; extracellular vesicular exosome; hemidesmosome; integrin complex; plasma membrane; receptor complex
Q8N163	CCAR2_HUMAN	Cell cycle and apoptosis regulator protein 2 (Cell division cycle and apoptosis regulator protein 2) (DBIRD complex subunit KIAA1967) (Deleted in breast cancer gene 1 protein) (DBC-1) (DBC.1) (p30 DBC)	CCAR2 DBC1 KIAA1967	Homo sapiens (Human)	923	FUNCTION: Core component of the DBIRD complex, a multiprotein complex that acts at the interface between core mRNP particles and RNA polymerase II (RNAPII) and integrates transcript elongation with the regulation of alternative splicing: the DBIRD complex affects local transcript elongation rates and alternative splicing of a large set of exons embedded in (A + T)-rich DNA regions. Inhibits SIRT1…	SUBCELLULAR LOCATION: Nucleus {ECO:0000269|PubMed:23352644}. Note=Recruited to chromatin, post-UV irradiation.	cytoplasm; DBIRD complex; mitochondrial matrix; nuclear chromatin; nucleus
P13645	K1C10_HUMAN	Keratin, type I cytoskeletal 10 (Cytokeratin-10) (CK-10) (Keratin-10) (K10)	KRT10 KPP	Homo sapiens (Human)	584			cytoplasm; extracellular space; extracellular vesicular exosome; intermediate filament; keratin filament; membrane; nucleus
Q99456	K1C12_HUMAN	Keratin, type I cytoskeletal 12 (Cytokeratin-12) (CK-12) (Keratin-12) (K12)	KRT12	Homo sapiens (Human)	494	FUNCTION: May play a unique role in maintaining the normal corneal epithelial function. Together with KRT3, essential for the maintenance of corneal epithelium integrity (By similarity). {ECO:0000250}.		extracellular vesicular exosome; intermediate filament
P02533	K1C14_HUMAN	Keratin, type I cytoskeletal 14 (Cytokeratin-14) (CK-14) (Keratin-14) (K14)	KRT14	Homo sapiens (Human)	472	FUNCTION: The nonhelical tail domain is involved in promoting KRT5-KRT14 filaments to self-organize into large bundles and enhances the mechanical properties involved in resilience of keratin intermediate filaments in vitro. {ECO:0000269|PubMed:11724817}.	SUBCELLULAR LOCATION: Cytoplasm. Nucleus. Note=Expressed in both as a filamentous pattern.	cell periphery; cytoplasm; cytosol; extracellular vesicular exosome; intermediate filament; keratin filament; nucleus
P05783	K1C18_HUMAN	Keratin, type I cytoskeletal 18 (Cell proliferation-inducing gene 46 protein) (Cytokeratin-18) (CK-18) (Keratin-18) (K18)	KRT18 CYK18 PIG46	Homo sapiens (Human)	430	FUNCTION: Involved in the uptake of thrombin-antithrombin complexes by hepatic cells (By similarity). When phosphorylated, plays a role in filament reorganization. Involved in the delivery of mutated CFTR to the plasma membrane. Together with KRT8, is involved in interleukin-6 (IL-6)-mediated barrier protection. {ECO:0000250, ECO:0000269|PubMed:15529338, ECO:0000269|PubMed:16424149, ECO:0000269|P…	SUBCELLULAR LOCATION: Cytoplasm, perinuclear region. Nucleus, nucleolus.	cell periphery; centriolar satellite; cytoplasm; extracellular vesicular exosome; intermediate filament; keratin filament; microtubule organizing center; nucleolus; perinuclear region of cytoplasm
P08727	K1C19_HUMAN	Keratin, type I cytoskeletal 19 (Cytokeratin-19) (CK-19) (Keratin-19) (K19)	KRT19	Homo sapiens (Human)	400	FUNCTION: Involved in the organization of myofibers. Together with KRT8, helps to link the contractile apparatus to dystrophin at the costameres of striated muscle. {ECO:0000269|PubMed:16000376}.		cell periphery; costamere; dystrophin-associated glycoprotein complex; extracellular vesicular exosome; intermediate filament; sarcolemma; Z disc
P35900	K1C20_HUMAN	Keratin, type I cytoskeletal 20 (Cytokeratin-20) (CK-20) (Keratin-20) (K20) (Protein IT)	KRT20	Homo sapiens (Human)	424	FUNCTION: Plays a significant role in maintaining keratin filament organization in intestinal epithelia. When phosphorylated, plays a role in the secretion of mucin in the small intestine (By similarity). {ECO:0000250}.	SUBCELLULAR LOCATION: Cytoplasm {ECO:0000269|PubMed:10973561, ECO:0000269|PubMed:1696264}.	cytoplasm; intermediate filament
P04264	K2C1_HUMAN	Keratin, type II cytoskeletal 1 (67 kDa cytokeratin) (Cytokeratin-1) (CK-1) (Hair alpha protein) (Keratin-1) (K1) (Type-II keratin Kb1)	KRT1 KRTA	Homo sapiens (Human)	644	FUNCTION: May regulate the activity of kinases such as PKC and SRC via binding to integrin beta-1 (ITB1) and the receptor of activated protein kinase C (RACK1/GNB2L1). In complex with C1QBP is a high affinity receptor for kininogen-1/HMWK. {ECO:0000269|PubMed:17956333, ECO:0000269|PubMed:21544310}.	SUBCELLULAR LOCATION: Cell membrane {ECO:0000269|PubMed:17956333}. Note=Located on plasma membrane of neuroblastoma NMB7 cells.	blood microparticle; cytoskeleton; extracellular matrix; extracellular space; extracellular vesicular exosome; keratin filament; membrane; nucleus; plasma membrane
P05787	K2C8_HUMAN	Keratin, type II cytoskeletal 8 (Cytokeratin-8) (CK-8) (Keratin-8) (K8) (Type-II keratin Kb8)	KRT8 CYK8	Homo sapiens (Human)	483	FUNCTION: Together with KRT19, helps to link the contractile apparatus to dystrophin at the costameres of striated muscle. {ECO:0000269|PubMed:16000376}.	SUBCELLULAR LOCATION: Cytoplasm {ECO:0000269|PubMed:10973561, ECO:0000269|PubMed:19188445}. Nucleus, nucleoplasm {ECO:0000250}. Nucleus matrix {ECO:0000250}.	cell-cell junction; costamere; cytoplasm; dystrophin-associated glycoprotein complex; extracellular vesicular exosome; intermediate filament; keratin filament; nuclear matrix; nucleoplasm; nucleus; sarcolemma; Z disc
P54819	KAD2_HUMAN	Adenylate kinase 2, mitochondrial (AK 2) (EC 2.7.4.3) (ATP-AMP transphosphorylase 2) (ATP:AMP phosphotransferase) (Adenylate monophosphate kinase) [Cleaved into: Adenylate kinase 2, mitochondrial, N-terminally processed]	AK2 ADK2	Homo sapiens (Human)	239	FUNCTION: Catalyzes the reversible transfer of the terminal phosphate group between ATP and AMP. Plays an important role in cellular energy homeostasis and in adenine nucleotide metabolism. Adenylate kinase activity is critical for regulation of the phosphate utilization and the AMP de novo biosynthesis pathways. Plays a key role in hematopoiesis. {ECO:0000255|HAMAP-Rule:MF_03168, ECO:0000269|Pub…	SUBCELLULAR LOCATION: Mitochondrion intermembrane space.	cytosol; extracellular vesicular exosome; mitochondrial inner membrane; mitochondrial intermembrane space; sperm mitochondrial sheath
Q8N752	KC1AL_HUMAN	Casein kinase I isoform alpha-like (CKI-alpha-like) (EC 2.7.11.1) (CK1)	CSNK1A1L	Homo sapiens (Human)	337	FUNCTION: Casein kinases are operationally defined by their preferential utilization of acidic proteins such as caseins as substrates. It can phosphorylate a large number of proteins. Participates in Wnt signaling (By similarity). {ECO:0000250}.	SUBCELLULAR LOCATION: Cytoplasm {ECO:0000250}.	cytoplasm; ribonucleoprotein complex
Q07666	KHDR1_HUMAN	KH domain-containing, RNA-binding, signal transduction-associated protein 1 (GAP-associated tyrosine phosphoprotein p62) (Src-associated in mitosis 68 kDa protein) (Sam68) (p21 Ras GTPase-activating protein-associated p62) (p68)	KHDRBS1 SAM68	Homo sapiens (Human)	443	FUNCTION: Recruited and tyrosine phosphorylated by several receptor systems, for example the T-cell, leptin and insulin receptors. Once phosphorylated, functions as an adapter protein in signal transduction cascades by binding to SH2 and SH3 domain-containing proteins. Role in G2-M progression in the cell cycle. Represses CBP-dependent transcriptional activation apparently by competing with other…	SUBCELLULAR LOCATION: Nucleus {ECO:0000269|PubMed:1374686}. Membrane {ECO:0000269|PubMed:1374686}.	cytoplasm; Grb2-Sos complex; membrane; nucleus
Q6ZMV9	KIF6_HUMAN	Kinesin-like protein KIF6	KIF6 C6orf102	Homo sapiens (Human)	814		SUBCELLULAR LOCATION: Cytoplasm, cytoskeleton {ECO:0000305}.	cytoplasm; kinesin complex; male germ cell nucleus; microtubule
P04183	KITH_HUMAN	Thymidine kinase, cytosolic (EC 2.7.1.21)	TK1	Homo sapiens (Human)	234		SUBCELLULAR LOCATION: Cytoplasm.	cytosol
P14618	KPYM_HUMAN	Pyruvate kinase PKM (EC 2.7.1.40) (Cytosolic thyroid hormone-binding protein) (CTHBP) (Opa-interacting protein 3) (OIP-3) (Pyruvate kinase 2/3) (Pyruvate kinase muscle isozyme) (Thyroid hormone-binding protein 1) (THBP1) (Tumor M2-PK) (p58)	PKM OIP3 PK2 PK3 PKM2	Homo sapiens (Human)	531	FUNCTION: Glycolytic enzyme that catalyzes the transfer of a phosphoryl group from phosphoenolpyruvate (PEP) to ADP, generating ATP. Stimulates POU5F1-mediated transcriptional activation. Plays a general role in caspase independent cell death of tumor cells. The ratio betwween the highly active tetrameric form and nearly inactive dimeric form determines whether glucose carbons are channeled to bi…	SUBCELLULAR LOCATION: Cytoplasm. Nucleus. Note=Translocates to the nucleus in response to different apoptotic stimuli. Nuclear translocation is sufficient to induce cell death that is caspase independent, isoform-specific and independent of its enzymatic activity.	cilium; cytoplasm; cytosol; extracellular matrix; extracellular vesicular exosome; mitochondrion; nucleus; plasma membrane; vesicle
Q86UP2	KTN1_HUMAN	Kinectin (CG-1 antigen) (Kinesin receptor)	KTN1 CG1 KIAA0004	Homo sapiens (Human)	1357	FUNCTION: Receptor for kinesin thus involved in kinesin-driven vesicle motility. Accumulates in integrin-based adhesion complexes (IAC) upon integrin aggregation by fibronectin.	SUBCELLULAR LOCATION: Endoplasmic reticulum membrane; Single-pass type II membrane protein. Note=Vesicle membrane protein anchored to the endoplasmic reticulum.	endoplasmic reticulum; endoplasmic reticulum membrane; integral component of membrane; integral component of plasma membrane; membrane
Q16719	KYNU_HUMAN	Kynureninase (EC 3.7.1.3) (L-kynurenine hydrolase)	KYNU	Homo sapiens (Human)	465	FUNCTION: Catalyzes the cleavage of L-kynurenine (L-Kyn) and L-3-hydroxykynurenine (L-3OHKyn) into anthranilic acid (AA) and 3-hydroxyanthranilic acid (3-OHAA), respectively. Has a preference for the L-3-hydroxy form. Also has cysteine-conjugate-beta-lyase activity.	SUBCELLULAR LOCATION: Cytoplasm {ECO:0000255|HAMAP-Rule:MF_03017, ECO:0000269|PubMed:8706755}.	cytosol; mitochondrion
O00515	LAD1_HUMAN	Ladinin-1 (Lad-1) (Linear IgA disease antigen) (LADA)	LAD1 LAD	Homo sapiens (Human)	517	FUNCTION: Anchoring filament protein which is a component of the basement membrane zone. {ECO:0000250}.	SUBCELLULAR LOCATION: Secreted, extracellular space, extracellular matrix, basement membrane {ECO:0000250}.	basement membrane; extracellular vesicular exosome
P42166	LAP2A_HUMAN	Lamina-associated polypeptide 2, isoform alpha (Thymopoietin isoform alpha) (TP alpha) (Thymopoietin-related peptide isoform alpha) (TPRP isoform alpha) [Cleaved into: Thymopoietin (TP) (Splenin); Thymopentin (TP5)]	TMPO LAP2	Homo sapiens (Human)	694	FUNCTION: May be involved in the structural organization of the nucleus and in the post-mitotic nuclear assembly. Plays an important role, together with LMNA, in the nuclear anchorage of RB1.; FUNCTION: TP and TP5 may play a role in T-cell development and function. TP5 is an immunomodulating pentapeptide.	SUBCELLULAR LOCATION: Nucleus. Chromosome. Note=Expressed diffusely throughout the nucleus.	chromatin; nuclear envelope; nuclear inner membrane; nucleus
P42167	LAP2B_HUMAN	Lamina-associated polypeptide 2, isoforms beta/gamma (Thymopoietin, isoforms beta/gamma) (TP beta/gamma) (Thymopoietin-related peptide isoforms beta/gamma) (TPRP isoforms beta/gamma) [Cleaved into: Thymopoietin (TP) (Splenin); Thymopentin (TP5)]	TMPO LAP2	Homo sapiens (Human)	454	FUNCTION: May help direct the assembly of the nuclear lamina and thereby help maintain the structural organization of the nuclear envelope. Possible receptor for attachment of lamin filaments to the inner nuclear membrane. May be involved in the control of initiation of DNA replication through its interaction with NAKAP95.; FUNCTION: Thymopoietin (TP) and Thymopentin (TP5) may play a role in T-ce…	SUBCELLULAR LOCATION: Nucleus inner membrane; Single-pass type II membrane protein. Note=Tightly associated with the nuclear lamina.; SUBCELLULAR LOCATION: Isoform Zeta: Cytoplasm {ECO:0000269|PubMed:18403046}.	cytoplasm; integral component of membrane; membrane; nuclear envelope; nuclear inner membrane; nuclear membrane; nucleus
Q14847	LASP1_HUMAN	LIM and SH3 domain protein 1 (LASP-1) (Metastatic lymph node gene 50 protein) (MLN 50)	LASP1 MLN50	Homo sapiens (Human)	261	FUNCTION: Plays an important role in the regulation of dynamic actin-based, cytoskeletal activities. Agonist-dependent changes in LASP1 phosphorylation may also serve to regulate actin-associated ion transport activities, not only in the parietal cell but also in certain other F-actin-rich secretory epithelial cell types (By similarity). {ECO:0000250}.	SUBCELLULAR LOCATION: Cytoplasm, cell cortex {ECO:0000250}. Cytoplasm, cytoskeleton {ECO:0000250}. Note=Associated with the F-actin rich cortical cytoskeleton. {ECO:0000250}.	cortical actin cytoskeleton; extracellular vesicular exosome; focal adhesion
P00338	LDHA_HUMAN	L-lactate dehydrogenase A chain (LDH-A) (EC 1.1.1.27) (Cell proliferation-inducing gene 19 protein) (LDH muscle subunit) (LDH-M) (Renal carcinoma antigen NY-REN-59)	LDHA PIG19	Homo sapiens (Human)	332		SUBCELLULAR LOCATION: Cytoplasm.	cytosol; extracellular vesicular exosome; membrane; mitochondrion; nucleus; sperm fibrous sheath
P07195	LDHB_HUMAN	L-lactate dehydrogenase B chain (LDH-B) (EC 1.1.1.27) (LDH heart subunit) (LDH-H) (Renal carcinoma antigen NY-REN-46)	LDHB	Homo sapiens (Human)	334		SUBCELLULAR LOCATION: Cytoplasm.	cytoplasm; cytosol; extracellular vesicular exosome; membrane; mitochondrion
P17931	LEG3_HUMAN	Galectin-3 (Gal-3) (35 kDa lectin) (Carbohydrate-binding protein 35) (CBP 35) (Galactose-specific lectin 3) (Galactoside-binding protein) (GALBP) (IgE-binding protein) (L-31) (Laminin-binding protein) (Lectin L-29) (Mac-2 antigen)	LGALS3 MAC2	Homo sapiens (Human)	250	FUNCTION: Galactose-specific lectin which binds IgE. May mediate with the alpha-3, beta-1 integrin the stimulation by CSPG4 of endothelial cells migration. Together with DMBT1, required for terminal differentiation of columnar epithelial cells during early embryogenesis (By similarity). In the nucleus: acts as a pre-mRNA splicing factor. Involved in acute inflammatory responses including neutroph…	SUBCELLULAR LOCATION: Cytoplasm. Nucleus. Secreted. Note=Secreted by a non-classical secretory pathway and associates with the cell surface.	cytoplasm; external side of plasma membrane; extracellular space; extracellular vesicular exosome; immunological synapse; membrane; mitochondrial inner membrane; nucleus; plasma membrane; proteinaceous extracellular matrix; spliceosomal complex
P56470	LEG4_HUMAN	Galectin-4 (Gal-4) (Antigen NY-CO-27) (L-36 lactose-binding protein) (L36LBP) (Lactose-binding lectin 4)	LGALS4	Homo sapiens (Human)	323	FUNCTION: Galectin that binds lactose and a related range of sugars. May be involved in the assembly of adherens junctions.		cytosol; plasma membrane
Q8WVC0	LEO1_HUMAN	RNA polymerase-associated protein LEO1 (Replicative senescence down-regulated leo1-like protein)	LEO1 RDL	Homo sapiens (Human)	666	FUNCTION: Component of the PAF1 complex (PAF1C) which has multiple functions during transcription by RNA polymerase II and is implicated in regulation of development and maintenance of embryonic stem cell pluripotency. PAF1C associates with RNA polymerase II through interaction with POLR2A CTD non-phosphorylated and 'Ser-2'- and 'Ser-5'-phosphorylated forms and is involved in transcriptional elon…	SUBCELLULAR LOCATION: Nucleus {ECO:0000269|PubMed:15791002}.	Cdc73/Paf1 complex
O95202	LETM1_HUMAN	LETM1 and EF-hand domain-containing protein 1, mitochondrial (Leucine zipper-EF-hand-containing transmembrane protein 1)	LETM1	Homo sapiens (Human)	739	FUNCTION: Crucial for the maintenance of mitochondrial tubular networks and for the assembly of the supercomplexes of the respiratory chain. Required for the maintenance of the tubular shape and cristae organization. {ECO:0000269|PubMed:18628306}.	SUBCELLULAR LOCATION: Mitochondrion inner membrane {ECO:0000269|PubMed:14706454, ECO:0000269|PubMed:15138253, ECO:0000269|PubMed:18628306}; Single-pass membrane protein {ECO:0000269|PubMed:14706454, ECO:0000269|PubMed:15138253, ECO:0000269|PubMed:18628306}.	integral component of membrane; mitochondrial inner membrane; mitochondrion
Q08380	LG3BP_HUMAN	Galectin-3-binding protein (Basement membrane autoantigen p105) (Lectin galactoside-binding soluble 3-binding protein) (Mac-2-binding protein) (MAC2BP) (Mac-2 BP) (Tumor-associated antigen 90K)	LGALS3BP M2BP	Homo sapiens (Human)	585	FUNCTION: Promotes intergrin-mediated cell adhesion. May stimulate host defense against viruses and tumor cells. {ECO:0000269|PubMed:11146440, ECO:0000269|PubMed:8034587, ECO:0000269|PubMed:9501082}.	SUBCELLULAR LOCATION: Secreted. Secreted, extracellular space, extracellular matrix.	blood microparticle; extracellular space; extracellular vesicular exosome; membrane; proteinaceous extracellular matrix
Q9UHB6	LIMA1_HUMAN	LIM domain and actin-binding protein 1 (Epithelial protein lost in neoplasm)	LIMA1 EPLIN SREBP3 PP624	Homo sapiens (Human)	759	FUNCTION: Binds to actin monomers and filaments. Increases the number and size of actin stress fibers and inhibits membrane ruffling. Inhibits actin filament depolymerization. Bundles actin filaments, delays filament nucleation and reduces formation of branched filaments. {ECO:0000269|PubMed:12566430}.	SUBCELLULAR LOCATION: Cytoplasm. Cell junction, focal adhesion. Cytoplasm, cytoskeleton. Note=This cytoskeletal protein co-localizes with actin stress fibers and focal adhesion plaques.	actin cytoskeleton; cytoplasm; focal adhesion; plasma membrane; stress fiber
P49257	LMAN1_HUMAN	Protein ERGIC-53 (ER-Golgi intermediate compartment 53 kDa protein) (Gp58) (Intracellular mannose-specific lectin MR60) (Lectin mannose-binding 1)	LMAN1 ERGIC53 F5F8D	Homo sapiens (Human)	510	FUNCTION: Mannose-specific lectin. May recognize sugar residues of glycoproteins, glycolipids, or glycosylphosphatidyl inositol anchors and may be involved in the sorting or recycling of proteins, lipids, or both. The LMAN1-MCFD2 complex forms a specific cargo receptor for the ER-to-Golgi transport of selected proteins. {ECO:0000269|PubMed:12717434, ECO:0000269|PubMed:13130098}.	SUBCELLULAR LOCATION: Endoplasmic reticulum-Golgi intermediate compartment membrane; Single-pass type I membrane protein. Golgi apparatus membrane; Single-pass membrane protein. Endoplasmic reticulum membrane; Single-pass type I membrane protein.	endoplasmic reticulum-Golgi intermediate compartment; endoplasmic reticulum-Golgi intermediate compartment membrane; endoplasmic reticulum membrane; ER to Golgi transport vesicle membrane; extracellular vesicular exosome; Golgi membrane; integral component of membrane; membrane; sarcomere
P02545	LMNA_HUMAN	Prelamin-A/C [Cleaved into: Lamin-A/C (70 kDa lamin) (Renal carcinoma antigen NY-REN-32)]	LMNA LMN1	Homo sapiens (Human)	664	FUNCTION: Lamins are components of the nuclear lamina, a fibrous layer on the nucleoplasmic side of the inner nuclear membrane, which is thought to provide a framework for the nuclear envelope and may also interact with chromatin. Lamin A and C are present in equal amounts in the lamina of mammals. Plays an important role in nuclear assembly, chromatin organization, nuclear membrane and telomere …	SUBCELLULAR LOCATION: Nucleus. Nucleus envelope. Nucleus lamina. Nucleus, nucleoplasm. Note=Farnesylation of prelamin-A/C facilitates nuclear envelope targeting and subsequent cleaveage by ZMPSTE24/FACE1 to remove the farnesyl group produces mature lamin-A/C, which can then be inserted into the nuclear lamina. EMD is required for proper localization of non-farnesylated prelamin-A/C.; SUBCELLULAR …	cytoplasm; cytosol; intermediate filament; lamin filament; nuclear envelope; nuclear lamina; nuclear speck; nucleoplasm; nucleus; perinuclear region of cytoplasm
P20700	LMNB1_HUMAN	Lamin-B1	LMNB1 LMN2 LMNB	Homo sapiens (Human)	586	FUNCTION: Lamins are components of the nuclear lamina, a fibrous layer on the nucleoplasmic side of the inner nuclear membrane, which is thought to provide a framework for the nuclear envelope and may also interact with chromatin.	SUBCELLULAR LOCATION: Nucleus inner membrane; Lipid-anchor; Nucleoplasmic side.	lamin filament; membrane; nuclear envelope; nuclear inner membrane; nuclear membrane; nucleoplasm
Q03252	LMNB2_HUMAN	Lamin-B2	LMNB2 LMN2	Homo sapiens (Human)	600	FUNCTION: Lamins are components of the nuclear lamina, a fibrous layer on the nucleoplasmic side of the inner nuclear membrane, which is thought to provide a framework for the nuclear envelope and may also interact with chromatin.	SUBCELLULAR LOCATION: Nucleus inner membrane; Lipid-anchor; Nucleoplasmic side.	lamin filament; nuclear inner membrane
Q8WWI1	LMO7_HUMAN	LIM domain only protein 7 (LMO-7) (F-box only protein 20) (LOMP)	LMO7 FBX20 FBXO20 KIAA0858	Homo sapiens (Human)	1683			cytoplasm; focal adhesion; nucleus; ubiquitin ligase complex
P36776	LONM_HUMAN	Lon protease homolog, mitochondrial (EC 3.4.21.-) (LONHs) (Lon protease-like protein) (LONP) (Mitochondrial ATP-dependent protease Lon) (Serine protease 15)	LONP1 PRSS15	Homo sapiens (Human)	959	FUNCTION: ATP-dependent serine protease that mediates the selective degradation of misfolded, unassembled or oxidatively damaged polypeptides as well as certain short-lived regulatory proteins in the mitochondrial matrix. May also have a chaperone function in the assembly of inner membrane protein complexes. Participates in the regulation of mitochondrial gene expression and in the maintenance of…	SUBCELLULAR LOCATION: Mitochondrion matrix {ECO:0000255|HAMAP-Rule:MF_03120, ECO:0000269|PubMed:7961901}.	cytoplasm; membrane; mitochondrial matrix; mitochondrial nucleoid; mitochondrion
P42704	LPPRC_HUMAN	Leucine-rich PPR motif-containing protein, mitochondrial (130 kDa leucine-rich protein) (LRP 130) (GP130)	LRPPRC LRP130	Homo sapiens (Human)	1394	FUNCTION: May play a role in RNA metabolism in both nuclei and mitochondria. In the nucleus binds to HNRPA1-associated poly(A) mRNAs and is part of nmRNP complexes at late stages of mRNA maturation which are possibly associated with nuclear mRNA export. May bind mature mRNA in the nucleus outer membrane. In mitochondria binds to poly(A) mRNA. Plays a role in translation or stability of mitochondr…	SUBCELLULAR LOCATION: Mitochondrion. Nucleus, nucleoplasm. Nucleus inner membrane. Nucleus outer membrane. Note=Seems to be predominantly mitochondrial.	condensed nuclear chromosome; cytoskeleton; membrane; microtubule; mitochondrial nucleoid; mitochondrion; nuclear inner membrane; nuclear outer membrane; nucleoplasm; nucleus; perinuclear region of cytoplasm; ribonucleoprotein complex
Q3MHD2	LSM12_HUMAN	Protein LSM12 homolog	LSM12	Homo sapiens (Human)	195
Q9Y333	LSM2_HUMAN	U6 snRNA-associated Sm-like protein LSm2 (Protein G7b) (Small nuclear ribonuclear protein D homolog) (snRNP core Sm-like protein Sm-x5)	LSM2 C6orf28 G7B	Homo sapiens (Human)	95	FUNCTION: Binds specifically to the 3'-terminal U-tract of U6 snRNA. May be involved in pre-mRNA splicing.	SUBCELLULAR LOCATION: Nucleus {ECO:0000305}.	catalytic step 2 spliceosome; cytosol; nucleoplasm
P62310	LSM3_HUMAN	U6 snRNA-associated Sm-like protein LSm3	LSM3 MDS017	Homo sapiens (Human)	102	FUNCTION: Binds specifically to the 3'-terminal U-tract of U6 snRNA.	SUBCELLULAR LOCATION: Nucleus {ECO:0000305}.	catalytic step 2 spliceosome; cytosol; nucleus
Q6IAA8	LTOR1_HUMAN	Ragulator complex protein LAMTOR1 (Late endosomal/lysosomal adaptor and MAPK and MTOR activator 1) (Lipid raft adaptor protein p18) (Protein associated with DRMs and endosomes) (p27Kip1-releasing factor from RhoA) (p27RF-Rho)	LAMTOR1 C11orf59 PDRO PP7157	Homo sapiens (Human)	161	FUNCTION: As part of the Ragulator complex it is involved in amino acid sensing and activation of mTORC1, a signaling complex promoting cell growth in response to growth factors, energy levels, and amino acids. Activated by amino acids through a mechanism involving the lysosomal V-ATPase, the Ragulator functions as a guanine nucleotide exchange factor activating the small GTPases Rag. Activated R…	SUBCELLULAR LOCATION: Late endosome membrane; Lipid-anchor; Cytoplasmic side. Lysosome membrane; Lipid-anchor; Cytoplasmic side. Cell membrane.	extracellular vesicular exosome; Golgi apparatus; intracellular membrane-bounded organelle; late endosome membrane; lysosomal membrane; lysosome; membrane raft; plasma membrane; Ragulator complex
P61626	LYSC_HUMAN	Lysozyme C (EC 3.2.1.17) (1,4-beta-N-acetylmuramidase C)	LYZ LZM	Homo sapiens (Human)	148	FUNCTION: Lysozymes have primarily a bacteriolytic function; those in tissues and body fluids are associated with the monocyte-macrophage system and enhance the activity of immunoagents.	SUBCELLULAR LOCATION: Secreted.	extracellular region; extracellular space; extracellular vesicular exosome
Q969L2	MAL2_HUMAN	Protein MAL2	MAL2	Homo sapiens (Human)	176	FUNCTION: Member of the machinery of polarized transport. Required for the indirect transcytotic route at the step of the egress of the transcytosing cargo from perinuclear endosomes in order for it to travel to the apical surface via a raft-dependent pathway. {ECO:0000269|PubMed:12370246}.	SUBCELLULAR LOCATION: Cell membrane; Multi-pass membrane protein. Apical cell membrane; Multi-pass membrane protein. Endomembrane system. Cytoplasm, perinuclear region. Note=Associated with lipid rafts. In polarized epithelial cells, restricted to the apical surface. In hepatocytes, as well as in polarized hepatoma Hep-G2 cells, found in the canalicular membrane, equivalent to the apical surface,…	apical plasma membrane; endomembrane system; extracellular vesicular exosome; integral component of membrane; membrane raft; perinuclear region of cytoplasm
Q16644	MAPK3_HUMAN	MAP kinase-activated protein kinase 3 (MAPK-activated protein kinase 3) (MAPKAP kinase 3) (MAPKAP-K3) (MAPKAPK-3) (MK-3) (EC 2.7.11.1) (Chromosome 3p kinase) (3pK)	MAPKAPK3	Homo sapiens (Human)	382	FUNCTION: Stress-activated serine/threonine-protein kinase involved in cytokines production, endocytosis, cell migration, chromatin remodeling and transcriptional regulation. Following stress, it is phosphorylated and activated by MAP kinase p38-alpha/MAPK14, leading to phosphorylation of substrates. Phosphorylates serine in the peptide sequence, Hyd-X-R-X(2)-S, where Hyd is a large hydrophobic r…	SUBCELLULAR LOCATION: Nucleus {ECO:0000269|PubMed:15302577}. Cytoplasm {ECO:0000269|PubMed:15302577}. Note=Predominantly located in the nucleus, when activated it translocates to the cytoplasm.	cytoplasm; cytosol; nuclear membrane; nucleoplasm; nucleus
P43243	MATR3_HUMAN	Matrin-3	MATR3 KIAA0723	Homo sapiens (Human)	847	FUNCTION: May play a role in transcription or may interact with other nuclear matrix proteins to form the internal fibrogranular network. In association with the SFPQ-NONO heteromer may play a role in nuclear retention of defective RNAs. {ECO:0000269|PubMed:11525732}.	SUBCELLULAR LOCATION: Nucleus matrix.	membrane; nuclear inner membrane; nuclear matrix; nucleus
Q9HCC0	MCCB_HUMAN	Methylcrotonoyl-CoA carboxylase beta chain, mitochondrial (MCCase subunit beta) (EC 6.4.1.4) (3-methylcrotonyl-CoA carboxylase 2) (3-methylcrotonyl-CoA carboxylase non-biotin-containing subunit) (3-methylcrotonyl-CoA:carbon dioxide ligase subunit beta)	MCCC2 MCCB	Homo sapiens (Human)	563	FUNCTION: Carboxyltransferase subunit of the 3-methylcrotonyl-CoA carboxylase, an enzyme that catalyzes the conversion of 3-methylcrotonyl-CoA to 3-methylglutaconyl-CoA, a critical step for leucine and isovaleric acid catabolism. {ECO:0000269|PubMed:17360195}.	SUBCELLULAR LOCATION: Mitochondrion matrix {ECO:0000269|PubMed:11170888, ECO:0000269|PubMed:16023992}.	cytosol; mitochondrial matrix; mitochondrion
P49736	MCM2_HUMAN	DNA replication licensing factor MCM2 (EC 3.6.4.12) (Minichromosome maintenance protein 2 homolog) (Nuclear protein BM28)	MCM2 BM28 CCNL1 CDCL1 KIAA0030	Homo sapiens (Human)	904	FUNCTION: Acts as component of the MCM2-7 complex (MCM complex) which is the putative replicative helicase essential for 'once per cell cycle' DNA replication initiation and elongation in eukaryotic cells. The active ATPase sites in the MCM2-7 ring are formed through the interaction surfaces of two neighboring subunits such that a critical structure of a conserved arginine finger motif is provide…	SUBCELLULAR LOCATION: Nucleus {ECO:0000269|PubMed:8175912}.	chromatin; cytoplasm; MCM complex; microtubule cytoskeleton; nuclear origin of replication recognition complex; nucleoplasm; nucleus
P25205	MCM3_HUMAN	DNA replication licensing factor MCM3 (EC 3.6.4.12) (DNA polymerase alpha holoenzyme-associated protein P1) (P1-MCM3) (RLF subunit beta) (p102)	MCM3	Homo sapiens (Human)	808	FUNCTION: Acts as component of the MCM2-7 complex (MCM complex) which is the putative replicative helicase essential for 'once per cell cycle' DNA replication initiation and elongation in eukaryotic cells. The active ATPase sites in the MCM2-7 ring are formed through the interaction surfaces of two neighboring subunits such that a critical structure of a conserved arginine finger motif is provide…	SUBCELLULAR LOCATION: Nucleus.	alpha DNA polymerase:primase complex; centrosome; intracellular membrane-bounded organelle; MCM complex; membrane; nucleoplasm; nucleus; perinuclear region of cytoplasm
P33991	MCM4_HUMAN	DNA replication licensing factor MCM4 (EC 3.6.4.12) (CDC21 homolog) (P1-CDC21)	MCM4 CDC21	Homo sapiens (Human)	863	FUNCTION: Acts as component of the MCM2-7 complex (MCM complex) which is the putative replicative helicase essential for 'once per cell cycle' DNA replication initiation and elongation in eukaryotic cells. The active ATPase sites in the MCM2-7 ring are formed through the interaction surfaces of two neighboring subunits such that a critical structure of a conserved arginine finger motif is provide…	SUBCELLULAR LOCATION: Nucleus {ECO:0000250}.	MCM complex; membrane; nucleoplasm; nucleus
P33992	MCM5_HUMAN	DNA replication licensing factor MCM5 (EC 3.6.4.12) (CDC46 homolog) (P1-CDC46)	MCM5 CDC46	Homo sapiens (Human)	734	FUNCTION: Acts as component of the MCM2-7 complex (MCM complex) which is the putative replicative helicase essential for 'once per cell cycle' DNA replication initiation and elongation in eukaryotic cells. The active ATPase sites in the MCM2-7 ring are formed through the interaction surfaces of two neighboring subunits such that a critical structure of a conserved arginine finger motif is provide…	SUBCELLULAR LOCATION: Nucleus.	MCM complex; membrane; nucleoplasm; nucleus
Q14566	MCM6_HUMAN	DNA replication licensing factor MCM6 (EC 3.6.4.12) (p105MCM)	MCM6	Homo sapiens (Human)	821	FUNCTION: Acts as component of the MCM2-7 complex (MCM complex) which is the putative replicative helicase essential for 'once per cell cycle' DNA replication initiation and elongation in eukaryotic cells. The active ATPase sites in the MCM2-7 ring are formed through the interaction surfaces of two neighboring subunits such that a critical structure of a conserved arginine finger motif is provide…	SUBCELLULAR LOCATION: Nucleus. Note=Binds to chromatin during G1 and detach from it during S phase.	MCM complex; nucleoplasm; nucleus
P33993	MCM7_HUMAN	DNA replication licensing factor MCM7 (EC 3.6.4.12) (CDC47 homolog) (P1.1-MCM3)	MCM7 CDC47 MCM2	Homo sapiens (Human)	719	FUNCTION: Acts as component of the MCM2-7 complex (MCM complex) which is the putative replicative helicase essential for 'once per cell cycle' DNA replication initiation and elongation in eukaryotic cells. The active ATPase sites in the MCM2-7 ring are formed through the interaction surfaces of two neighboring subunits such that a critical structure of a conserved arginine finger motif is provide…	SUBCELLULAR LOCATION: Nucleus {ECO:0000250}.	chromatin; cytoplasm; cytosol; MCM complex; membrane; nucleoplasm; nucleus
Q9ULC4	MCTS1_HUMAN	Malignant T-cell-amplified sequence 1 (MCT-1) (Multiple copies T-cell malignancies)	MCTS1 MCT1	Homo sapiens (Human)	181	FUNCTION: Anti-oncogene that play a role in cell cycle regulation; decreases cell doubling time and anchorage-dependent growth; shortens the duration of G1 transit time and G1/S transition. When constituvely expressed, increases CDK4 and CDK6 kinases activity and CCND1/cyclin D1 protein level, as well as G1 cyclin/CDK complex formation. Involved in translation initiation; promotes recruitment of …	SUBCELLULAR LOCATION: Cytoplasm {ECO:0000269|PubMed:11709712, ECO:0000269|PubMed:16982740}. Note=Nuclear relocalization after DNA damage.	cytoplasm; plasma membrane
P40925	MDHC_HUMAN	Malate dehydrogenase, cytoplasmic (EC 1.1.1.37) (Cytosolic malate dehydrogenase) (Diiodophenylpyruvate reductase) (EC 1.1.1.96)	MDH1 MDHA	Homo sapiens (Human)	334		SUBCELLULAR LOCATION: Cytoplasm.	centrosome; cytoplasm; cytosol; extracellular space; extracellular vesicular exosome; mitochondrion
P40926	MDHM_HUMAN	Malate dehydrogenase, mitochondrial (EC 1.1.1.37)	MDH2	Homo sapiens (Human)	338		SUBCELLULAR LOCATION: Mitochondrion matrix.	extracellular vesicular exosome; mitochondrial inner membrane; mitochondrial matrix; mitochondrion; nucleus; plasma membrane
P61326	MGN_HUMAN	Protein mago nashi homolog	MAGOH MAGOHA	Homo sapiens (Human)	146	FUNCTION: Core component of the splicing-dependent multiprotein exon junction complex (EJC) deposited at splice junctions on mRNAs. The EJC is a dynamic structure consisting of core proteins and several peripheral nuclear and cytoplasmic associated factors that join the complex only transiently either during EJC assembly or during subsequent mRNA metabolism. The EJC marks the position of the exon…	SUBCELLULAR LOCATION: Nucleus {ECO:0000269|PubMed:19324961}. Nucleus speckle {ECO:0000269|PubMed:19324961}. Cytoplasm {ECO:0000269|PubMed:19324961}. Note=Detected in granule-like structures in the dendroplasm (By similarity). Travels to the cytoplasm as part of the exon junction complex (EJC) bound to mRNA. Colocalizes with the core EJC, ALYREF/THOC4, NXF1 and UAP56 in the nucleus and nuclear spe…	catalytic step 2 spliceosome; cytosol; exon-exon junction complex; nuclear speck; nucleoplasm; nucleus
P14174	MIF_HUMAN	Macrophage migration inhibitory factor (MIF) (EC 5.3.2.1) (Glycosylation-inhibiting factor) (GIF) (L-dopachrome isomerase) (L-dopachrome tautomerase) (EC 5.3.3.12) (Phenylpyruvate tautomerase)	MIF GLIF MMIF	Homo sapiens (Human)	115	FUNCTION: Pro-inflammatory cytokine. Involved in the innate immune response to bacterial pathogens. The expression of MIF at sites of inflammation suggests a role as mediator in regulating the function of macrophages in host defense. Counteracts the anti-inflammatory activity of glucocorticoids. Has phenylpyruvate tautomerase and dopachrome tautomerase activity (in vitro), but the physiological s…	SUBCELLULAR LOCATION: Secreted. Cytoplasm. Note=Does not have a cleavable signal sequence and is secreted via a specialized, non-classical pathway. Secreted by macrophages upon stimulation by bacterial lipopolysaccharide (LPS), or by M.tuberculosis antigens.	cell surface; cytoplasm; extracellular region; extracellular space; extracellular vesicular exosome; vesicle
Q8IUF8	MINA_HUMAN	Bifunctional lysine-specific demethylase and histidyl-hydroxylase MINA (EC 1.14.11.-) (60S ribosomal protein L27a histidine hydroxylase) (Histone lysine demethylase MINA) (MYC-induced nuclear antigen) (Mineral dust-induced gene protein) (Nucleolar protein 52) (Ribosomal oxygenase MINA) (ROX)	MINA MDIG MINA53 NO52	Homo sapiens (Human)	465	FUNCTION: Oxygenase that can act as both a histone lysine demethylase and a ribosomal histidine hydroxylase. Is involved in the demethylation of trimethylated 'Lys-9' on histone H3 (H3K9me3), leading to an increase in ribosomal RNA expression. Also catalyzes the hydroxylation of 60S ribosomal protein L27a on 'His-39'. May play an important role in cell growth and survival. May be involved in ribo…	SUBCELLULAR LOCATION: Nucleus {ECO:0000269|PubMed:12091391, ECO:0000269|PubMed:15819408}. Nucleus, nucleolus {ECO:0000269|PubMed:12091391, ECO:0000269|PubMed:15819408}.	cytoplasm; cytosol; nucleolus; nucleus; transcription factor complex
P19105	ML12A_HUMAN	Myosin regulatory light chain 12A (Epididymis secretory protein Li 24) (HEL-S-24) (MLC-2B) (Myosin RLC) (Myosin regulatory light chain 2, nonsarcomeric) (Myosin regulatory light chain MRLC3)	MYL12A MLCB MRLC3 RLC	Homo sapiens (Human)	171	FUNCTION: Myosin regulatory subunit that plays an important role in regulation of both smooth muscle and nonmuscle cell contractile activity via its phosphorylation. Implicated in cytokinesis, receptor capping, and cell locomotion (By similarity). {ECO:0000250}.		extracellular vesicular exosome; myosin II complex; stress fiber; Z disc
Q99583	MNT_HUMAN	Max-binding protein MNT (Class D basic helix-loop-helix protein 3) (bHLHd3) (Myc antagonist MNT) (Protein ROX)	MNT BHLHD3 ROX	Homo sapiens (Human)	582	FUNCTION: Binds DNA as a heterodimer with MAX and represses transcription. Binds to the canonical E box sequence 5'-CACGTG-3' and, with higher affinity, to 5'-CACGCG-3'.	SUBCELLULAR LOCATION: Nucleus.	nucleus
P26038	MOES_HUMAN	Moesin (Membrane-organizing extension spike protein)	MSN	Homo sapiens (Human)	577	FUNCTION: Probably involved in connections of major cytoskeletal structures to the plasma membrane. May inhibit herpes simplex virus 1 infection at an early stage. {ECO:0000269|PubMed:21549406}.	SUBCELLULAR LOCATION: Cell membrane {ECO:0000250}; Peripheral membrane protein {ECO:0000250}; Cytoplasmic side {ECO:0000250}. Cytoplasm, cytoskeleton {ECO:0000250}. Apical cell membrane {ECO:0000250}; Peripheral membrane protein {ECO:0000250}; Cytoplasmic side {ECO:0000250}. Cell projection, microvillus membrane {ECO:0000250}; Peripheral membrane protein {ECO:0000250}; Cytoplasmic side {ECO:00002…	apical part of cell; apical plasma membrane; basolateral plasma membrane; blood microparticle; cytoplasm; cytoskeleton; extracellular space; extracellular vesicular exosome; extrinsic component of membrane; filopodium; focal adhesion; microvillus; microvillus membrane; plasma membrane; uropod; vesicle
P00540	MOS_HUMAN	Proto-oncogene serine/threonine-protein kinase mos (EC 2.7.11.1) (Oocyte maturation factor mos) (Proto-oncogene c-Mos)	MOS	Homo sapiens (Human)	346			cytoplasm
Q10713	MPPA_HUMAN	Mitochondrial-processing peptidase subunit alpha (EC 3.4.24.64) (Alpha-MPP) (P-55)	PMPCA INPP5E KIAA0123 MPPA	Homo sapiens (Human)	525	FUNCTION: Cleaves presequences (transit peptides) from mitochondrial protein precursors. {ECO:0000250}.	SUBCELLULAR LOCATION: Mitochondrion matrix {ECO:0000250}.	extracellular space; mitochondrial inner membrane; mitochondrial matrix; mitochondrion
P49959	MRE11_HUMAN	Double-strand break repair protein MRE11A (Meiotic recombination 11 homolog 1) (MRE11 homolog 1) (Meiotic recombination 11 homolog A) (MRE11 homolog A)	MRE11A HNGS1 MRE11	Homo sapiens (Human)	708	FUNCTION: Component of the MRN complex, which plays a central role in double-strand break (DSB) repair, DNA recombination, maintenance of telomere integrity and meiosis. The complex possesses single-strand endonuclease activity and double-strand-specific 3'-5' exonuclease activity, which are provided by MRE11A. RAD50 may be required to bind DNA ends and hold them in close proximity. This could fa…	SUBCELLULAR LOCATION: Nucleus {ECO:0000250}. Note=Localizes to discrete nuclear foci after treatment with genotoxic agents. {ECO:0000250}.	chromatin; cytosol; Mre11 complex; nucleoplasm; nucleus; site of double-strand break
O94776	MTA2_HUMAN	Metastasis-associated protein MTA2 (Metastasis-associated 1-like 1) (MTA1-L1 protein) (p53 target protein in deacetylase complex)	MTA2 MTA1L1 PID	Homo sapiens (Human)	668	FUNCTION: May be involved in the regulation of gene expression as repressor and activator. The repression might be related to covalent modification of histone proteins.	SUBCELLULAR LOCATION: Nucleus {ECO:0000255|PROSITE-ProRule:PRU00512, ECO:0000255|PROSITE-ProRule:PRU00624}.	histone deacetylase complex; membrane; nuclear chromatin; nucleus; NuRD complex; protein complex; transcription factor complex
Q9Y6C9	MTCH2_HUMAN	Mitochondrial carrier homolog 2 (Met-induced mitochondrial protein)	MTCH2 MIMP HSPC032	Homo sapiens (Human)	303	FUNCTION: The substrate transported is not yet known. Induces mitochondrial depolarization.	SUBCELLULAR LOCATION: Mitochondrion inner membrane {ECO:0000305}; Multi-pass membrane protein {ECO:0000305}.	extracellular vesicular exosome; integral component of membrane; membrane; mitochondrial inner membrane; nucleus
P13995	MTDC_HUMAN	Bifunctional methylenetetrahydrofolate dehydrogenase/cyclohydrolase, mitochondrial [Includes: NAD-dependent methylenetetrahydrofolate dehydrogenase (EC 1.5.1.15); Methenyltetrahydrofolate cyclohydrolase (EC 3.5.4.9)]	MTHFD2 NMDMC	Homo sapiens (Human)	350		SUBCELLULAR LOCATION: Mitochondrion.	extracellular space; mitochondrion
O75431	MTX2_HUMAN	Metaxin-2 (Mitochondrial outer membrane import complex protein 2)	MTX2	Homo sapiens (Human)	263	FUNCTION: Involved in transport of proteins into the mitochondrion. {ECO:0000269|PubMed:10381257}.	SUBCELLULAR LOCATION: Mitochondrion outer membrane {ECO:0000269|PubMed:10381257}.	mitochondrial outer membrane
P35749	MYH11_HUMAN	Myosin-11 (Myosin heavy chain 11) (Myosin heavy chain, smooth muscle isoform) (SMMHC)	MYH11 KIAA0866	Homo sapiens (Human)	1972	FUNCTION: Muscle contraction.	SUBCELLULAR LOCATION: Melanosome {ECO:0000269|PubMed:17081065}. Note=Identified by mass spectrometry in melanosome fractions from stage I to stage IV. Thick filaments of the myofibrils.	cytosol; extracellular vesicular exosome; melanosome; muscle myosin complex; myosin filament; smooth muscle contractile fiber; stress fiber
Q7Z406	MYH14_HUMAN	Myosin-14 (Myosin heavy chain 14) (Myosin heavy chain, non-muscle IIc) (Non-muscle myosin heavy chain IIc) (NMHC II-C)	MYH14 KIAA2034 FP17425	Homo sapiens (Human)	1995	FUNCTION: Cellular myosin that appears to play a role in cytokinesis, cell shape, and specialized functions such as secretion and capping. {ECO:0000250}.		actomyosin; axon; cytoplasm; extracellular vesicular exosome; growth cone; membrane; myosin II complex; myosin II filament; stress fiber
P60660	MYL6_HUMAN	Myosin light polypeptide 6 (17 kDa myosin light chain) (LC17) (Myosin light chain 3) (MLC-3) (Myosin light chain alkali 3) (Myosin light chain A3) (Smooth muscle and nonmuscle myosin light chain alkali 6)	MYL6	Homo sapiens (Human)	151	FUNCTION: Regulatory light chain of myosin. Does not bind calcium.		cytosol; extracellular vesicular exosome; membrane; myosin complex; unconventional myosin complex; vesicle
P14649	MYL6B_HUMAN	Myosin light chain 6B (Myosin light chain 1 slow-twitch muscle A isoform) (MLC1sa) (Smooth muscle and nonmuscle myosin light chain alkali 6B)	MYL6B MLC1SA	Homo sapiens (Human)	208	FUNCTION: Regulatory light chain of myosin. Does not bind calcium.		cytosol; extracellular vesicular exosome; muscle myosin complex; myosin complex; unconventional myosin complex
Q96H55	MYO19_HUMAN	Unconventional myosin-XIX (Myosin head domain-containing protein 1)	MYO19 MYOHD1	Homo sapiens (Human)	970	FUNCTION: Myosins are actin-based motor molecules with ATPase activity. Unconventional myosins serve in intracellular movements. Their highly divergent tails are presumed to bind to membranous compartments, which would be moved relative to actin filaments. MYO19 is involved in mitochondrial motility. {ECO:0000269|PubMed:19932026}.	SUBCELLULAR LOCATION: Cytoplasm, cytoskeleton {ECO:0000269|PubMed:19932026}. Mitochondrion outer membrane {ECO:0000269|PubMed:19932026}. Note=Probably associated with the outer membrane via its N-terminal mitochondrial targeting region.	cytoplasm; mitochondrial outer membrane; myosin complex
O00159	MYO1C_HUMAN	Unconventional myosin-Ic (Myosin I beta) (MMI-beta) (MMIb)	MYO1C	Homo sapiens (Human)	1063	FUNCTION: Myosins are actin-based motor molecules with ATPase activity. Unconventional myosins serve in intracellular movements. Their highly divergent tails are presumed to bind to membranous compartments, which would be moved relative to actin filaments. Involved in glucose transporter recycling in response to insulin by regulating movement of intracellular GLUT4-containing vesicles to the plas…	SUBCELLULAR LOCATION: Isoform 1: Cytoplasm {ECO:0000269|PubMed:22736583}. Nucleus {ECO:0000269|PubMed:22736583}. Note=Colocalizes with RNA polymerase II. Absent from nucleoli and does not colocalize with RNA polymerase I. Translocates to nuclear speckles upon exposure to inhibitors of RNA polymerase II transcription.; SUBCELLULAR LOCATION: Isoform 2: Cytoplasm. Cell membrane {ECO:0000250}; Periph…	basal plasma membrane; brush border; cytoplasm; cytoplasmic membrane-bounded vesicle; cytosol; extracellular vesicular exosome; filamentous actin; lateral plasma membrane; membrane; membrane raft; microvillus; mitochondrion; myosin I complex; nuclear pore; nucleoplasm; nucleus; plasma membrane; ruffle; stereocilium membrane; unconventional myosin complex
O95777	LSM8_HUMAN	U6 snRNA-associated Sm-like protein LSm8	LSM8	Homo sapiens (Human)	96	FUNCTION: Binds specifically to the 3'-terminal U-tract of U6 snRNA and is probably a component of the spliceosome.	SUBCELLULAR LOCATION: Nucleus {ECO:0000305}.	spliceosomal complex
P00387	NB5R3_HUMAN	NADH-cytochrome b5 reductase 3 (B5R) (Cytochrome b5 reductase) (EC 1.6.2.2) (Diaphorase-1) [Cleaved into: NADH-cytochrome b5 reductase 3 membrane-bound form; NADH-cytochrome b5 reductase 3 soluble form]	CYB5R3 DIA1	Homo sapiens (Human)	301	FUNCTION: Desaturation and elongation of fatty acids, cholesterol biosynthesis, drug metabolism, and, in erythrocyte, methemoglobin reduction.	SUBCELLULAR LOCATION: Isoform 1: Endoplasmic reticulum membrane; Lipid-anchor; Cytoplasmic side. Mitochondrion outer membrane; Lipid-anchor; Cytoplasmic side.; SUBCELLULAR LOCATION: Isoform 2: Cytoplasm. Note=Produces the soluble form found in erythrocytes.	cytoplasm; endoplasmic reticulum; endoplasmic reticulum membrane; extracellular vesicular exosome; hemoglobin complex; lipid particle; membrane; mitochondrial inner membrane; mitochondrial outer membrane; mitochondrion
Q09161	NCBP1_HUMAN	Nuclear cap-binding protein subunit 1 (80 kDa nuclear cap-binding protein) (CBP80) (NCBP 80 kDa subunit)	NCBP1 CBP80 NCBP	Homo sapiens (Human)	790	FUNCTION: Component of the cap-binding complex (CBC), which binds cotranscriptionally to the 5'-cap of pre-mRNAs and is involved in various processes such as pre-mRNA splicing, translation regulation, nonsense-mediated mRNA decay, RNA-mediated gene silencing (RNAi) by microRNAs (miRNAs) and mRNA export. The CBC complex is involved in mRNA export from the nucleus via its interaction with ALYREF/TH…	SUBCELLULAR LOCATION: Nucleus. Cytoplasm. Note=Localized in cytoplasmic mRNP granules containing untranslated mRNAs.	cytoplasm; cytosol; mitochondrion; mRNA cap binding complex; nuclear cap binding complex; nucleoplasm; nucleus; plasma membrane; ribonucleoprotein complex
Q9HCD5	NCOA5_HUMAN	Nuclear receptor coactivator 5 (NCoA-5) (Coactivator independent of AF-2) (CIA)	NCOA5 KIAA1637	Homo sapiens (Human)	579	FUNCTION: Nuclear receptor coregulator that can have both coactivator and corepressor functions. Interacts with nuclear receptors for steroids (ESR1 and ESR2) independently of the steroid binding domain (AF-2) of the ESR receptors, and with the orphan nuclear receptor NR1D2. Involved in the coactivation of nuclear steroid receptors (ER) as well as the corepression of MYC in response to 17-beta-es…	SUBCELLULAR LOCATION: Nucleus.	actin cytoskeleton; extracellular space; nucleus
P15531	NDKA_HUMAN	Nucleoside diphosphate kinase A (NDK A) (NDP kinase A) (EC 2.7.4.6) (Granzyme A-activated DNase) (GAAD) (Metastasis inhibition factor nm23) (NM23-H1) (Tumor metastatic process-associated protein)	NME1 NDPKA NM23	Homo sapiens (Human)	152	FUNCTION: Major role in the synthesis of nucleoside triphosphates other than ATP. The ATP gamma phosphate is transferred to the NDP beta phosphate via a ping-pong mechanism, using a phosphorylated active-site intermediate. Possesses nucleoside-diphosphate kinase, serine/threonine-specific protein kinase, geranyl and farnesyl pyrophosphate kinase, histidine protein kinase and 3'-5' exonuclease act…	SUBCELLULAR LOCATION: Cytoplasm {ECO:0000269|PubMed:16442775}. Nucleus {ECO:0000269|PubMed:16442775}. Note=Cell-cycle dependent nuclear localization which can be induced by interaction with Epstein-barr viral proteins or by degradation of the SET complex by GzmA.	cytoplasm; cytosol; extracellular vesicular exosome; membrane; nucleus; ruffle membrane
O43678	NDUA2_HUMAN	NADH dehydrogenase [ubiquinone] 1 alpha subcomplex subunit 2 (Complex I-B8) (CI-B8) (NADH-ubiquinone oxidoreductase B8 subunit)	NDUFA2	Homo sapiens (Human)	99	FUNCTION: Accessory subunit of the mitochondrial membrane respiratory chain NADH dehydrogenase (Complex I), that is believed not to be involved in catalysis. Complex I functions in the transfer of electrons from NADH to the respiratory chain. The immediate electron acceptor for the enzyme is believed to be ubiquinone.	SUBCELLULAR LOCATION: Mitochondrion inner membrane; Peripheral membrane protein; Matrix side.	mitochondrial inner membrane; mitochondrial membrane; mitochondrial respiratory chain complex I
O00483	NDUA4_HUMAN	Cytochrome c oxidase subunit NDUFA4 (Complex I-MLRQ) (CI-MLRQ) (NADH-ubiquinone oxidoreductase MLRQ subunit)	NDUFA4	Homo sapiens (Human)	81	FUNCTION: Cytochrome c oxidase (COX, complex IV) is the terminal component of the mitochondrial respiratory chain that catalyzes the reduction of oxygen to water. Required for complex IV maintenance. {ECO:0000269|PubMed:22902835}.	SUBCELLULAR LOCATION: Mitochondrion inner membrane {ECO:0000269|PubMed:23746447}; Peripheral membrane protein {ECO:0000269|PubMed:23746447}; Matrix side {ECO:0000269|PubMed:23746447}.	extracellular vesicular exosome; mitochondrial inner membrane; mitochondrial respiratory chain complex I; mitochondrial respiratory chain complex IV; mitochondrion
Q16718	NDUA5_HUMAN	NADH dehydrogenase [ubiquinone] 1 alpha subcomplex subunit 5 (Complex I subunit B13) (Complex I-13kD-B) (CI-13kD-B) (NADH-ubiquinone oxidoreductase 13 kDa-B subunit)	NDUFA5	Homo sapiens (Human)	116	FUNCTION: Accessory subunit of the mitochondrial membrane respiratory chain NADH dehydrogenase (Complex I), that is believed not to be involved in catalysis. Complex I functions in the transfer of electrons from NADH to the respiratory chain. The immediate electron acceptor for the enzyme is believed to be ubiquinone.	SUBCELLULAR LOCATION: Mitochondrion inner membrane; Peripheral membrane protein; Matrix side.	mitochondrial inner membrane; mitochondrial respiratory chain complex I
P56556	NDUA6_HUMAN	NADH dehydrogenase [ubiquinone] 1 alpha subcomplex subunit 6 (Complex I-B14) (CI-B14) (LYR motif-containing protein 6) (NADH-ubiquinone oxidoreductase B14 subunit)	NDUFA6 LYRM6 NADHB14	Homo sapiens (Human)	154	FUNCTION: Accessory subunit of the mitochondrial membrane respiratory chain NADH dehydrogenase (Complex I), that is believed to be not involved in catalysis. Complex I functions in the transfer of electrons from NADH to the respiratory chain. The immediate electron acceptor for the enzyme is believed to be ubiquinone.	SUBCELLULAR LOCATION: Mitochondrion inner membrane; Peripheral membrane protein; Matrix side.	mitochondrial inner membrane; mitochondrial membrane; mitochondrial respiratory chain complex I
Q16795	NDUA9_HUMAN	NADH dehydrogenase [ubiquinone] 1 alpha subcomplex subunit 9, mitochondrial (Complex I-39kD) (CI-39kD) (NADH-ubiquinone oxidoreductase 39 kDa subunit)	NDUFA9 NDUFS2L	Homo sapiens (Human)	377	FUNCTION: Accessory subunit of the mitochondrial membrane respiratory chain NADH dehydrogenase (Complex I), that is believed not to be involved in catalysis. Complex I functions in the transfer of electrons from NADH to the respiratory chain. The immediate electron acceptor for the enzyme is believed to be ubiquinone.	SUBCELLULAR LOCATION: Mitochondrion matrix.	mitochondrial inner membrane; mitochondrial matrix; mitochondrial membrane; mitochondrial respiratory chain complex I; nucleus
Q9UI09	NDUAC_HUMAN	NADH dehydrogenase [ubiquinone] 1 alpha subcomplex subunit 12 (13 kDa differentiation-associated protein) (Complex I-B17.2) (CI-B17.2) (CIB17.2) (NADH-ubiquinone oxidoreductase subunit B17.2)	NDUFA12 DAP13	Homo sapiens (Human)	145	FUNCTION: Accessory subunit of the mitochondrial membrane respiratory chain NADH dehydrogenase (Complex I), that is believed not to be involved in catalysis. Complex I functions in the transfer of electrons from NADH to the respiratory chain. The immediate electron acceptor for the enzyme is believed to be ubiquinone.	SUBCELLULAR LOCATION: Mitochondrion inner membrane; Peripheral membrane protein; Matrix side.	cytoplasm; mitochondrial inner membrane; mitochondrial respiratory chain complex I; mitochondrion
Q9P0J0	NDUAD_HUMAN	NADH dehydrogenase [ubiquinone] 1 alpha subcomplex subunit 13 (Cell death regulatory protein GRIM-19) (Complex I-B16.6) (CI-B16.6) (Gene associated with retinoic and interferon-induced mortality 19 protein) (GRIM-19) (Gene associated with retinoic and IFN-induced mortality 19 protein) (NADH-ubiquinone oxidoreductase B16.6 subunit)	NDUFA13 GRIM19 CDA016 CGI-39	Homo sapiens (Human)	144	FUNCTION: Accessory subunit of the mitochondrial membrane respiratory chain NADH dehydrogenase (Complex I), that is believed not to be involved in catalysis. Complex I functions in the transfer of electrons from NADH to the respiratory chain. The immediate electron acceptor for the enzyme is believed to be ubiquinone. Involved in the interferon/all-trans-retinoic acid (IFN/RA) induced cell death.…	SUBCELLULAR LOCATION: Mitochondrion inner membrane; Single-pass membrane protein; Matrix side. Nucleus. Note=May be translocated into the nucleus upon IFN/RA treatment.	cytoplasm; extracellular vesicular exosome; integral component of membrane; mitochondrial inner membrane; mitochondrial membrane; mitochondrial respiratory chain; mitochondrial respiratory chain complex I; mitochondrion; nucleoplasm
O95139	NDUB6_HUMAN	NADH dehydrogenase [ubiquinone] 1 beta subcomplex subunit 6 (Complex I-B17) (CI-B17) (NADH-ubiquinone oxidoreductase B17 subunit)	NDUFB6	Homo sapiens (Human)	128	FUNCTION: Accessory subunit of the mitochondrial membrane respiratory chain NADH dehydrogenase (Complex I), that is believed not to be involved in catalysis. Complex I functions in the transfer of electrons from NADH to the respiratory chain. The immediate electron acceptor for the enzyme is believed to be ubiquinone.	SUBCELLULAR LOCATION: Mitochondrion inner membrane; Single-pass membrane protein; Matrix side.	integral component of membrane; mitochondrial inner membrane; mitochondrial membrane; mitochondrial respiratory chain complex I
P28331	NDUS1_HUMAN	NADH-ubiquinone oxidoreductase 75 kDa subunit, mitochondrial (EC 1.6.5.3) (EC 1.6.99.3) (Complex I-75kD) (CI-75kD)	NDUFS1	Homo sapiens (Human)	727	FUNCTION: Core subunit of the mitochondrial membrane respiratory chain NADH dehydrogenase (Complex I) that is believed to belong to the minimal assembly required for catalysis. Complex I functions in the transfer of electrons from NADH to the respiratory chain. The immediate electron acceptor for the enzyme is believed to be ubiquinone (By similarity). This is the largest subunit of complex I and…	SUBCELLULAR LOCATION: Mitochondrion inner membrane.	mitochondrial inner membrane; mitochondrial intermembrane space; mitochondrial respiratory chain complex I
O75306	NDUS2_HUMAN	NADH dehydrogenase [ubiquinone] iron-sulfur protein 2, mitochondrial (EC 1.6.5.3) (EC 1.6.99.3) (Complex I-49kD) (CI-49kD) (NADH-ubiquinone oxidoreductase 49 kDa subunit)	NDUFS2	Homo sapiens (Human)	463	FUNCTION: Core subunit of the mitochondrial membrane respiratory chain NADH dehydrogenase (Complex I) that is believed to belong to the minimal assembly required for catalysis. Complex I functions in the transfer of electrons from NADH to the respiratory chain. The immediate electron acceptor for the enzyme is believed to be ubiquinone (By similarity). {ECO:0000250}.	SUBCELLULAR LOCATION: Mitochondrion inner membrane; Peripheral membrane protein; Matrix side.	mitochondrial inner membrane; mitochondrial respiratory chain complex I; mitochondrion; nucleus
O75489	NDUS3_HUMAN	NADH dehydrogenase [ubiquinone] iron-sulfur protein 3, mitochondrial (EC 1.6.5.3) (EC 1.6.99.3) (Complex I-30kD) (CI-30kD) (NADH-ubiquinone oxidoreductase 30 kDa subunit)	NDUFS3	Homo sapiens (Human)	264	FUNCTION: Core subunit of the mitochondrial membrane respiratory chain NADH dehydrogenase (Complex I) that is believed to belong to the minimal assembly required for catalysis. Complex I functions in the transfer of electrons from NADH to the respiratory chain. The immediate electron acceptor for the enzyme is believed to be ubiquinone (By similarity). {ECO:0000250}.	SUBCELLULAR LOCATION: Mitochondrion inner membrane.	mitochondrial inner membrane; mitochondrial membrane; mitochondrial respiratory chain complex I; mitochondrion; nucleus
O43920	NDUS5_HUMAN	NADH dehydrogenase [ubiquinone] iron-sulfur protein 5 (Complex I-15 kDa) (CI-15 kDa) (NADH-ubiquinone oxidoreductase 15 kDa subunit)	NDUFS5	Homo sapiens (Human)	106	FUNCTION: Accessory subunit of the mitochondrial membrane respiratory chain NADH dehydrogenase (Complex I), that is believed not to be involved in catalysis. Complex I functions in the transfer of electrons from NADH to the respiratory chain. The immediate electron acceptor for the enzyme is believed to be ubiquinone.	SUBCELLULAR LOCATION: Mitochondrion. Mitochondrion inner membrane {ECO:0000305}; Peripheral membrane protein {ECO:0000305}. Mitochondrion intermembrane space {ECO:0000305}.	mitochondrial inner membrane; mitochondrial intermembrane space; mitochondrial respiratory chain complex I; mitochondrion
O75380	NDUS6_HUMAN	NADH dehydrogenase [ubiquinone] iron-sulfur protein 6, mitochondrial (Complex I-13kD-A) (CI-13kD-A) (NADH-ubiquinone oxidoreductase 13 kDa-A subunit)	NDUFS6	Homo sapiens (Human)	124	FUNCTION: Accessory subunit of the mitochondrial membrane respiratory chain NADH dehydrogenase (Complex I), that is believed not to be involved in catalysis. Complex I functions in the transfer of electrons from NADH to the respiratory chain. The immediate electron acceptor for the enzyme is believed to be ubiquinone.	SUBCELLULAR LOCATION: Mitochondrion inner membrane; Peripheral membrane protein; Matrix side.	mitochondrial inner membrane; mitochondrial respiratory chain complex I
O00217	NDUS8_HUMAN	NADH dehydrogenase [ubiquinone] iron-sulfur protein 8, mitochondrial (EC 1.6.5.3) (EC 1.6.99.3) (Complex I-23kD) (CI-23kD) (NADH-ubiquinone oxidoreductase 23 kDa subunit) (TYKY subunit)	NDUFS8	Homo sapiens (Human)	210	FUNCTION: Core subunit of the mitochondrial membrane respiratory chain NADH dehydrogenase (Complex I) that is believed to belong to the minimal assembly required for catalysis. Complex I functions in the transfer of electrons from NADH to the respiratory chain. The immediate electron acceptor for the enzyme is believed to be ubiquinone (By similarity). May donate electrons to ubiquinone. {ECO:000…	SUBCELLULAR LOCATION: Mitochondrion {ECO:0000305}.	mitochondrial inner membrane; mitochondrial respiratory chain complex I; mitochondrion
P49821	NDUV1_HUMAN	NADH dehydrogenase [ubiquinone] flavoprotein 1, mitochondrial (EC 1.6.5.3) (EC 1.6.99.3) (Complex I-51kD) (CI-51kD) (NADH dehydrogenase flavoprotein 1) (NADH-ubiquinone oxidoreductase 51 kDa subunit)	NDUFV1 UQOR1	Homo sapiens (Human)	464	FUNCTION: Core subunit of the mitochondrial membrane respiratory chain NADH dehydrogenase (Complex I) that is believed to belong to the minimal assembly required for catalysis. Complex I functions in the transfer of electrons from NADH to the respiratory chain. The immediate electron acceptor for the enzyme is believed to be ubiquinone (By similarity). {ECO:0000250}.	SUBCELLULAR LOCATION: Mitochondrion inner membrane; Peripheral membrane protein; Matrix side.	mitochondrial inner membrane; mitochondrial respiratory chain complex I
P19404	NDUV2_HUMAN	NADH dehydrogenase [ubiquinone] flavoprotein 2, mitochondrial (EC 1.6.5.3) (EC 1.6.99.3) (NADH-ubiquinone oxidoreductase 24 kDa subunit)	NDUFV2	Homo sapiens (Human)	249	FUNCTION: Core subunit of the mitochondrial membrane respiratory chain NADH dehydrogenase (Complex I) that is believed to belong to the minimal assembly required for catalysis. Complex I functions in the transfer of electrons from NADH to the respiratory chain. The immediate electron acceptor for the enzyme is believed to be ubiquinone (By similarity). {ECO:0000250}.	SUBCELLULAR LOCATION: Mitochondrion inner membrane.	mitochondrial inner membrane; mitochondrial respiratory chain complex I; mitochondrion
Q92979	NEP1_HUMAN	Ribosomal RNA small subunit methyltransferase NEP1 (EC 2.1.1.-) (18S rRNA (pseudouridine(1248)-N1)-methyltransferase) (18S rRNA Psi1248 methyltransferase) (Nucleolar protein EMG1 homolog) (Protein C2f) (Ribosome biogenesis protein NEP1)	EMG1 C2F	Homo sapiens (Human)	244	FUNCTION: S-adenosyl-L-methionine-dependent pseudouridine N(1)-methyltransferase that methylates pseudouridine at position 1248 (Psi1248) in 18S rRNA. Involved the biosynthesis of the hypermodified N1-methyl-N3-(3-amino-3-carboxypropyl) pseudouridine (m1acp3-Psi) conserved in eukaryotic 18S rRNA. Is not able to methylate uridine at this position (PubMed:20047967). Has also an essential role in 40…	SUBCELLULAR LOCATION: Nucleus, nucleolus {ECO:0000269|PubMed:11935223}.	cytoplasm; nucleolus; nucleus
P55769	NH2L1_HUMAN	NHP2-like protein 1 (High mobility group-like nuclear protein 2 homolog 1) (OTK27) (SNU13 homolog) (hSNU13) (U4/U6.U5 tri-snRNP 15.5 kDa protein) [Cleaved into: NHP2-like protein 1, N-terminally processed]	NHP2L1	Homo sapiens (Human)	128	FUNCTION: Binds to the 5'-stem-loop of U4 snRNA and may play a role in the late stage of spliceosome assembly. The protein undergoes a conformational change upon RNA-binding. {ECO:0000269|PubMed:10545122, ECO:0000269|PubMed:17412961}.	SUBCELLULAR LOCATION: Nucleus, nucleolus {ECO:0000269|PubMed:10593953, ECO:0000269|PubMed:12429849, ECO:0000269|Ref.7}. Note=Concentrated in the dense fibrillar component of the nucleolus.	box C/D snoRNP complex; nucleolus; nucleoplasm; nucleus; protein complex; spliceosomal complex
Q96TA1	NIBL1_HUMAN	Niban-like protein 1 (Meg-3) (Melanoma invasion by ERK) (MINERVA) (Protein FAM129B)	FAM129B C9orf88	Homo sapiens (Human)	746	FUNCTION: May play a role in apoptosis suppression. May promote melanoma cell invasion in vitro. {ECO:0000269|PubMed:19362540, ECO:0000269|PubMed:21148485}.	SUBCELLULAR LOCATION: Cytoplasm, cytosol. Cell junction, adherens junction. Note=In exponentially growing cells, exclusively cytoplasmic. Cell membrane localization is observed when cells reach confluency and during telophase. In melanoma cells, targeting to the plasma membrane may be impaired by C-terminal phosphorylation.	actin cytoskeleton; adherens junction; cytoplasm; cytosol; extracellular vesicular exosome; nucleolus; nucleus; plasma membrane
Q9NVX2	NLE1_HUMAN	Notchless protein homolog 1	NLE1 HUSSY-07	Homo sapiens (Human)	485	FUNCTION: Plays a role in regulating Notch activity. Plays a role in regulating the expression of CDKN1A and several members of the Wnt pathway, probably via its effects on Notch activity. Required during embryogenesis for inner mass cell survival (By similarity). {ECO:0000250}.	SUBCELLULAR LOCATION: Nucleus, nucleolus {ECO:0000269|PubMed:12429849, ECO:0000269|Ref.5}.	nucleolus; nucleus
Q9Y3T9	NOC2L_HUMAN	Nucleolar complex protein 2 homolog (Protein NOC2 homolog) (NOC2-like protein) (Novel INHAT repressor)	NOC2L NIR	Homo sapiens (Human)	749	FUNCTION: Acts as an inhibitor of histone acetyltransferase activity; prevents acetylation of all core histones by the EP300/p300 histone acetyltransferase at p53/TP53-regulated target promoters in a histone deacetylases (HDAC)-independent manner. Acts as a transcription corepressor of p53/TP53- and TP63-mediated transactivation of the p21/CDKN1A promoter. Involved in the regulation of p53/TP53-d…	SUBCELLULAR LOCATION: Nucleus, nucleoplasm. Nucleus, nucleolus. Note=Translocates from the nucleoli to the nucleoplasm in presence of several stressors like ultraviolet irradiation and actinomycin-D. Predominantly detected in the nucleoli in non-mitotic cells. Predominantly detected in nucleoplasma in cells undergoing mitosis.	nucleolus; nucleoplasm; nucleus
Q9BVI4	NOC4L_HUMAN	Nucleolar complex protein 4 homolog (NOC4 protein homolog) (NOC4-like protein) (Nucleolar complex-associated protein 4-like protein)	NOC4L	Homo sapiens (Human)	516		SUBCELLULAR LOCATION: Nucleus membrane {ECO:0000269|PubMed:12429849}; Multi-pass membrane protein {ECO:0000269|PubMed:12429849}. Nucleus, nucleolus {ECO:0000269|PubMed:12429849}.	integral component of membrane; nuclear membrane; nucleolus; nucleus
Q14978	NOLC1_HUMAN	Nucleolar and coiled-body phosphoprotein 1 (140 kDa nucleolar phosphoprotein) (Nopp140) (Hepatitis C virus NS5A-transactivated protein 13) (HCV NS5A-transactivated protein 13) (Nucleolar 130 kDa protein) (Nucleolar phosphoprotein p130)	NOLC1 KIAA0035 NS5ATP13	Homo sapiens (Human)	699	FUNCTION: Related to nucleologenesis, may play a role in the maintenance of the fundamental structure of the fibrillar center and dense fibrillar component in the nucleolus. It has intrinsic GTPase and ATPase activities. May play an important role in transcription catalyzed by RNA polymerase I.	SUBCELLULAR LOCATION: Nucleus, nucleolus. Cytoplasm. Note=Shuttles between the nucleolus and the cytoplasm. At telophase it begins to assemble into granular-like pre-nucleolar bodies which are subsequently relocated to nucleoli at the early G1-phase.	Cajal body; cytoplasm; nucleolus
Q15233	NONO_HUMAN	Non-POU domain-containing octamer-binding protein (NonO protein) (54 kDa nuclear RNA- and DNA-binding protein) (55 kDa nuclear protein) (DNA-binding p52/p100 complex, 52 kDa subunit) (NMT55) (p54(nrb)) (p54nrb)	NONO NRB54	Homo sapiens (Human)	471	FUNCTION: DNA- and RNA binding protein, involved in several nuclear processes. Binds the conventional octamer sequence in double-stranded DNA. Also binds single-stranded DNA and RNA at a site independent of the duplex site. Involved in pre-mRNA splicing, probably as a heterodimer with SFPQ. Interacts with U5 snRNA, probably by binding to a purine-rich sequence located on the 3' side of U5 snRNA s…	SUBCELLULAR LOCATION: Nucleus. Nucleus, nucleolus. Nucleus speckle. Note=Detected in punctate subnuclear structures often located adjacent to splicing speckles, called paraspeckles.	membrane; nuclear matrix; nuclear speck; nucleus; paraspeckles
P06748	NPM_HUMAN	Nucleophosmin (NPM) (Nucleolar phosphoprotein B23) (Nucleolar protein NO38) (Numatrin)	NPM1 NPM	Homo sapiens (Human)	294	FUNCTION: Involved in diverse cellular processes such as ribosome biogenesis, centrosome duplication, protein chaperoning, histone assembly, cell proliferation, and regulation of tumor suppressors p53/TP53 and ARF. Binds ribosome presumably to drive ribosome nuclear export. Associated with nucleolar ribonucleoprotein structures and bind single-stranded nucleic acids. Acts as a chaperonin for the …	SUBCELLULAR LOCATION: Nucleus, nucleolus. Nucleus, nucleoplasm. Cytoplasm, cytoskeleton, microtubule organizing center, centrosome. Note=Generally nucleolar, but is translocated to the nucleoplasm in case of serum starvation or treatment with anticancer drugs. Has been found in the cytoplasm in patients with primary acute myelogenous leukemia (AML), but not with secondary AML. Can shuttle between…	centrosome; cytoplasm; cytosol; focal adhesion; membrane; nucleolus; nucleoplasm; nucleus; ribonucleoprotein complex; spindle pole centrosome
O75607	NPM3_HUMAN	Nucleoplasmin-3	NPM3	Homo sapiens (Human)	178	FUNCTION: May act as a chaperone.	SUBCELLULAR LOCATION: Nucleus {ECO:0000269|PubMed:11722795}.	nucleolus
P15559	NQO1_HUMAN	NAD(P)H dehydrogenase [quinone] 1 (EC 1.6.5.2) (Azoreductase) (DT-diaphorase) (DTD) (Menadione reductase) (NAD(P)H:quinone oxidoreductase 1) (Phylloquinone reductase) (Quinone reductase 1) (QR1)	NQO1 DIA4 NMOR1	Homo sapiens (Human)	274	FUNCTION: The enzyme apparently serves as a quinone reductase in connection with conjugation reactions of hydroquinons involved in detoxification pathways as well as in biosynthetic processes such as the vitamin K-dependent gamma-carboxylation of glutamate residues in prothrombin synthesis.	SUBCELLULAR LOCATION: Cytoplasm.	cytoplasm; cytosol; extracellular vesicular exosome; neuronal cell body
Q08J23	NSUN2_HUMAN	tRNA (cytosine(34)-C(5))-methyltransferase (EC 2.1.1.203) (Myc-induced SUN domain-containing protein) (Misu) (NOL1/NOP2/Sun domain family member 2) (Substrate of AIM1/Aurora kinase B) (tRNA (cytosine-5-)-methyltransferase) (tRNA methyltransferase 4 homolog) (hTrm4)	NSUN2 SAKI TRM4	Homo sapiens (Human)	767	FUNCTION: RNA methyltransferase that methylates tRNAs, and possibly RNA polymerase III transcripts. Methylates cytosine to 5-methylcytosine (m5C) at positions 34 and 48 of intron-containing tRNA(Leu)(CAA) precursors, and at positions 48, 49 and 50 of tRNA(Gly)(GCC) precursors. May act downstream of Myc to regulate epidermal cell growth and proliferation. Required for proper spindle assembly and c…	SUBCELLULAR LOCATION: Nucleus, nucleolus. Cytoplasm, cytoskeleton, spindle. Note=Concentrated in the nucleolus during interphase and translocates to the spindle during mitosis as an RNA-protein complex that includes 18S ribosomal RNA.	cytoplasm; nucleolus; nucleus; spindle
P49790	NU153_HUMAN	Nuclear pore complex protein Nup153 (153 kDa nucleoporin) (Nucleoporin Nup153)	NUP153	Homo sapiens (Human)	1475	FUNCTION: Component of the nuclear pore complex (NPC), a complex required for the trafficking across the nuclear envelope. Functions as a scaffolding element in the nuclear phase of the NPC essential for normal nucleocytoplasmic transport of proteins and mRNAs. Involved in the quality control and retention of unspliced mRNAs in the nucleus; in association with TPR, regulates the nuclear export of…	SUBCELLULAR LOCATION: Nucleus. Nucleus membrane. Nucleus, nuclear pore complex. Note=Tightly associated with the nuclear membrane and lamina (By similarity). Localized to the nucleoplasmic side of the nuclear pore complex (NPC) core structure, forming a fibrous structure called the nuclear basket. Dissociates from the NPC structure early during prophase of mitosis. Integrated in the newly assembl…	cytoplasm; nuclear inclusion body; nuclear membrane; nuclear periphery; nuclear pore; nuclear pore nuclear basket; nucleolus; nucleoplasm
P19338	NUCL_HUMAN	Nucleolin (Protein C23)	NCL	Homo sapiens (Human)	710	FUNCTION: Nucleolin is the major nucleolar protein of growing eukaryotic cells. It is found associated with intranucleolar chromatin and pre-ribosomal particles. It induces chromatin decondensation by binding to histone H1. It is thought to play a role in pre-rRNA transcription and ribosome assembly. May play a role in the process of transcriptional elongation. Binds RNA oligonucleotides with 5'-…	SUBCELLULAR LOCATION: Nucleus, nucleolus. Cytoplasm. Note=Localized in cytoplasmic mRNP granules containing untranslated mRNAs.	cell cortex; cytoplasmic ribonucleoprotein granule; extracellular vesicular exosome; membrane; nucleolus; nucleoplasm; nucleus; ribonucleoprotein complex
Q14980	NUMA1_HUMAN	Nuclear mitotic apparatus protein 1 (NuMA protein) (Nuclear matrix protein-22) (NMP-22) (SP-H antigen)	NUMA1 NMP22 NUMA	Homo sapiens (Human)	2115	FUNCTION: Highly abundant component of the nuclear matrix where it may serve a non-mitotic structural role, occupies the majority if the nuclear volume. Required for maintenance and establishment of the mitotic spindle poles, functionning as a tether linking bulk microtubules of the spindle to centrosomes. May be involved in coordination of the alignment of the mitotic spindle to the cellular pol…	SUBCELLULAR LOCATION: Nucleus matrix. Chromosome. Cytoplasm, cytoskeleton, spindle pole. Note=Resides in the nuclear matrix during interphases. Dissociates from condensing chromosomes during early prophase, and relocates to the spindle poles via dynein/dynamin association, it remain there until the anaphase onset. Before the complete disintegration of the nuclear lamina. As mitosis progresses it …	apical part of cell; chromosome; cytoplasm; cytosol; dendrite; extracellular vesicular exosome; Golgi membrane; neuronal cell body; nuclear matrix; nucleoplasm; nucleus; spindle; spindle microtubule; spindle pole
Q8N1F7	NUP93_HUMAN	Nuclear pore complex protein Nup93 (93 kDa nucleoporin) (Nucleoporin Nup93)	NUP93 KIAA0095	Homo sapiens (Human)	819	FUNCTION: Plays a role in the nuclear pore complex (NPC) assembly and/or maintenance. May anchor nucleoporins, but not NUP153 and TPR, to the NPC. {ECO:0000269|PubMed:15229283, ECO:0000269|PubMed:15703211}.	SUBCELLULAR LOCATION: Nucleus membrane; Peripheral membrane protein. Nucleus, nuclear pore complex. Note=Localizes at the nuclear basket and at or near the nuclear entry to the gated channel of the pore.	membrane; nuclear envelope; nuclear membrane; nuclear periphery; nuclear pore
P52948	NUP98_HUMAN	Nuclear pore complex protein Nup98-Nup96 [Cleaved into: Nuclear pore complex protein Nup98 (98 kDa nucleoporin) (Nucleoporin Nup98) (Nup98); Nuclear pore complex protein Nup96 (96 kDa nucleoporin) (Nucleoporin Nup96) (Nup96)]	NUP98 ADAR2	Homo sapiens (Human)	1817	FUNCTION: Plays a role in the nuclear pore complex (NPC) assembly and/or maintenance. Nup98 and Nup96 are involved in the bidirectional transport across the NPC. May anchor NUP153 and TPR to the NPC. {ECO:0000269|PubMed:15229283}.	SUBCELLULAR LOCATION: Nucleus. Nucleus membrane; Peripheral membrane protein; Nucleoplasmic side. Nucleus, nuclear pore complex. Note=Nup96 is localized to the nucleoplasmic side of the nuclear pore complex (NPC), at or near the nucleoplasmic basket. Dissociates from the dissasembled NPC structure early during prophase of mitosis. Colocalized with NUP153 and TPR to the nuclear basket of NPC. Dete…	cytosol; nuclear envelope; nuclear inclusion body; nuclear membrane; nuclear periphery; nuclear pore; nuclear pore nuclear basket; nuclear pore outer ring; nucleoplasm
Q56VL3	OCAD2_HUMAN	OCIA domain-containing protein 2 (Ovarian carcinoma immunoreactive antigen-like protein)	OCIAD2	Homo sapiens (Human)	154		SUBCELLULAR LOCATION: Endosome {ECO:0000305}.	endosome; mitochondrial inner membrane
Q02218	ODO1_HUMAN	2-oxoglutarate dehydrogenase, mitochondrial (EC 1.2.4.2) (2-oxoglutarate dehydrogenase complex component E1) (OGDC-E1) (Alpha-ketoglutarate dehydrogenase)	OGDH	Homo sapiens (Human)	1023	FUNCTION: The 2-oxoglutarate dehydrogenase complex catalyzes the overall conversion of 2-oxoglutarate to succinyl-CoA and CO(2). It contains multiple copies of three enzymatic components: 2-oxoglutarate dehydrogenase (E1), dihydrolipoamide succinyltransferase (E2) and lipoamide dehydrogenase (E3).	SUBCELLULAR LOCATION: Mitochondrion matrix.	mitochondrial matrix; mitochondrial membrane; mitochondrion; oxoglutarate dehydrogenase complex
P36957	ODO2_HUMAN	Dihydrolipoyllysine-residue succinyltransferase component of 2-oxoglutarate dehydrogenase complex, mitochondrial (EC 2.3.1.61) (2-oxoglutarate dehydrogenase complex component E2) (OGDC-E2) (Dihydrolipoamide succinyltransferase component of 2-oxoglutarate dehydrogenase complex) (E2K)	DLST DLTS	Homo sapiens (Human)	453	FUNCTION: The 2-oxoglutarate dehydrogenase complex catalyzes the overall conversion of 2-oxoglutarate to succinyl-CoA and CO(2). It contains multiple copies of 3 enzymatic components: 2-oxoglutarate dehydrogenase (E1), dihydrolipoamide succinyltransferase (E2) and lipoamide dehydrogenase (E3).	SUBCELLULAR LOCATION: Mitochondrion.	extracellular vesicular exosome; membrane; mitochondrial matrix; nucleus; oxoglutarate dehydrogenase complex
P10515	ODP2_HUMAN	Dihydrolipoyllysine-residue acetyltransferase component of pyruvate dehydrogenase complex, mitochondrial (EC 2.3.1.12) (70 kDa mitochondrial autoantigen of primary biliary cirrhosis) (PBC) (Dihydrolipoamide acetyltransferase component of pyruvate dehydrogenase complex) (M2 antigen complex 70 kDa subunit) (Pyruvate dehydrogenase complex component E2) (PDC-E2) (PDCE2)	DLAT DLTA	Homo sapiens (Human)	647	FUNCTION: The pyruvate dehydrogenase complex catalyzes the overall conversion of pyruvate to acetyl-CoA and CO(2), and thereby links the glycolytic pathway to the tricarboxylic cycle.	SUBCELLULAR LOCATION: Mitochondrion matrix.	mitochondrial matrix; mitochondrial pyruvate dehydrogenase complex; mitochondrion
P29803	ODPAT_HUMAN	Pyruvate dehydrogenase E1 component subunit alpha, testis-specific form, mitochondrial (EC 1.2.4.1) (PDHE1-A type II)	PDHA2 PDHAL	Homo sapiens (Human)	388	FUNCTION: The pyruvate dehydrogenase complex catalyzes the overall conversion of pyruvate to acetyl-CoA and CO(2), and thereby links the glycolytic pathway to the tricarboxylic cycle. {ECO:0000269|PubMed:16436377}.	SUBCELLULAR LOCATION: Mitochondrion matrix.	mitochondrial matrix; nucleus
P11177	ODPB_HUMAN	Pyruvate dehydrogenase E1 component subunit beta, mitochondrial (PDHE1-B) (EC 1.2.4.1)	PDHB PHE1B	Homo sapiens (Human)	359	FUNCTION: The pyruvate dehydrogenase complex catalyzes the overall conversion of pyruvate to acetyl-CoA and CO(2), and thereby links the glycolytic pathway to the tricarboxylic cycle. {ECO:0000269|PubMed:17474719, ECO:0000269|PubMed:19081061}.	SUBCELLULAR LOCATION: Mitochondrion matrix.	extracellular vesicular exosome; mitochondrial matrix; nucleus; pyruvate dehydrogenase complex
P39656	OST48_HUMAN	Dolichyl-diphosphooligosaccharide--protein glycosyltransferase 48 kDa subunit (DDOST 48 kDa subunit) (Oligosaccharyl transferase 48 kDa subunit) (EC 2.4.99.18)	DDOST KIAA0115 OST48 OK/SW-cl.45	Homo sapiens (Human)	456	FUNCTION: Essential subunit of the N-oligosaccharyl transferase (OST) complex which catalyzes the transfer of a high mannose oligosaccharide from a lipid-linked oligosaccharide donor to an asparagine residue within an Asn-X-Ser/Thr consensus motif in nascent polypeptide chains.	SUBCELLULAR LOCATION: Endoplasmic reticulum membrane; Single-pass type I membrane protein.	endoplasmic reticulum; endoplasmic reticulum membrane; integral component of membrane; intracellular membrane-bounded organelle; membrane; oligosaccharyltransferase complex; protein complex
P04637	P53_HUMAN	Cellular tumor antigen p53 (Antigen NY-CO-13) (Phosphoprotein p53) (Tumor suppressor p53)	TP53 P53	Homo sapiens (Human)	393	FUNCTION: Acts as a tumor suppressor in many tumor types; induces growth arrest or apoptosis depending on the physiological circumstances and cell type. Involved in cell cycle regulation as a trans-activator that acts to negatively regulate cell division by controlling a set of genes required for this process. One of the activated genes is an inhibitor of cyclin-dependent kinases. Apoptosis induc…	SUBCELLULAR LOCATION: Cytoplasm. Nucleus. Nucleus, PML body. Endoplasmic reticulum. Mitochondrion matrix. Note=Interaction with BANP promotes nuclear localization. Recruited into PML bodies together with CHEK2. Translocates to mitochondria upon oxidative stress.; SUBCELLULAR LOCATION: Isoform 1: Nucleus. Cytoplasm. Note=Predominantly nuclear but localizes to the cytoplasm when expressed with isof…	chromatin; cytoplasm; cytosol; endoplasmic reticulum; mitochondrial matrix; mitochondrion; nuclear chromatin; nuclear matrix; nucleolus; nucleoplasm; nucleus; PML body; protein complex; replication fork
P32322	P5CR1_HUMAN	Pyrroline-5-carboxylate reductase 1, mitochondrial (P5C reductase 1) (P5CR 1) (EC 1.5.1.2)	PYCR1	Homo sapiens (Human)	319	FUNCTION: Housekeeping enzyme that catalyzes the last step in proline biosynthesis. Can utilize both NAD and NADP, but has higher affinity for NAD. Involved in the cellular response to oxidative stress. {ECO:0000269|PubMed:16730026, ECO:0000269|PubMed:19648921}.	SUBCELLULAR LOCATION: Mitochondrion {ECO:0000269|PubMed:19648921}.	mitochondrial matrix; mitochondrion
Q96C36	P5CR2_HUMAN	Pyrroline-5-carboxylate reductase 2 (P5C reductase 2) (P5CR 2) (EC 1.5.1.2)	PYCR2	Homo sapiens (Human)	320	FUNCTION: Housekeeping enzyme that catalyzes the last step in proline biosynthesis. In some cell types, such as erythrocytes, its primary function may be the generation of NADP(+). Can utilize both NAD and NADP. Has higher affinity for NADP, but higher catalytic efficiency with NADH. {ECO:0000269|PubMed:2722838, ECO:0000269|PubMed:6894153}.	SUBCELLULAR LOCATION: Cytoplasm {ECO:0000269|PubMed:2722838}.	cytoplasm
P54886	P5CS_HUMAN	Delta-1-pyrroline-5-carboxylate synthase (P5CS) (Aldehyde dehydrogenase family 18 member A1) [Includes: Glutamate 5-kinase (GK) (EC 2.7.2.11) (Gamma-glutamyl kinase); Gamma-glutamyl phosphate reductase (GPR) (EC 1.2.1.41) (Glutamate-5-semialdehyde dehydrogenase) (Glutamyl-gamma-semialdehyde dehydrogenase)]	ALDH18A1 GSAS P5CS PYCS	Homo sapiens (Human)	795	FUNCTION: Bifunctional enzyme that converts glutamate to glutamate 5-semialdehyde, an intermediate in the biosynthesis of proline, ornithine and arginine. {ECO:0000269|PubMed:10037775, ECO:0000269|PubMed:11092761}.	SUBCELLULAR LOCATION: Mitochondrion inner membrane.	cytoplasm; mitochondrial inner membrane; mitochondrion
P11940	PABP1_HUMAN	Polyadenylate-binding protein 1 (PABP-1) (Poly(A)-binding protein 1)	PABPC1 PAB1 PABP1 PABPC2	Homo sapiens (Human)	636	FUNCTION: Binds the poly(A) tail of mRNA, including that of its own transcript. May be involved in cytoplasmic regulatory processes of mRNA metabolism such as pre-mRNA splicing. Its function in translational initiation regulation can either be enhanced by PAIP1 or repressed by PAIP2. Can probably bind to cytoplasmic RNA sequences other than poly(A) in vivo. Involved in translationally coupled mRN…	SUBCELLULAR LOCATION: Cytoplasm. Nucleus. Note=Localized in cytoplasmic mRNP granules containing untranslated mRNAs. Shuttles between the cytoplasm and the nucleus.	catalytic step 2 spliceosome; cytoplasm; cytoplasmic ribonucleoprotein granule; cytoplasmic stress granule; cytosol; extracellular vesicular exosome; focal adhesion; membrane; nucleus; ribonucleoprotein complex
Q86U42	PABP2_HUMAN	Polyadenylate-binding protein 2 (PABP-2) (Poly(A)-binding protein 2) (Nuclear poly(A)-binding protein 1) (Poly(A)-binding protein II) (PABII) (Polyadenylate-binding nuclear protein 1)	PABPN1 PAB2 PABP2	Homo sapiens (Human)	306	FUNCTION: Involved in the 3'-end formation of mRNA precursors (pre-mRNA) by the addition of a poly(A) tail of 200-250 nt to the upstream cleavage product. Stimulates poly(A) polymerase (PAPOLA) conferring processivity on the poly(A) tail elongation reaction and controls also the poly(A) tail length. Increases the affinity of poly(A) polymerase for RNA. Is also present at various stages of mRNA me…	SUBCELLULAR LOCATION: Nucleus {ECO:0000250}. Cytoplasm {ECO:0000269|PubMed:10688363, ECO:0000269|PubMed:11001936, ECO:0000269|PubMed:14663186, ECO:0000269|PubMed:17289661}. Note=Localized in cytoplasmic mRNP granules containing untranslated mRNAs. Shuttles between the nucleus and the cytoplasm but predominantly found in the nucleus. Its nuclear import may involve the nucleocytoplasmic transport r…	cytoplasm; nucleoplasm; nucleus; ribonucleoprotein complex
Q8N7H5	PAF1_HUMAN	RNA polymerase II-associated factor 1 homolog (hPAF1) (Pancreatic differentiation protein 2)	PAF1 PD2	Homo sapiens (Human)	531	FUNCTION: Component of the PAF1 complex (PAF1C) which has multiple functions during transcription by RNA polymerase II and is implicated in regulation of development and maintenance of embryonic stem cell pluripotency. PAF1C associates with RNA polymerase II through interaction with POLR2A CTD non-phosphorylated and 'Ser-2'- and 'Ser-5'-phosphorylated forms and is involved in transcriptional elon…	SUBCELLULAR LOCATION: Nucleus {ECO:0000269|PubMed:16491129}. Note=Punctuate distribution throughout the nucleus except in nucleoli and the perinuclear chromatin.	Cdc73/Paf1 complex
Q99497	PARK7_HUMAN	Protein DJ-1 (EC 3.4.-.-) (Oncogene DJ1) (Parkinson disease protein 7)	PARK7	Homo sapiens (Human)	189	FUNCTION: Protects cells against oxidative stress and cell death. Plays a role in regulating expression or stability of the mitochondrial uncoupling proteins SLC25A14 and SLC25A27 in dopaminergic neurons of the substantia nigra pars compacta and attenuates the oxidative stress induced by calcium entry into the neurons via L-type channels during pacemaking. Eliminates hydrogen peroxide and protect…	SUBCELLULAR LOCATION: Cell membrane; Lipid-anchor. Cytoplasm. Nucleus. Membrane raft. Mitochondrion. Note=Under normal conditions, located predominantly in the cytoplasm and, to a lesser extent, in the nucleus and mitochondrion. Translocates to the mitochondrion and subsequently to the nucleus in response to oxidative stress and exerts an increased cytoprotective effect against oxidative damage. …	axon; chromatin; cytoplasm; cytosol; extracellular vesicular exosome; membrane raft; mitochondrion; nucleus; plasma membrane; PML body
P09874	PARP1_HUMAN	Poly [ADP-ribose] polymerase 1 (PARP-1) (EC 2.4.2.30) (ADP-ribosyltransferase diphtheria toxin-like 1) (ARTD1) (NAD(+) ADP-ribosyltransferase 1) (ADPRT 1) (Poly[ADP-ribose] synthase 1)	PARP1 ADPRT PPOL	Homo sapiens (Human)	1014	FUNCTION: Involved in the base excision repair (BER) pathway, by catalyzing the poly(ADP-ribosyl)ation of a limited number of acceptor proteins involved in chromatin architecture and in DNA metabolism. This modification follows DNA damages and appears as an obligatory step in a detection/signaling pathway leading to the reparation of DNA strand breaks. Mediates the poly(ADP-ribosyl)ation of APLF …	SUBCELLULAR LOCATION: Nucleus. Nucleus, nucleolus. Note=Localizes at sites of DNA damage.	membrane; nuclear envelope; nucleolus; nucleoplasm; nucleus; transcription factor complex
Q8NF37	PCAT1_HUMAN	Lysophosphatidylcholine acyltransferase 1 (LPC acyltransferase 1) (LPCAT-1) (LysoPC acyltransferase 1) (EC 2.3.1.23) (1-acylglycerophosphocholine O-acyltransferase) (1-alkylglycerophosphocholine O-acetyltransferase) (EC 2.3.1.67) (Acetyl-CoA:lyso-platelet-activating factor acetyltransferase) (Acetyl-CoA:lyso-PAF acetyltransferase) (Lyso-PAF acetyltransferase) (LysoPAFAT) (Acyltransferase-like 2) …	LPCAT1 AYTL2 PFAAP3	Homo sapiens (Human)	534	FUNCTION: Possesses both acyltransferase and acetyltransferase activities. Activity is calcium-independent. Mediates the conversion of 1-acyl-sn-glycero-3-phosphocholine (LPC) into phosphatidylcholine (PC). Displays a clear preference for saturated fatty acyl-CoAs, and 1-myristoyl or 1-palmitoyl LPC as acyl donors and acceptors, respectively. May synthesize phosphatidylcholine in pulmonary surfac…	SUBCELLULAR LOCATION: Endoplasmic reticulum membrane {ECO:0000269|PubMed:21498505}; Single-pass type II membrane protein {ECO:0000269|PubMed:21498505}. Golgi apparatus membrane {ECO:0000269|PubMed:21498505}; Single-pass type II membrane protein {ECO:0000269|PubMed:21498505}. Lipid droplet {ECO:0000269|PubMed:21498505}. Note=May adopt a monotopic topology when embedded in the lipid monolayer of th…	endoplasmic reticulum; endoplasmic reticulum membrane; Golgi apparatus; Golgi membrane; integral component of membrane; lipid particle; membrane
Q15365	PCBP1_HUMAN	Poly(rC)-binding protein 1 (Alpha-CP1) (Heterogeneous nuclear ribonucleoprotein E1) (hnRNP E1) (Nucleic acid-binding protein SUB2.3)	PCBP1	Homo sapiens (Human)	356	FUNCTION: Single-stranded nucleic acid binding protein that binds preferentially to oligo dC.	SUBCELLULAR LOCATION: Nucleus. Cytoplasm. Note=Loosely bound in the nucleus. May shuttle between the nucleus and the cytoplasm.	cytoplasm; extracellular vesicular exosome; membrane; nucleoplasm; ribonucleoprotein complex
Q15366	PCBP2_HUMAN	Poly(rC)-binding protein 2 (Alpha-CP2) (Heterogeneous nuclear ribonucleoprotein E2) (hnRNP E2)	PCBP2	Homo sapiens (Human)	365	FUNCTION: Single-stranded nucleic acid binding protein that binds preferentially to oligo dC. Major cellular poly(rC)-binding protein. Binds also poly(rU). Negatively regulates cellular antiviral responses mediated by MAVS signaling. It acts as an adapter between MAVS and the E3 ubiquitin ligase ITCH, therefore triggering MAVS ubiquitinationa and degradation. {ECO:0000269|PubMed:19881509}.	SUBCELLULAR LOCATION: Nucleus {ECO:0000269|PubMed:19029303}. Cytoplasm {ECO:0000269|PubMed:19029303}. Note=Loosely bound in the nucleus. May shuttle between the nucleus and the cytoplasm.	cytoplasm; cytosol; extracellular vesicular exosome; focal adhesion; membrane; nucleoplasm; nucleus; ribonucleoprotein complex
P12004	PCNA_HUMAN	Proliferating cell nuclear antigen (PCNA) (Cyclin)	PCNA	Homo sapiens (Human)	261	FUNCTION: Auxiliary protein of DNA polymerase delta and is involved in the control of eukaryotic DNA replication by increasing the polymerase's processibility during elongation of the leading strand. Induces a robust stimulatory effect on the 3'-5' exonuclease and 3'-phosphodiesterase, but not apurinic-apyrimidinic (AP) endonuclease, APEX2 activities. Has to be loaded onto DNA in order to be able…	SUBCELLULAR LOCATION: Nucleus {ECO:0000269|PubMed:24115439}. Note=Forms nuclear foci representing sites of ongoing DNA replication and vary in morphology and number during S phase. Together with APEX2, is redistributed in discrete nuclear foci in presence of oxidative DNA damaging agents.	centrosome; cytoplasm; DNA replication factor C complex; extracellular vesicular exosome; nuclear replication fork; nucleoplasm; nucleus; PCNA complex; PCNA-p21 complex
O75340	PDCD6_HUMAN	Programmed cell death protein 6 (Apoptosis-linked gene 2 protein) (Probable calcium-binding protein ALG-2)	PDCD6 ALG2	Homo sapiens (Human)	191	FUNCTION: Calcium-binding protein required for T-cell receptor-, Fas-, and glucocorticoid-induced cell death. May mediate Ca(2+)-regulated signals along the death pathway (By similarity). Calcium-dependent adapter necessary for the association between PDCD6IP and TSG101. Interaction with DAPK1 can accelerate apoptotic cell death by increasing caspase-3 activity. May inhibit KDR/VEGFR2-dependent a…	SUBCELLULAR LOCATION: Nucleus membrane; Peripheral membrane protein. Endoplasmic reticulum membrane; Peripheral membrane protein. Nucleus. Endosome. Note=Interaction with RBM22 induces relocalization from the cytoplasm to the nucleus. Translocated from the cytoplasm to the nucleus after heat shock cell treatment. Accumulates in cytoplasmic vesicle-like organelles after heat shock treatment, which…	cytoplasm; cytoplasmic vesicle; endoplasmic reticulum; endoplasmic reticulum membrane; endosome; extracellular vesicular exosome; nuclear membrane; nucleus
P07237	PDIA1_HUMAN	Protein disulfide-isomerase (PDI) (EC 5.3.4.1) (Cellular thyroid hormone-binding protein) (Prolyl 4-hydroxylase subunit beta) (p55)	P4HB ERBA2L PDI PDIA1 PO4DB	Homo sapiens (Human)	508	FUNCTION: This multifunctional protein catalyzes the formation, breakage and rearrangement of disulfide bonds. At the cell surface, seems to act as a reductase that cleaves disulfide bonds of proteins attached to the cell. May therefore cause structural modifications of exofacial proteins. Inside the cell, seems to form/rearrange disulfide bonds of nascent proteins. At high concentrations, functi…	SUBCELLULAR LOCATION: Endoplasmic reticulum lumen. Melanosome. Cell membrane {ECO:0000305}; Peripheral membrane protein {ECO:0000305}. Note=Highly abundant. In some cell types, seems to be also secreted or associated with the plasma membrane, where it undergoes constant shedding and replacement from intracellular sources (Probable). Localizes near CD4-enriched regions on lymphoid cell surfaces. I…	endoplasmic reticulum; endoplasmic reticulum-Golgi intermediate compartment; endoplasmic reticulum lumen; extracellular region; extracellular vesicular exosome; focal adhesion; melanosome; plasma membrane; procollagen-proline 4-dioxygenase complex
P30101	PDIA3_HUMAN	Protein disulfide-isomerase A3 (EC 5.3.4.1) (58 kDa glucose-regulated protein) (58 kDa microsomal protein) (p58) (Disulfide isomerase ER-60) (Endoplasmic reticulum resident protein 57) (ER protein 57) (ERp57) (Endoplasmic reticulum resident protein 60) (ER protein 60) (ERp60)	PDIA3 ERP57 ERP60 GRP58	Homo sapiens (Human)	505		SUBCELLULAR LOCATION: Endoplasmic reticulum. Endoplasmic reticulum lumen {ECO:0000250}. Melanosome. Note=Identified by mass spectrometry in melanosome fractions from stage I to stage IV.	cell surface; endoplasmic reticulum; endoplasmic reticulum lumen; extracellular vesicular exosome; focal adhesion; melanosome; nucleus; smooth endoplasmic reticulum
P13667	PDIA4_HUMAN	Protein disulfide-isomerase A4 (EC 5.3.4.1) (Endoplasmic reticulum resident protein 70) (ER protein 70) (ERp70) (Endoplasmic reticulum resident protein 72) (ER protein 72) (ERp-72) (ERp72)	PDIA4 ERP70 ERP72	Homo sapiens (Human)	645		SUBCELLULAR LOCATION: Endoplasmic reticulum lumen. Melanosome. Note=Identified by mass spectrometry in melanosome fractions from stage I to stage IV.	cell surface; endoplasmic reticulum; endoplasmic reticulum lumen; melanosome
Q15084	PDIA6_HUMAN	Protein disulfide-isomerase A6 (EC 5.3.4.1) (Endoplasmic reticulum protein 5) (ER protein 5) (ERp5) (Protein disulfide isomerase P5) (Thioredoxin domain-containing protein 7)	PDIA6 ERP5 P5 TXNDC7	Homo sapiens (Human)	440	FUNCTION: May function as a chaperone that inhibits aggregation of misfolded proteins. Plays a role in platelet aggregation and activation by agonists such as convulxin, collagen and thrombin. {ECO:0000269|PubMed:12204115, ECO:0000269|PubMed:15466936}.	SUBCELLULAR LOCATION: Endoplasmic reticulum lumen {ECO:0000255|PROSITE-ProRule:PRU10138}. Cell membrane. Melanosome. Note=Identified by mass spectrometry in melanosome fractions from stage I to stage IV.	endoplasmic reticulum; endoplasmic reticulum-Golgi intermediate compartment; endoplasmic reticulum lumen; endoplasmic reticulum membrane; extracellular vesicular exosome; melanosome; plasma membrane; smooth endoplasmic reticulum
Q8IZL8	PELP1_HUMAN	Proline-, glutamic acid- and leucine-rich protein 1 (Modulator of non-genomic activity of estrogen receptor) (Transcription factor HMX3)	PELP1 HMX3 MNAR	Homo sapiens (Human)	1130	FUNCTION: Coactivator of estrogen receptor-mediated transcription and a corepressor of other nuclear hormone receptors and sequence-specific transcription factors. Plays a role in estrogen receptor (ER) genomic activity when present in the nuclear compartment by activating the ER target genes in a hormonal stimulation dependent manner. Can facilitate ER non-genomic signaling via SRC and PI3K inte…	SUBCELLULAR LOCATION: Nucleus, nucleoplasm {ECO:0000250}. Nucleus. Cytoplasm. Note=Mainly found in the nucleoplasm, with low levels detected in the cytoplasm (By similarity). Also found associated with the plasma membrane. Mainly in cytoplasm in a subset of breast tumors. Localization is widely deregulated in endometrial cancers with predominantly cytoplasm localization in high-grade endometrial …	cytoplasm; membrane; MLL1 complex; nucleolus; nucleus; transcriptionally active chromatin
P12955	PEPD_HUMAN	Xaa-Pro dipeptidase (X-Pro dipeptidase) (EC 3.4.13.9) (Imidodipeptidase) (Peptidase D) (Proline dipeptidase) (Prolidase)	PEPD PRD	Homo sapiens (Human)	493	FUNCTION: Splits dipeptides with a prolyl or hydroxyprolyl residue in the C-terminal position. Plays an important role in collagen metabolism because the high level of iminoacids in collagen.		extracellular vesicular exosome
O60437	PEPL_HUMAN	Periplakin (190 kDa paraneoplastic pemphigus antigen) (195 kDa cornified envelope precursor protein)	PPL KIAA0568	Homo sapiens (Human)	1756	FUNCTION: Component of the cornified envelope of keratinocytes. May link the cornified envelope to desmosomes and intermediate filaments. May act as a localization signal in PKB/AKT-mediated signaling. {ECO:0000269|PubMed:9412476}.	SUBCELLULAR LOCATION: Cell junction, desmosome {ECO:0000269|PubMed:9412476}. Cytoplasm, cytoskeleton {ECO:0000269|PubMed:9412476}. Cell membrane {ECO:0000250}. Nucleus {ECO:0000250}. Mitochondrion {ECO:0000250}. Note=Associated with desmosomes and intermediate filaments.	cytoskeleton; desmosome; extracellular vesicular exosome; mitochondrion; nucleus; plasma membrane
P18669	PGAM1_HUMAN	Phosphoglycerate mutase 1 (EC 3.1.3.13) (EC 5.4.2.11) (EC 5.4.2.4) (BPG-dependent PGAM 1) (Phosphoglycerate mutase isozyme B) (PGAM-B)	PGAM1 PGAMA CDABP0006	Homo sapiens (Human)	254	FUNCTION: Interconversion of 3- and 2-phosphoglycerate with 2,3-bisphosphoglycerate as the primer of the reaction. Can also catalyze the reaction of EC 5.4.2.4 (synthase) and EC 3.1.3.13 (phosphatase), but with a reduced activity.		cytoplasm; cytosol; extracellular vesicular exosome; membrane
Q96HS1	PGAM5_HUMAN	Serine/threonine-protein phosphatase PGAM5, mitochondrial (EC 3.1.3.16) (Bcl-XL-binding protein v68) (Phosphoglycerate mutase family member 5)	PGAM5	Homo sapiens (Human)	289	FUNCTION: Displays phosphatase activity for serine/threonine residues, and, dephosphorylates and activates MAP3K5 kinase. Has apparently no phosphoglycerate mutase activity. May be regulator of mitochondrial dynamics. Substrate for a KEAP1-dependent ubiquitin ligase complex. Contributes to the repression of NFE2L2-dependent gene expression. Acts as a central mediator for programmed necrosis induc…	SUBCELLULAR LOCATION: Mitochondrion outer membrane {ECO:0000269|PubMed:18387606}; Single-pass membrane protein {ECO:0000269|PubMed:18387606}. Note=Isoform 2 overexpression results in the formation of disconnected punctuate mitochondria distributed throughout the cytoplasm. Isoform 1 overexpression results in the clustering of mitochondria around the nucleus.	integral component of membrane; mitochondrial outer membrane; mitochondrion
P00558	PGK1_HUMAN	Phosphoglycerate kinase 1 (EC 2.7.2.3) (Cell migration-inducing gene 10 protein) (Primer recognition protein 2) (PRP 2)	PGK1 PGKA MIG10 OK/SW-cl.110	Homo sapiens (Human)	417	FUNCTION: In addition to its role as a glycolytic enzyme, it seems that PGK-1 acts as a polymerase alpha cofactor protein (primer recognition protein).	SUBCELLULAR LOCATION: Cytoplasm.	cytosol; extracellular vesicular exosome; membrane
O00264	PGRC1_HUMAN	Membrane-associated progesterone receptor component 1 (mPR)	PGRMC1 HPR6.6 PGRMC	Homo sapiens (Human)	195	FUNCTION: Receptor for progesterone. {ECO:0000250}.	SUBCELLULAR LOCATION: Microsome membrane {ECO:0000250}; Single-pass membrane protein {ECO:0000250}. Endoplasmic reticulum membrane {ECO:0000250}; Single-pass membrane protein {ECO:0000250}.	endoplasmic reticulum; endoplasmic reticulum membrane; extracellular vesicular exosome; integral component of membrane; membrane; nucleolus
P35232	PHB_HUMAN	Prohibitin	PHB	Homo sapiens (Human)	272	FUNCTION: Prohibitin inhibits DNA synthesis. It has a role in regulating proliferation. As yet it is unclear if the protein or the mRNA exhibits this effect. May play a role in regulating mitochondrial respiration activity and in aging. {ECO:0000269|PubMed:11302691}.	SUBCELLULAR LOCATION: Mitochondrion inner membrane {ECO:0000250}.	cytoplasm; extracellular vesicular exosome; integral component of plasma membrane; membrane; mitochondrial inner membrane; mitochondrion; nucleoplasm; nucleus
Q99623	PHB2_HUMAN	Prohibitin-2 (B-cell receptor-associated protein BAP37) (D-prohibitin) (Repressor of estrogen receptor activity)	PHB2 BAP REA	Homo sapiens (Human)	299	FUNCTION: Acts as a mediator of transcriptional repression by nuclear hormone receptors via recruitment of histone deacetylases (By similarity). Functions as an estrogen receptor (ER)-selective coregulator that potentiates the inhibitory activities of antiestrogens and represses the activity of estrogens. Competes with NCOA1 for modulation of ER transcriptional activity. Probably involved in regu…	SUBCELLULAR LOCATION: Mitochondrion inner membrane {ECO:0000250}. Cytoplasm {ECO:0000250}. Nucleus {ECO:0000250}. Note=Also cytoplasmic and nuclear. {ECO:0000250}.	extracellular vesicular exosome; mitochondrial inner membrane; mitochondrion; nuclear matrix; nucleus; protein complex
Q7RTV0	PHF5A_HUMAN	PHD finger-like domain-containing protein 5A (PHD finger-like domain protein 5A) (Splicing factor 3B-associated 14 kDa protein) (SF3b14b)	PHF5A	Homo sapiens (Human)	110	FUNCTION: Acts as a transcriptional regulator by binding to the GJA1/Cx43 promoter and enhancing its up-regulation by ESR1/ER-alpha. Also involved in pre-mRNA splicing. {ECO:0000269|PubMed:12234937}.	SUBCELLULAR LOCATION: Nucleus {ECO:0000250}. Nucleus speckle {ECO:0000250}.	nuclear matrix; nuclear speck; nucleoplasm; U12-type spliceosomal complex; U2 snRNP
Q99959	PKP2_HUMAN	Plakophilin-2	PKP2	Homo sapiens (Human)	881	FUNCTION: May play a role in junctional plaques. {ECO:0000269|PubMed:22781308}.	SUBCELLULAR LOCATION: Nucleus {ECO:0000269|PubMed:22781308}. Cell junction, desmosome {ECO:0000269|PubMed:22781308}. Note=Nuclear and associated with desmosomes.	adherens junction; cell-cell junction; cell junction; desmosome; integral component of membrane; intercalated disc; intermediate filament; nucleus; plasma membrane
Q9Y446	PKP3_HUMAN	Plakophilin-3	PKP3	Homo sapiens (Human)	797	FUNCTION: May play a role in junctional plaques.	SUBCELLULAR LOCATION: Nucleus. Cell junction, desmosome. Note=Nuclear and associated with desmosomes.	cell-cell junction; desmosome; nucleus; plasma membrane
P14923	PLAK_HUMAN	Junction plakoglobin (Catenin gamma) (Desmoplakin III) (Desmoplakin-3)	JUP CTNNG DP3	Homo sapiens (Human)	745	FUNCTION: Common junctional plaque protein. The membrane-associated plaques are architectural elements in an important strategic position to influence the arrangement and function of both the cytoskeleton and the cells within the tissue. The presence of plakoglobin in both the desmosomes and in the intermediate junctions suggests that it plays a central role in the structure and function of subme…	SUBCELLULAR LOCATION: Cell junction, adherens junction {ECO:0000269|PubMed:22781308}. Cell junction, desmosome {ECO:0000269|PubMed:22781308}. Cytoplasm, cytoskeleton {ECO:0000269|PubMed:22781308}. Membrane {ECO:0000269|PubMed:22781308}; Peripheral membrane protein {ECO:0000269|PubMed:22781308}. Note=Cytoplasmic in a soluble and membrane-associated form.	actin cytoskeleton; apicolateral plasma membrane; basolateral plasma membrane; catenin complex; cell-cell adherens junction; cell-cell junction; cytoplasm; cytoplasmic side of plasma membrane; cytoskeleton; cytosol; desmosome; extracellular vesicular exosome; fascia adherens; focal adhesion; gamma-catenin-TCF7L2 complex; intercalated disc; intermediate filament; lateral plasma membrane; nucleus; …
Q15149	PLEC_HUMAN	Plectin (PCN) (PLTN) (Hemidesmosomal protein 1) (HD1) (Plectin-1)	PLEC PLEC1	Homo sapiens (Human)	4684	FUNCTION: Interlinks intermediate filaments with microtubules and microfilaments and anchors intermediate filaments to desmosomes or hemidesmosomes. Could also bind muscle proteins such as actin to membrane complexes in muscle. May be involved not only in the filaments network, but also in the regulation of their dynamics. Structural component of muscle. Isoform 9 plays a major role in the mainte…	SUBCELLULAR LOCATION: Cytoplasm, cytoskeleton {ECO:0000269|PubMed:12482924}. Cell junction, hemidesmosome {ECO:0000269|PubMed:12482924}.	costamere; cytoplasm; cytosol; extracellular vesicular exosome; focal adhesion; hemidesmosome; intermediate filament cytoskeleton; plasma membrane; sarcolemma; sarcoplasm
O43660	PLRG1_HUMAN	Pleiotropic regulator 1	PLRG1	Homo sapiens (Human)	514	FUNCTION: Component of the PRP19-CDC5L complex that forms an integral part of the spliceosome and is required for activating pre-mRNA splicing. {ECO:0000250}.	SUBCELLULAR LOCATION: Nucleus. Nucleus speckle.	catalytic step 2 spliceosome; nuclear speck; nucleus
Q9Y3B4	SF3B6_HUMAN	Splicing factor 3B subunit 6 (Pre-mRNA branch site protein p14) (SF3b 14 kDa subunit) (SF3B14a) (Spliceosome-associated protein, 14-kDa) (Splicing factor 3b, subunit 6, 14kDa)	SF3B6 SAP14 SF3B14 SF3B14A CGI-110 HSPC175 HT006	Homo sapiens (Human)	125	FUNCTION: Necessary for the splicing of pre-mRNA. Directly contacts the pre-mRNA branch site adenosine for the first catalytic step of splicing. Enters the spliceosome and associates with the pre-mRNA branch site as part of the 17S U2 or, in the case of the minor spliceosome, as part of the 18S U11/U12 snRNP complex, and thus may facilitate the interaction of these snRNP with the branch sites of …	SUBCELLULAR LOCATION: Nucleus {ECO:0000305}.	nucleoplasm; U12-type spliceosomal complex
Q8TCS8	PNPT1_HUMAN	Polyribonucleotide nucleotidyltransferase 1, mitochondrial (EC 2.7.7.8) (3'-5' RNA exonuclease OLD35) (PNPase old-35) (Polynucleotide phosphorylase 1) (PNPase 1) (Polynucleotide phosphorylase-like protein)	PNPT1 PNPASE	Homo sapiens (Human)	783	FUNCTION: RNA-binding protein implicated in numerous RNA metabolic processes. Catalyzes the phosphorolysis of single-stranded polyribonucleotides processively in the 3'-to-5' direction. Mitochondrial intermembrane factor with RNA-processing exoribonulease activity. Component of the mitochondrial degradosome (mtEXO) complex, that degrades 3' overhang double-stranded RNA with a 3'-to-5' directional…	SUBCELLULAR LOCATION: Cytoplasm. Mitochondrion. Mitochondrion intermembrane space; Peripheral membrane protein.	cytoplasm; membrane; mitochondrial degradosome; mitochondrial intermembrane space; mitochondrion
P62136	PP1A_HUMAN	Serine/threonine-protein phosphatase PP1-alpha catalytic subunit (PP-1A) (EC 3.1.3.16)	PPP1CA PPP1A	Homo sapiens (Human)	330	FUNCTION: Protein phosphatase that associates with over 200 regulatory proteins to form highly specific holoenzymes which dephosphorylate hundreds of biological targets. Protein phosphatase 1 (PP1) is essential for cell division, and participates in the regulation of glycogen metabolism, muscle contractility and protein synthesis. Involved in regulation of ionic conductances and long-term synapti…	SUBCELLULAR LOCATION: Cytoplasm. Nucleus. Nucleus, nucleoplasm. Nucleus, nucleolus. Note=Primarily nuclear and largely excluded from the nucleolus. Highly mobile in cells and can be relocalized through interaction with targeting subunits. NOM1 plays a role in targeting this protein to the nucleolus. In the presence of PPP1R8 relocalizes from the nucleus to nuclear speckles.	cytoplasm; cytosol; dendritic spine; extracellular vesicular exosome; glycogen granule; MLL5-L complex; nucleolus; nucleus; perikaryon; protein phosphatase type 1 complex; PTW/PP1 phosphatase complex
P62140	PP1B_HUMAN	Serine/threonine-protein phosphatase PP1-beta catalytic subunit (PP-1B) (PPP1CD) (EC 3.1.3.16) (EC 3.1.3.53)	PPP1CB	Homo sapiens (Human)	327	FUNCTION: Protein phosphatase that associates with over 200 regulatory proteins to form highly specific holoenzymes which dephosphorylate hundreds of biological targets. Protein phosphatase (PP1) is essential for cell division, it participates in the regulation of glycogen metabolism, muscle contractility and protein synthesis. Involved in regulation of ionic conductances and long-term synaptic p…	SUBCELLULAR LOCATION: Cytoplasm {ECO:0000269|PubMed:11739654}. Nucleus {ECO:0000269|PubMed:11739654}. Nucleus, nucleoplasm {ECO:0000269|PubMed:11739654}. Nucleus, nucleolus {ECO:0000269|PubMed:11739654}. Note=Highly mobile in cells and can be relocalized through interaction with targeting subunits. In the presence of PPP1R8 relocalizes from the nucleus to nuclear speckles.	extracellular vesicular exosome; focal adhesion; glycogen granule; MLL5-L complex; nucleolus; nucleoplasm; nucleus; protein phosphatase type 1 complex; PTW/PP1 phosphatase complex
P67775	PP2AA_HUMAN	Serine/threonine-protein phosphatase 2A catalytic subunit alpha isoform (PP2A-alpha) (EC 3.1.3.16) (Replication protein C) (RP-C)	PPP2CA	Homo sapiens (Human)	309	FUNCTION: PP2A is the major phosphatase for microtubule-associated proteins (MAPs). PP2A can modulate the activity of phosphorylase B kinase casein kinase 2, mitogen-stimulated S6 kinase, and MAP-2 kinase. Cooperates with SGOL2 to protect centromeric cohesin from separase-mediated cleavage in oocytes specifically during meiosis I (By similarity). Can dephosphorylate SV40 large T antigen and p53/T…	SUBCELLULAR LOCATION: Cytoplasm {ECO:0000269|PubMed:16541025}. Nucleus {ECO:0000269|PubMed:16541025}. Chromosome, centromere {ECO:0000269|PubMed:16541025}. Cytoplasm, cytoskeleton, spindle pole {ECO:0000269|PubMed:16541025}. Note=In prometaphase cells, but not in anaphase cells, localizes at centromeres. During mitosis, also found at spindle poles. Centromeric localization requires the presence o…	chromosome, centromeric region; cytosol; extracellular vesicular exosome; membrane; microtubule cytoskeleton; mitochondrion; nucleus; plasma membrane; protein phosphatase type 2A complex; spindle pole
Q9UPN7	PP6R1_HUMAN	Serine/threonine-protein phosphatase 6 regulatory subunit 1 (SAPS domain family member 1)	PPP6R1 KIAA1115 PP6R1 SAPS1	Homo sapiens (Human)	881	FUNCTION: Regulatory subunit of protein phosphatase 6 (PP6). May function as a scaffolding PP6 subunit. Involved in the PP6-mediated dephosphorylation of NFKBIE opposing its degradation in response to TNF-alpha. {ECO:0000269|PubMed:16769727}.	SUBCELLULAR LOCATION: Cytoplasm {ECO:0000269|PubMed:16769727, ECO:0000269|PubMed:18186651}.	cytoplasm
P24666	PPAC_HUMAN	Low molecular weight phosphotyrosine protein phosphatase (LMW-PTP) (LMW-PTPase) (EC 3.1.3.48) (Adipocyte acid phosphatase) (Low molecular weight cytosolic acid phosphatase) (EC 3.1.3.2) (Red cell acid phosphatase 1)	ACP1	Homo sapiens (Human)	158	FUNCTION: Acts on tyrosine phosphorylated proteins, low-MW aryl phosphates and natural and synthetic acyl phosphates. Isoform 3 does not possess phosphatase activity.	SUBCELLULAR LOCATION: Cytoplasm.	cytoplasm; cytoplasmic side of plasma membrane; extracellular vesicular exosome
P62937	PPIA_HUMAN	Peptidyl-prolyl cis-trans isomerase A (PPIase A) (EC 5.2.1.8) (Cyclophilin A) (Cyclosporin A-binding protein) (Rotamase A) [Cleaved into: Peptidyl-prolyl cis-trans isomerase A, N-terminally processed]	PPIA CYPA	Homo sapiens (Human)	165	FUNCTION: PPIases accelerate the folding of proteins. It catalyzes the cis-trans isomerization of proline imidic peptide bonds in oligopeptides.	SUBCELLULAR LOCATION: Cytoplasm {ECO:0000269|PubMed:16527992}. Secreted {ECO:0000269|PubMed:16527992}. Note=Secretion occurs in response to oxidative stress in vascular smooth muscle through a vesicular secretory pathway that involves actin remodeling and myosin II activation, and mediates ERK1/2 activation.	cytosol; extracellular region; extracellular space; extracellular vesicular exosome; focal adhesion; membrane; nucleus
P23284	PPIB_HUMAN	Peptidyl-prolyl cis-trans isomerase B (PPIase B) (EC 5.2.1.8) (CYP-S1) (Cyclophilin B) (Rotamase B) (S-cyclophilin) (SCYLP)	PPIB CYPB	Homo sapiens (Human)	216	FUNCTION: PPIases accelerate the folding of proteins. It catalyzes the cis-trans isomerization of proline imidic peptide bonds in oligopeptides.	SUBCELLULAR LOCATION: Endoplasmic reticulum lumen. Melanosome. Note=Identified by mass spectrometry in melanosome fractions from stage I to stage IV.	endoplasmic reticulum; endoplasmic reticulum lumen; extracellular vesicular exosome; focal adhesion; macromolecular complex; melanosome; membrane; nucleus; smooth endoplasmic reticulum
O43447	PPIH_HUMAN	Peptidyl-prolyl cis-trans isomerase H (PPIase H) (EC 5.2.1.8) (Rotamase H) (Small nuclear ribonucleoprotein particle-specific cyclophilin H) (CypH) (U-snRNP-associated cyclophilin SnuCyp-20) (USA-CYP)	PPIH CYP20 CYPH	Homo sapiens (Human)	177	FUNCTION: PPIases accelerate the folding of proteins. It catalyzes the cis-trans isomerization of proline imidic peptide bonds in oligopeptides. Participates in pre-mRNA splicing. May play a role in the assembly of the U4/U5/U6 tri-snRNP complex, one of the building blocks of the spliceosome. May act as a chaperone. {ECO:0000269|PubMed:11823439, ECO:0000269|PubMed:12875835, ECO:0000269|PubMed:957…	SUBCELLULAR LOCATION: Nucleus speckle {ECO:0000269|PubMed:9570313}. Cytoplasm {ECO:0000269|PubMed:9570313}. Note=Colocalizes with spliceosomal snRNPs. A small proportion may also be cytoplasmic.	cytoplasm; nuclear speck; spliceosomal complex; U4/U6 snRNP; U4/U6 x U5 tri-snRNP complex
Q9Y3C6	PPIL1_HUMAN	Peptidyl-prolyl cis-trans isomerase-like 1 (PPIase) (EC 5.2.1.8) (Rotamase PPIL1)	PPIL1 CYPL1 CGI-124 UNQ2425/PRO4984	Homo sapiens (Human)	166	FUNCTION: PPIases accelerate the folding of proteins. It catalyzes the cis-trans isomerization of proline imidic peptide bonds in oligopeptides. May be involved in pre-mRNA splicing. {ECO:0000269|PubMed:16595688}.		catalytic step 2 spliceosome; extracellular vesicular exosome
P50897	PPT1_HUMAN	Palmitoyl-protein thioesterase 1 (PPT-1) (EC 3.1.2.22) (Palmitoyl-protein hydrolase 1)	PPT1 PPT	Homo sapiens (Human)	306	FUNCTION: Removes thioester-linked fatty acyl groups such as palmitate from modified cysteine residues in proteins or peptides during lysosomal degradation. Prefers acyl chain lengths of 14 to 18 carbons.	SUBCELLULAR LOCATION: Lysosome.	axon; cytosol; dendrite; extracellular region; extracellular space; extracellular vesicular exosome; Golgi apparatus; lysosome; membrane; membrane raft; neuronal cell body; nucleus; synaptic vesicle
O75400	PR40A_HUMAN	Pre-mRNA-processing factor 40 homolog A (Fas ligand-associated factor 1) (Formin-binding protein 11) (Formin-binding protein 3) (Huntingtin yeast partner A) (Huntingtin-interacting protein 10) (HIP-10) (Huntingtin-interacting protein A) (Renal carcinoma antigen NY-REN-6)	PRPF40A FBP11 FLAF1 FNBP3 HIP10 HYPA HSPC225	Homo sapiens (Human)	957	FUNCTION: Binds to WASL/N-WASP and suppresses its translocation from the nucleus to the cytoplasm, thereby inhibiting its cytoplasmic function (By similarity). Plays a role in the regulation of cell morphology and cytoskeletal organization. Required in the control of cell shape and migration. May play a role in cytokinesis. May be involved in pre-mRNA splicing. {ECO:0000250, ECO:0000269|PubMed:21…	SUBCELLULAR LOCATION: Nucleus speckle {ECO:0000250}. Nucleus matrix {ECO:0000269|PubMed:16391387}. Note=Colocalizes with AKAP8L in the nuclear matrix. {ECO:0000250}.	cytoplasm; membrane; nuclear matrix; nuclear speck; nucleus
Q06830	PRDX1_HUMAN	Peroxiredoxin-1 (EC 1.11.1.15) (Natural killer cell-enhancing factor A) (NKEF-A) (Proliferation-associated gene protein) (PAG) (Thioredoxin peroxidase 2) (Thioredoxin-dependent peroxide reductase 2)	PRDX1 PAGA PAGB TDPX2	Homo sapiens (Human)	199	FUNCTION: Involved in redox regulation of the cell. Reduces peroxides with reducing equivalents provided through the thioredoxin system but not from glutaredoxin. May play an important role in eliminating peroxides generated during metabolism. Might participate in the signaling cascades of growth factors and tumor necrosis factor-alpha by regulating the intracellular concentrations of H(2)O(2). R…	SUBCELLULAR LOCATION: Cytoplasm {ECO:0000269|PubMed:17081065}. Melanosome {ECO:0000269|PubMed:17081065}. Note=Identified by mass spectrometry in melanosome fractions from stage I to stage IV.	cytoplasm; cytosol; extracellular space; extracellular vesicular exosome; melanosome; mitochondrial matrix; nuclear euchromatin; nucleolus; nucleus; peroxisomal matrix
P30048	PRDX3_HUMAN	Thioredoxin-dependent peroxide reductase, mitochondrial (EC 1.11.1.15) (Antioxidant protein 1) (AOP-1) (HBC189) (Peroxiredoxin III) (Prx-III) (Peroxiredoxin-3) (Protein MER5 homolog)	PRDX3 AOP1	Homo sapiens (Human)	256	FUNCTION: Involved in redox regulation of the cell. Protects radical-sensitive enzymes from oxidative damage by a radical-generating system. Acts synergistically with MAP3K13 to regulate the activation of NF-kappa-B in the cytosol. {ECO:0000269|PubMed:12492477}.	SUBCELLULAR LOCATION: Mitochondrion.	cytoplasm; cytosol; early endosome; extracellular vesicular exosome; mitochondrial matrix; mitochondrion
Q13162	PRDX4_HUMAN	Peroxiredoxin-4 (EC 1.11.1.15) (Antioxidant enzyme AOE372) (AOE37-2) (Peroxiredoxin IV) (Prx-IV) (Thioredoxin peroxidase AO372) (Thioredoxin-dependent peroxide reductase A0372)	PRDX4	Homo sapiens (Human)	271	FUNCTION: Probably involved in redox regulation of the cell. Regulates the activation of NF-kappa-B in the cytosol by a modulation of I-kappa-B-alpha phosphorylation. {ECO:0000269|PubMed:9388242}.	SUBCELLULAR LOCATION: Cytoplasm {ECO:0000269|PubMed:9388242}. Secreted {ECO:0000269|PubMed:9388242}.	cytosol; extracellular space; extracellular vesicular exosome; mitochondrion; nucleus; smooth endoplasmic reticulum
P78527	PRKDC_HUMAN	DNA-dependent protein kinase catalytic subunit (DNA-PK catalytic subunit) (DNA-PKcs) (EC 2.7.11.1) (DNPK1) (p460)	PRKDC HYRC HYRC1	Homo sapiens (Human)	4128	FUNCTION: Serine/threonine-protein kinase that acts as a molecular sensor for DNA damage. Involved in DNA non-homologous end joining (NHEJ) required for double-strand break (DSB) repair and V(D)J recombination. Must be bound to DNA to express its catalytic properties. Promotes processing of hairpin DNA structures in V(D)J recombination by activation of the hairpin endonuclease artemis (DCLRE1C). …	SUBCELLULAR LOCATION: Nucleus. Nucleus, nucleolus.	cytosol; DNA-dependent protein kinase-DNA ligase 4 complex; membrane; nonhomologous end joining complex; nucleolus; nucleoplasm; nucleus; transcription factor complex
P07737	PROF1_HUMAN	Profilin-1 (Epididymis tissue protein Li 184a) (Profilin I)	PFN1	Homo sapiens (Human)	140	FUNCTION: Binds to actin and affects the structure of the cytoskeleton. At high concentrations, profilin prevents the polymerization of actin, whereas it enhances it at low concentrations. By binding to PIP2, it inhibits the formation of IP3 and DG. Inhibits androgen receptor (AR) and HTT aggregation and binding of G-actin is essential for its inhibition of AR. {ECO:0000269|PubMed:18573880}.	SUBCELLULAR LOCATION: Cytoplasm, cytoskeleton.	blood microparticle; cytoskeleton; cytosol; extracellular vesicular exosome; focal adhesion; membrane; neuron projection; nucleus; synapse
P35080	PROF2_HUMAN	Profilin-2 (Profilin II)	PFN2	Homo sapiens (Human)	140	FUNCTION: Binds to actin and affects the structure of the cytoskeleton. At high concentrations, profilin prevents the polymerization of actin, whereas it enhances it at low concentrations. By binding to PIP2, it inhibits the formation of IP3 and DG.	SUBCELLULAR LOCATION: Cytoplasm, cytoskeleton.	cytoplasm; cytoskeleton; extracellular vesicular exosome; terminal bouton
Q9UMS4	PRP19_HUMAN	Pre-mRNA-processing factor 19 (EC 6.3.2.-) (Nuclear matrix protein 200) (PRP19/PSO4 homolog) (hPso4) (Senescence evasion factor)	PRPF19 NMP200 PRP19 SNEV	Homo sapiens (Human)	504	FUNCTION: Ubiquitin-protein ligase which is a core component of several complexes mainly involved pre-mRNA splicing and DNA repair. Core component of the PRP19C/Prp19 complex/NTC/Nineteen complex which is part of the spliceosome and participates in its assembly, its remodeling and is required for its activity. During assembly of the spliceosome, mediates 'Lys-63'-linked polyubiquitination of the …	SUBCELLULAR LOCATION: Nucleus {ECO:0000269|PubMed:11082287, ECO:0000269|PubMed:12429849, ECO:0000269|PubMed:19188445, ECO:0000269|PubMed:20176811}. Nucleus, nucleoplasm {ECO:0000269|PubMed:11082287}. Cytoplasm, cytoskeleton, spindle {ECO:0000269|PubMed:11082287}. Cytoplasm {ECO:0000269|PubMed:11435423}. Lipid droplet {ECO:0000250|UniProtKB:Q99KP6}. Note=Nucleoplasmic in interphase cells. Irregula…	catalytic step 2 spliceosome; cytoplasm; membrane; nuclear speck; nucleus; Prp19 complex; site of double-strand break; spindle
O43172	PRP4_HUMAN	U4/U6 small nuclear ribonucleoprotein Prp4 (PRP4 homolog) (hPrp4) (U4/U6 snRNP 60 kDa protein) (WD splicing factor Prp4)	PRPF4 PRP4	Homo sapiens (Human)	522	FUNCTION: Participates in pre-mRNA splicing. Part of the U4/U5/U6 tri-snRNP complex, one of the building blocks of the spliceosome.	SUBCELLULAR LOCATION: Nucleus speckle {ECO:0000250}. Note=Colocalizes with spliceosomal snRNPs. {ECO:0000250}.	Cajal body; nuclear speck; nucleoplasm; nucleus; spliceosomal complex; U4/U6 snRNP
O94906	PRP6_HUMAN	Pre-mRNA-processing factor 6 (Androgen receptor N-terminal domain-transactivating protein 1) (ANT-1) (PRP6 homolog) (U5 snRNP-associated 102 kDa protein) (U5-102 kDa protein)	PRPF6 C20orf14	Homo sapiens (Human)	941	FUNCTION: Involved in pre-mRNA splicing as component of the U4/U6-U5 tri-snRNP complex, one of the building blocks of the spliceosome. Enhances dihydrotestosterone-induced transactivation activity of AR, as well as dexamethasone-induced transactivation activity of NR3C1, but does not affect estrogen-induced transactivation. {ECO:0000269|PubMed:12039962}.	SUBCELLULAR LOCATION: Nucleus, nucleoplasm. Nucleus speckle. Note=Localized in splicing speckles.	catalytic step 2 spliceosome; membrane; nuclear speck; nucleoplasm; nucleus; spliceosomal complex; U4/U6 snRNP; U4/U6 x U5 tri-snRNP complex; U5 snRNP
P62333	PRS10_HUMAN	26S protease regulatory subunit 10B (26S proteasome AAA-ATPase subunit RPT4) (Proteasome 26S subunit ATPase 6) (Proteasome subunit p42)	PSMC6 SUG2	Homo sapiens (Human)	389	FUNCTION: The 26S protease is involved in the ATP-dependent degradation of ubiquitinated proteins. The regulatory (or ATPase) complex confers ATP dependency and substrate specificity to the 26S complex.	SUBCELLULAR LOCATION: Cytoplasm {ECO:0000250}. Nucleus {ECO:0000250}.	cytosol; extracellular vesicular exosome; membrane; nucleoplasm; nucleus; proteasome accessory complex; proteasome complex
P43686	PRS6B_HUMAN	26S protease regulatory subunit 6B (26S proteasome AAA-ATPase subunit RPT3) (MB67-interacting protein) (MIP224) (Proteasome 26S subunit ATPase 4) (Tat-binding protein 7) (TBP-7)	PSMC4 MIP224 TBP7	Homo sapiens (Human)	418	FUNCTION: The 26S protease is involved in the ATP-dependent degradation of ubiquitinated proteins. The regulatory (or ATPase) complex confers ATP dependency and substrate specificity to the 26S complex. {ECO:0000269|PubMed:8060531}.	SUBCELLULAR LOCATION: Cytoplasm. Nucleus.	cytoplasm; cytosol; cytosolic proteasome complex; inclusion body; membrane; nucleoplasm; nucleus; proteasome accessory complex; proteasome complex
P25786	PSA1_HUMAN	Proteasome subunit alpha type-1 (EC 3.4.25.1) (30 kDa prosomal protein) (PROS-30) (Macropain subunit C2) (Multicatalytic endopeptidase complex subunit C2) (Proteasome component C2) (Proteasome nu chain)	PSMA1 HC2 NU PROS30 PSC2	Homo sapiens (Human)	263	FUNCTION: The proteasome is a multicatalytic proteinase complex which is characterized by its ability to cleave peptides with Arg, Phe, Tyr, Leu, and Glu adjacent to the leaving group at neutral or slightly basic pH. The proteasome has an ATP-dependent proteolytic activity. Mediates the lipopolysaccharide-induced signal transduction in the macrophage proteasome (By similarity). Might be involved …	SUBCELLULAR LOCATION: Cytoplasm. Nucleus.	centrosome; cytosol; extracellular vesicular exosome; nucleoplasm; nucleus; polysome; proteasome complex; proteasome core complex; proteasome core complex, alpha-subunit complex
P25787	PSA2_HUMAN	Proteasome subunit alpha type-2 (EC 3.4.25.1) (Macropain subunit C3) (Multicatalytic endopeptidase complex subunit C3) (Proteasome component C3)	PSMA2 HC3 PSC3	Homo sapiens (Human)	234	FUNCTION: The proteasome is a multicatalytic proteinase complex which is characterized by its ability to cleave peptides with Arg, Phe, Tyr, Leu, and Glu adjacent to the leaving group at neutral or slightly basic pH. The proteasome has an ATP-dependent proteolytic activity. PSMA2 may have a potential regulatory effect on another component(s) of the proteasome complex through tyrosine phosphorylat…	SUBCELLULAR LOCATION: Cytoplasm. Nucleus. Cytoplasm, P-body {ECO:0000250}. Note=Colocalizes with TRIM5 in the cytoplasmic bodies. {ECO:0000250}.	cytoplasmic mRNA processing body; cytosol; extracellular vesicular exosome; nucleoplasm; nucleus; proteasome complex; proteasome core complex; proteasome core complex, alpha-subunit complex
P25788	PSA3_HUMAN	Proteasome subunit alpha type-3 (EC 3.4.25.1) (Macropain subunit C8) (Multicatalytic endopeptidase complex subunit C8) (Proteasome component C8)	PSMA3 HC8 PSC8	Homo sapiens (Human)	255	FUNCTION: The proteasome is a multicatalytic proteinase complex which is characterized by its ability to cleave peptides with Arg, Phe, Tyr, Leu, and Glu adjacent to the leaving group at neutral or slightly basic pH. The proteasome has an ATP-dependent proteolytic activity. Binds to the C-terminus of CDKN1A and thereby mediates its degradation. Negatively regulates the membrane trafficking of the…	SUBCELLULAR LOCATION: Cytoplasm. Nucleus.	cytoplasm; cytosol; extracellular vesicular exosome; nucleoplasm; nucleus; proteasome complex; proteasome core complex; proteasome core complex, alpha-subunit complex
P25789	PSA4_HUMAN	Proteasome subunit alpha type-4 (EC 3.4.25.1) (Macropain subunit C9) (Multicatalytic endopeptidase complex subunit C9) (Proteasome component C9) (Proteasome subunit L)	PSMA4 HC9 PSC9	Homo sapiens (Human)	261	FUNCTION: The proteasome is a multicatalytic proteinase complex which is characterized by its ability to cleave peptides with Arg, Phe, Tyr, Leu, and Glu adjacent to the leaving group at neutral or slightly basic pH. The proteasome has an ATP-dependent proteolytic activity.	SUBCELLULAR LOCATION: Cytoplasm. Nucleus. Cytoplasm, P-body {ECO:0000250}. Note=Colocalizes with TRIM5 in the cytoplasmic bodies. {ECO:0000250}.	cytoplasmic mRNA processing body; cytosol; extracellular vesicular exosome; nucleoplasm; nucleus; proteasome complex; proteasome core complex; proteasome core complex, alpha-subunit complex
P28066	PSA5_HUMAN	Proteasome subunit alpha type-5 (EC 3.4.25.1) (Macropain zeta chain) (Multicatalytic endopeptidase complex zeta chain) (Proteasome zeta chain)	PSMA5	Homo sapiens (Human)	241	FUNCTION: The proteasome is a multicatalytic proteinase complex which is characterized by its ability to cleave peptides with Arg, Phe, Tyr, Leu, and Glu adjacent to the leaving group at neutral or slightly basic pH. The proteasome has an ATP-dependent proteolytic activity.	SUBCELLULAR LOCATION: Cytoplasm. Nucleus.	cytoplasm; cytosol; extracellular vesicular exosome; nucleoplasm; nucleus; proteasome complex; proteasome core complex; proteasome core complex, alpha-subunit complex
P60900	PSA6_HUMAN	Proteasome subunit alpha type-6 (EC 3.4.25.1) (27 kDa prosomal protein) (PROS-27) (p27K) (Macropain iota chain) (Multicatalytic endopeptidase complex iota chain) (Proteasome iota chain)	PSMA6 PROS27	Homo sapiens (Human)	246	FUNCTION: The proteasome is a multicatalytic proteinase complex which is characterized by its ability to cleave peptides with Arg, Phe, Tyr, Leu, and Glu adjacent to the leaving group at neutral or slightly basic pH. The proteasome has an ATP-dependent proteolytic activity.	SUBCELLULAR LOCATION: Cytoplasm. Nucleus. Cytoplasm, P-body {ECO:0000250}. Note=Colocalizes with TRIM5 in the cytoplasmic bodies. {ECO:0000250}.	cytoplasm; cytoplasmic mRNA processing body; cytosol; extracellular vesicular exosome; myofibril; nuclear matrix; nucleoplasm; nucleus; polysome; proteasome complex; proteasome core complex; proteasome core complex, alpha-subunit complex; sarcomere
Q8TAA3	PSA7L_HUMAN	Proteasome subunit alpha type-7-like (EC 3.4.25.1)	PSMA8 PSMA7L	Homo sapiens (Human)	256	FUNCTION: Component of the spermatoproteasome, a form of the proteasome specifically found in testis that promotes degradation of histones, thereby participating actively to the exchange of histones during spermatogenesis. The proteasome is a multicatalytic proteinase complex which is characterized by its ability to cleave peptides with Arg, Phe, Tyr, Leu, and Glu adjacent to the leaving group at…	SUBCELLULAR LOCATION: Cytoplasm {ECO:0000250}. Nucleus {ECO:0000250}.	cytosol; extracellular vesicular exosome; nucleus; proteasome core complex, alpha-subunit complex; spermatoproteasome complex
P20618	PSB1_HUMAN	Proteasome subunit beta type-1 (EC 3.4.25.1) (Macropain subunit C5) (Multicatalytic endopeptidase complex subunit C5) (Proteasome component C5) (Proteasome gamma chain)	PSMB1 PSC5	Homo sapiens (Human)	241	FUNCTION: The proteasome is a multicatalytic proteinase complex which is characterized by its ability to cleave peptides with Arg, Phe, Tyr, Leu, and Glu adjacent to the leaving group at neutral or slightly basic pH. The proteasome has an ATP-dependent proteolytic activity.	SUBCELLULAR LOCATION: Cytoplasm. Nucleus.	cytosol; extracellular vesicular exosome; nucleoplasm; nucleus; proteasome complex; proteasome core complex
P49720	PSB3_HUMAN	Proteasome subunit beta type-3 (EC 3.4.25.1) (Proteasome chain 13) (Proteasome component C10-II) (Proteasome theta chain)	PSMB3	Homo sapiens (Human)	205	FUNCTION: The proteasome is a multicatalytic proteinase complex which is characterized by its ability to cleave peptides with Arg, Phe, Tyr, Leu, and Glu adjacent to the leaving group at neutral or slightly basic pH. The proteasome has an ATP-dependent proteolytic activity.	SUBCELLULAR LOCATION: Cytoplasm. Nucleus.	actin cytoskeleton; cytoplasm; cytosol; extracellular vesicular exosome; Golgi apparatus; mitochondrion; nucleoplasm; nucleus; proteasome complex; proteasome core complex
P28070	PSB4_HUMAN	Proteasome subunit beta type-4 (EC 3.4.25.1) (26 kDa prosomal protein) (HsBPROS26) (PROS-26) (Macropain beta chain) (Multicatalytic endopeptidase complex beta chain) (Proteasome beta chain) (Proteasome chain 3) (HsN3)	PSMB4 PROS26	Homo sapiens (Human)	264	FUNCTION: The proteasome is a multicatalytic proteinase complex which is characterized by its ability to cleave peptides with Arg, Phe, Tyr, Leu, and Glu adjacent to the leaving group at neutral or slightly basic pH. The proteasome has an ATP-dependent proteolytic activity. Mediates the lipopolysaccharide-induced signal macrophage proteasome (By similarity). SMAD1/OAZ1/PSMB4 complex mediates the …	SUBCELLULAR LOCATION: Cytoplasm {ECO:0000255|PROSITE-ProRule:PRU00809}. Nucleus {ECO:0000250}.	cytosol; extracellular vesicular exosome; nucleoplasm; nucleus; proteasome complex; proteasome core complex
P28072	PSB6_HUMAN	Proteasome subunit beta type-6 (EC 3.4.25.1) (Macropain delta chain) (Multicatalytic endopeptidase complex delta chain) (Proteasome delta chain) (Proteasome subunit Y)	PSMB6 LMPY Y	Homo sapiens (Human)	239	FUNCTION: The proteasome is a multicatalytic proteinase complex which is characterized by its ability to cleave peptides with Arg, Phe, Tyr, Leu, and Glu adjacent to the leaving group at neutral or slightly basic pH. The proteasome has an ATP-dependent proteolytic activity. This unit is responsible of the peptidyl glutamyl-like activity. May catalyze basal processing of intracellular antigens.	SUBCELLULAR LOCATION: Cytoplasm. Nucleus.	cytosol; extracellular vesicular exosome; nucleoplasm; nucleus; proteasome complex; proteasome core complex
O00232	PSD12_HUMAN	26S proteasome non-ATPase regulatory subunit 12 (26S proteasome regulatory subunit RPN5) (26S proteasome regulatory subunit p55)	PSMD12	Homo sapiens (Human)	456	FUNCTION: Acts as a regulatory subunit of the 26S proteasome which is involved in the ATP-dependent degradation of ubiquitinated proteins.		cytosol; extracellular vesicular exosome; membrane; nucleoplasm; proteasome accessory complex; proteasome complex; proteasome regulatory particle
P51665	PSMD7_HUMAN	26S proteasome non-ATPase regulatory subunit 7 (26S proteasome regulatory subunit RPN8) (26S proteasome regulatory subunit S12) (Mov34 protein homolog) (Proteasome subunit p40)	PSMD7 MOV34L	Homo sapiens (Human)	324	FUNCTION: Acts as a regulatory subunit of the 26S proteasome which is involved in the ATP-dependent degradation of ubiquitinated proteins.		cytosol; extracellular vesicular exosome; membrane; nucleoplasm; nucleus; proteasome complex; proteasome regulatory particle
O00487	PSDE_HUMAN	26S proteasome non-ATPase regulatory subunit 14 (EC 3.4.19.-) (26S proteasome regulatory subunit RPN11) (26S proteasome-associated PAD1 homolog 1)	PSMD14 POH1	Homo sapiens (Human)	310	FUNCTION: Metalloprotease component of the 26S proteasome that specifically cleaves 'Lys-63'-linked polyubiquitin chains. The 26S proteasome is involved in the ATP-dependent degradation of ubiquitinated proteins. Plays a role in response to double-strand breaks (DSBs): acts as a regulator of non-homologous end joining (NHEJ) by cleaving 'Lys-63'-linked polyubiquitin, thereby promoting retention o…		cytosol; extracellular vesicular exosome; nucleoplasm; nucleus; proteasome accessory complex; proteasome complex; proteasome regulatory particle, lid subcomplex
P48556	PSMD8_HUMAN	26S proteasome non-ATPase regulatory subunit 8 (26S proteasome regulatory subunit RPN12) (26S proteasome regulatory subunit S14) (p31)	PSMD8	Homo sapiens (Human)	350	FUNCTION: Acts as a regulatory subunit of the 26S proteasome which is involved in the ATP-dependent degradation of ubiquitinated proteins. Necessary for activation of the CDC28 kinase.		cytosol; extracellular vesicular exosome; nucleoplasm; nucleus; proteasome accessory complex; proteasome complex; proteasome regulatory particle
P61289	PSME3_HUMAN	Proteasome activator complex subunit 3 (11S regulator complex subunit gamma) (REG-gamma) (Activator of multicatalytic protease subunit 3) (Ki nuclear autoantigen) (Proteasome activator 28 subunit gamma) (PA28g) (PA28gamma)	PSME3	Homo sapiens (Human)	254	FUNCTION: Subunit of the 11S REG-gamma (also called PA28-gamma) proteasome regulator, a doughnut-shaped homoheptamer which associates with the proteasome. 11S REG-gamma activates the trypsin-like catalytic subunit of the proteasome but inhibits the chymotrypsin-like and postglutamyl-preferring (PGPH) subunits. Facilitates the MDM2-p53/TP53 interaction which promotes ubiquitination- and MDM2-depen…	SUBCELLULAR LOCATION: Nucleus {ECO:0000269|PubMed:10657252, ECO:0000269|PubMed:12629132}. Cytoplasm {ECO:0000250}. Note=Localizes to the cytoplasm during mitosis following nuclear envelope breakdown at this distinct stage of the cell cycle which allows its interaction with MAP3K3 kinase. {ECO:0000250}.	cytoplasm; cytosol; membrane; nucleoplasm; nucleus; proteasome activator complex; proteasome complex
Q8WXF1	PSPC1_HUMAN	Paraspeckle component 1 (Paraspeckle protein 1)	PSPC1 PSP1	Homo sapiens (Human)	523	FUNCTION: Regulates, cooperatively with NONO and SFPQ, androgen receptor-mediated gene transcription activity in Sertoli cell line (By similarity). Binds to poly(A), poly(G) and poly(U) RNA homopolymers. Regulates the circadian clock by repressing the transcriptional activator activity of the CLOCK-ARNTL/BMAL1 heterodimer (By similarity). Together with NONO, required for the formation of nuclear …	SUBCELLULAR LOCATION: Nucleus, nucleolus. Nucleus matrix {ECO:0000250}. Cytoplasm {ECO:0000250}. Nucleus speckle. Note=In punctate subnuclear structures often located adjacent to splicing speckles, called paraspeckles. Colocalizes with NONO and SFPQ in paraspeckles and perinucleolar caps in an RNA-dependent manner. May cycles between paraspeckles and nucleolus. In telophase, when daughter nuclei …	cytoplasm; nuclear matrix; nuclear speck; nucleolus; nucleus; paraspeckles
P26599	PTBP1_HUMAN	Polypyrimidine tract-binding protein 1 (PTB) (57 kDa RNA-binding protein PPTB-1) (Heterogeneous nuclear ribonucleoprotein I) (hnRNP I)	PTBP1 PTB	Homo sapiens (Human)	531	FUNCTION: Plays a role in pre-mRNA splicing and in the regulation of alternative splicing events. Activates exon skipping of its own pre-mRNA during muscle cell differentiation. Binds to the polypyrimidine tract of introns. May promote RNA looping when bound to two separate polypyrimidine tracts in the same pre-mRNA. May promote the binding of U2 snRNP to pre-mRNA. Cooperates with RAVER1 to modul…	SUBCELLULAR LOCATION: Nucleus.	extracellular vesicular exosome; membrane; nucleolus; nucleoplasm
Q96EY7	PTCD3_HUMAN	Pentatricopeptide repeat domain-containing protein 3, mitochondrial (28S ribosomal protein S39, mitochondrial) (MRP-S39) (Transformation-related gene 15 protein) (TRG-15)	PTCD3 MRPS39 TRG15	Homo sapiens (Human)	689	FUNCTION: Mitochondrial RNA-binding protein that has a role in mitochondrial translation. {ECO:0000269|PubMed:19427859}.	SUBCELLULAR LOCATION: Mitochondrion {ECO:0000269|PubMed:19427859, ECO:0000269|PubMed:23908630}.	mitochondrion
Q06124	PTN11_HUMAN	Tyrosine-protein phosphatase non-receptor type 11 (EC 3.1.3.48) (Protein-tyrosine phosphatase 1D) (PTP-1D) (Protein-tyrosine phosphatase 2C) (PTP-2C) (SH-PTP2) (SHP-2) (Shp2) (SH-PTP3)	PTPN11 PTP2C SHPTP2	Homo sapiens (Human)	597	FUNCTION: Acts downstream of various receptor and cytoplasmic protein tyrosine kinases to participate in the signal transduction from the cell surface to the nucleus. Dephosphorylates ROCK2 at Tyr-722 resulting in stimulatation of its RhoA binding activity. {ECO:0000269|PubMed:10655584, ECO:0000269|PubMed:18559669, ECO:0000269|PubMed:18829466}.	SUBCELLULAR LOCATION: Cytoplasm.	cytoplasm; cytosol; mitochondrion; nucleus; protein complex
Q9UHX1	PUF60_HUMAN	Poly(U)-binding-splicing factor PUF60 (60 kDa poly(U)-binding-splicing factor) (FUSE-binding protein-interacting repressor) (FBP-interacting repressor) (Ro-binding protein 1) (RoBP1) (Siah-binding protein 1) (Siah-BP1)	PUF60 FIR ROBPI SIAHBP1	Homo sapiens (Human)	559	FUNCTION: DNA- and RNA-binding protein, involved in several nuclear processes such as pre-mRNA splicing, apoptosis and transcription regulation. In association with FUBP1 regulates MYC transcription at the P2 promoter through the core-TFIIH basal transcription factor. Acts as a transcriptional repressor through the core-TFIIH basal transcription factor. Represses FUBP1-induced transcriptional act…	SUBCELLULAR LOCATION: Nucleus {ECO:0000269|PubMed:10668799, ECO:0000269|PubMed:17579712}. Note=Colocalizes partially with TROVE2.	nucleus; ribonucleoprotein complex
P31930	QCR1_HUMAN	Cytochrome b-c1 complex subunit 1, mitochondrial (Complex III subunit 1) (Core protein I) (Ubiquinol-cytochrome-c reductase complex core protein 1)	UQCRC1	Homo sapiens (Human)	480	FUNCTION: This is a component of the ubiquinol-cytochrome c reductase complex (complex III or cytochrome b-c1 complex), which is part of the mitochondrial respiratory chain. This protein may mediate formation of the complex between cytochromes c and c1.	SUBCELLULAR LOCATION: Mitochondrion inner membrane.	mitochondrial inner membrane; mitochondrial respiratory chain; mitochondrial respiratory chain complex III; mitochondrion
P22695	QCR2_HUMAN	Cytochrome b-c1 complex subunit 2, mitochondrial (Complex III subunit 2) (Core protein II) (Ubiquinol-cytochrome-c reductase complex core protein 2)	UQCRC2	Homo sapiens (Human)	453	FUNCTION: This is a component of the ubiquinol-cytochrome c reductase complex (complex III or cytochrome b-c1 complex), which is part of the mitochondrial respiratory chain. The core protein 2 is required for the assembly of the complex.	SUBCELLULAR LOCATION: Mitochondrion inner membrane; Peripheral membrane protein; Matrix side.	extracellular vesicular exosome; mitochondrial inner membrane; mitochondrial respiratory chain complex III; mitochondrion
P14927	QCR7_HUMAN	Cytochrome b-c1 complex subunit 7 (Complex III subunit 7) (Complex III subunit VII) (QP-C) (Ubiquinol-cytochrome c reductase complex 14 kDa protein)	UQCRB UQBP	Homo sapiens (Human)	111	FUNCTION: This is a component of the ubiquinol-cytochrome c reductase complex (complex III or cytochrome b-c1 complex), which is part of the mitochondrial respiratory chain. This component is involved in redox-linked proton pumping.	SUBCELLULAR LOCATION: Mitochondrion inner membrane.	mitochondrial inner membrane; mitochondrial respiratory chain; mitochondrial respiratory chain complex III
O14949	QCR8_HUMAN	Cytochrome b-c1 complex subunit 8 (Complex III subunit 8) (Complex III subunit VIII) (Ubiquinol-cytochrome c reductase complex 9.5 kDa protein) (Ubiquinol-cytochrome c reductase complex ubiquinone-binding protein QP-C)	UQCRQ	Homo sapiens (Human)	82	FUNCTION: This is a component of the ubiquinol-cytochrome c reductase complex (complex III or cytochrome b-c1 complex), which is part of the mitochondrial respiratory chain. This subunit, together with cytochrome b, binds to ubiquinone.	SUBCELLULAR LOCATION: Mitochondrion inner membrane.	mitochondrial inner membrane; mitochondrion; respiratory chain
Q32P51	RA1L2_HUMAN	Heterogeneous nuclear ribonucleoprotein A1-like 2 (hnRNP A1-like 2) (hnRNP core protein A1-like 2)	HNRNPA1L2 HNRNPA1L	Homo sapiens (Human)	320	FUNCTION: Involved in the packaging of pre-mRNA into hnRNP particles, transport of poly(A) mRNA from the nucleus to the cytoplasm and may modulate splice site selection. {ECO:0000250}.	SUBCELLULAR LOCATION: Nucleus {ECO:0000250}. Cytoplasm {ECO:0000250}.	cytoplasm; spliceosomal complex
P61026	RAB10_HUMAN	Ras-related protein Rab-10	RAB10	Homo sapiens (Human)	200	FUNCTION: The small GTPases Rab are key regulators of intracellular membrane trafficking, from the formation of transport vesicles to their fusion with membranes. Rabs cycle between an inactive GDP-bound form and an active GTP-bound form that is able to recruit to membranes different set of downstream effectors directly responsible for vesicle formation, movement, tethering and fusion (By similar…	SUBCELLULAR LOCATION: Cytoplasmic vesicle membrane {ECO:0000305}; Lipid-anchor {ECO:0000305}; Cytoplasmic side {ECO:0000305}. Golgi apparatus, trans-Golgi network membrane {ECO:0000250}. Endosome membrane. Recycling endosome membrane. Cytoplasmic vesicle, phagosome membrane {ECO:0000250}. Cell projection, cilium. Endoplasmic reticulum membrane. Note=Associates with SLC2A4/GLUT4 storage vesicles. …	cytoplasmic vesicle membrane; endoplasmic reticulum membrane; endoplasmic reticulum tubular network; endosome; extracellular vesicular exosome; focal adhesion; Golgi apparatus; insulin-responsive compartment; phagocytic vesicle membrane; primary cilium; recycling endosome; recycling endosome membrane; trans-Golgi network
P61106	RAB14_HUMAN	Ras-related protein Rab-14	RAB14	Homo sapiens (Human)	215	FUNCTION: Involved in membrane trafficking between the Golgi complex and endosomes during early embryonic development. Regulates the Golgi to endosome transport of FGFR-containing vesicles during early development, a key process for developing basement membrane and epiblast and primitive endoderm lineages during early postimplantation development. May act by modulating the kinesin KIF16B-cargo as…	SUBCELLULAR LOCATION: Recycling endosome. Early endosome membrane; Lipid-anchor; Cytoplasmic side. Golgi apparatus membrane {ECO:0000250}; Lipid-anchor {ECO:0000250}; Cytoplasmic side {ECO:0000250}. Golgi apparatus, trans-Golgi network membrane; Lipid-anchor; Cytoplasmic side. Cytoplasmic vesicle, phagosome. Cytoplasmic vesicle, phagosome membrane {ECO:0000250}; Lipid-anchor {ECO:0000250}; Cytopl…	cytoplasmic vesicle membrane; cytosol; early endosome; early endosome membrane; extracellular vesicular exosome; Golgi membrane; Golgi stack; intracellular; intracellular membrane-bounded organelle; late endosome; lysosomal membrane; lysosome; nuclear outer membrane-endoplasmic reticulum membrane network; perinuclear region of cytoplasm; phagocytic vesicle; phagocytic vesicle membrane; plasma mem…
P62820	RAB1A_HUMAN	Ras-related protein Rab-1A (YPT1-related protein)	RAB1A RAB1	Homo sapiens (Human)	205	FUNCTION: The small GTPases Rab are key regulators of intracellular membrane trafficking, from the formation of transport vesicles to their fusion with membranes. Rabs cycle between an inactive GDP-bound form and an active GTP-bound form that is able to recruit to membranes different sets of downstream effectors directly responsible for vesicle formation, movement, tethering and fusion. RAB1A reg…	SUBCELLULAR LOCATION: Golgi apparatus. Endoplasmic reticulum. Early endosome. Cytoplasm, cytosol. Membrane. Melanosome {ECO:0000250}. Note=Alternates between membrane-associated and cytosolic forms.	cytosol; early endosome; endoplasmic reticulum; extracellular vesicular exosome; Golgi membrane; melanosome
Q9H0U4	RAB1B_HUMAN	Ras-related protein Rab-1B	RAB1B	Homo sapiens (Human)	201	FUNCTION: The small GTPases Rab are key regulators of intracellular membrane trafficking, from the formation of transport vesicles to their fusion with membranes. Rabs cycle between an inactive GDP-bound form and an active GTP-bound form that is able to recruit to membranes different set of downstream effectors directly responsible for vesicle formation, movement, tethering and fusion. RAB1B regu…	SUBCELLULAR LOCATION: Cytoplasm {ECO:0000269|PubMed:11389151}. Membrane {ECO:0000269|PubMed:11389151}; Lipid-anchor {ECO:0000269|PubMed:11389151}; Cytoplasmic side {ECO:0000269|PubMed:11389151}. Preautophagosomal structure membrane {ECO:0000269|PubMed:20545908}; Lipid-anchor {ECO:0000305}; Cytoplasmic side {ECO:0000305}. Note=Targeted by REP1 to membranes of specific subcellular compartments incl…	endoplasmic reticulum-Golgi intermediate compartment; extracellular vesicular exosome; Golgi apparatus; mitochondrion; pre-autophagosomal structure membrane
P51148	RAB5C_HUMAN	Ras-related protein Rab-5C (L1880) (RAB5L)	RAB5C RABL	Homo sapiens (Human)	216	FUNCTION: Protein transport. Probably involved in vesicular traffic (By similarity). {ECO:0000250}.	SUBCELLULAR LOCATION: Cell membrane {ECO:0000250}; Lipid-anchor {ECO:0000250}; Cytoplasmic side {ECO:0000250}. Early endosome membrane {ECO:0000250}; Lipid-anchor {ECO:0000250}. Melanosome {ECO:0000269|PubMed:17081065}. Note=Identified by mass spectrometry in melanosome fractions from stage I to stage IV.	early endosome membrane; endocytic vesicle; extracellular vesicular exosome; intracellular membrane-bounded organelle; lipid particle; lysosomal membrane; melanosome; plasma membrane
P20340	RAB6A_HUMAN	Ras-related protein Rab-6A (Rab-6)	RAB6A RAB6	Homo sapiens (Human)	208	FUNCTION: Protein transport. Regulator of membrane traffic from the Golgi apparatus towards the endoplasmic reticulum (ER). Has a low GTPase activity.	SUBCELLULAR LOCATION: Golgi apparatus {ECO:0000269|PubMed:23091056}. Golgi apparatus membrane; Lipid-anchor.	cytoplasmic vesicle; cytosol; extracellular vesicular exosome; Golgi apparatus; Golgi membrane; membrane; trans-Golgi network
P51149	RAB7A_HUMAN	Ras-related protein Rab-7a	RAB7A RAB7	Homo sapiens (Human)	207	FUNCTION: Key regulator in endo-lysosomal trafficking. Governs early-to-late endosomal maturation, microtubule minus-end as well as plus-end directed endosomal migration and positioning, and endosome-lysosome transport through different protein-protein interaction cascades. Plays a central role, not only in endosomal traffic, but also in many other cellular and physiological events, such as growt…	SUBCELLULAR LOCATION: Late endosome. Lysosome {ECO:0000250}. Cytoplasmic vesicle, phagosome {ECO:0000250}. Melanosome {ECO:0000250}. Cytoplasmic vesicle, phagosome membrane; Lipid-anchor; Cytoplasmic side. Note=Colocalizes with OSBPL1A at the late endosome. Found in the ruffled border (a late endosomal-like compartment in the plasma membrane) of bone-resorbing osteoclasts. Recruited to phagosomes…	alveolar lamellar body; extracellular vesicular exosome; Golgi apparatus; intracellular membrane-bounded organelle; late endosome; lysosomal membrane; lysosome; melanosome; phagocytic vesicle; phagocytic vesicle membrane
Q5HYI8	RABL3_HUMAN	Rab-like protein 3	RABL3	Homo sapiens (Human)	236
P63000	RAC1_HUMAN	Ras-related C3 botulinum toxin substrate 1 (Cell migration-inducing gene 5 protein) (Ras-like protein TC25) (p21-Rac1)	RAC1 TC25 MIG5	Homo sapiens (Human)	192	FUNCTION: Plasma membrane-associated small GTPase which cycles between active GTP-bound and inactive GDP-bound states. In its active state, binds to a variety of effector proteins to regulate cellular responses such as secretory processes, phagocytosis of apoptotic cells, epithelial cell polarization and growth-factor induced formation of membrane ruffles. Rac1 p21/rho GDI heterodimer is the acti…	SUBCELLULAR LOCATION: Cell membrane {ECO:0000250}; Lipid-anchor {ECO:0000250}; Cytoplasmic side {ECO:0000250}. Melanosome {ECO:0000269|PubMed:17081065, ECO:0000269|PubMed:19948726, ECO:0000269|PubMed:21693584}. Cytoplasm {ECO:0000250}. Note=Inner surface of plasma membrane possibly with attachment requiring prenylation of the C-terminal cysteine (By similarity). Identified by mass spectrometry in…	cytoplasm; cytoplasmic ribonucleoprotein granule; cytosol; extracellular vesicular exosome; extrinsic component of plasma membrane; focal adhesion; Golgi membrane; lamellipodium; melanosome; membrane; phagocytic cup; plasma membrane; ruffle membrane; trans-Golgi network
O60216	RAD21_HUMAN	Double-strand-break repair protein rad21 homolog (hHR21) (Nuclear matrix protein 1) (NXP-1) (SCC1 homolog)	RAD21 HR21 KIAA0078 NXP1	Homo sapiens (Human)	631	FUNCTION: Cleavable component of the cohesin complex, involved in chromosome cohesion during cell cycle, in DNA repair, and in apoptosis. The cohesin complex is required for the cohesion of sister chromatids after DNA replication. The cohesin complex apparently forms a large proteinaceous ring within which sister chromatids can be trapped. At metaphase-anaphase transition, this protein is cleaved…	SUBCELLULAR LOCATION: Nucleus. Chromosome. Chromosome, centromere. Note=Associates with chromatin. Before prophase it is scattered along chromosome arms. During prophase, most of cohesin complexes dissociate from chromatin probably because of phosphorylation by PLK, except at centromeres, where cohesin complexes remain. At anaphase, it is cleaved by separase/ESPL1, leading to the dissociation of …	chromosome; chromosome, centromeric region; cohesin complex; cytosol; membrane; nuclear meiotic cohesin complex; nucleoplasm; nucleus
P78406	RAE1L_HUMAN	mRNA export factor (Rae1 protein homolog) (mRNA-associated protein mrnp 41)	RAE1 MRNP41	Homo sapiens (Human)	368	FUNCTION: Binds mRNA. May function in nucleocytoplasmic transport and in directly or indirectly attaching cytoplasmic mRNPs to the cytoskeleton.	SUBCELLULAR LOCATION: Cytoplasm {ECO:0000269|PubMed:9256445}. Nucleus {ECO:0000269|PubMed:9256445}.	cytoplasm; cytoskeleton; nuclear envelope; nuclear outer membrane; nuclear pore; nucleolus; nucleus
P46060	RAGP1_HUMAN	Ran GTPase-activating protein 1 (RanGAP1)	RANGAP1 KIAA1835 SD	Homo sapiens (Human)	587	FUNCTION: GTPase activator for the nuclear Ras-related regulatory protein Ran, converting it to the putatively inactive GDP-bound state.	SUBCELLULAR LOCATION: Cytoplasm. Nucleus membrane; Peripheral membrane protein; Cytoplasmic side. Chromosome, centromere, kinetochore {ECO:0000250}. Cytoplasm, cytoskeleton, spindle pole {ECO:0000250}. Note=Cytoplasmic during interphase. Targeted to the nuclear rim after sumoylation. During mitosis, associates with mitotic spindles. Association with kinetochores appears soon after nuclear envelop…	condensed chromosome kinetochore; cytoplasm; cytosol; nuclear membrane; nuclear pore; perinuclear region of cytoplasm; spindle pole
P11233	RALA_HUMAN	Ras-related protein Ral-A	RALA RAL	Homo sapiens (Human)	206	FUNCTION: Multifunctional GTPase involved in a variety of cellular processes including gene expression, cell migration, cell proliferation, oncogenic transformation and membrane trafficking. Accomplishes its multiple functions by interacting with distinct downstream effectors. Acts as a GTP sensor for GTP-dependent exocytosis of dense core vesicles. Plays a role in the early stages of cytokinesis…	SUBCELLULAR LOCATION: Cell surface. Cell membrane; Lipid-anchor; Cytoplasmic side. Cleavage furrow. Midbody. Note=Prior to LPA treatment found predominantly at the cell surface and in the presence of LPA colocalizes with LPAR1 and LPAR2 in the endocytic vesicles. During early cytokinesis localizes at the cleavage furrow membrane. Colocalizes with EXOC2 at the early midbody ring and persists there…	cell surface; cleavage furrow; cytoplasmic vesicle membrane; extracellular vesicular exosome; focal adhesion; midbody; plasma membrane
[truncated: 228 more rows]
