# Supplementary material for: Data for comparative proteomics analysis of the antitumor effect of CIGB-552 peptide in HT-29 colon adenocarcinoma cells
Source: Data Brief. 2015 Jul 8;4:468–73. doi: 10.1016/j.dib.2015.06.024 (PMC4534583; doi:10.1016/j.dib.2015.06.024)
Supplement: Supplementary file 2 — Supplementary material [file mmc2.zip]

Archive with 2 entries (2 files):
- style.json
- network.cyjs
