# Supplementary material for: Data for comparative proteomics analysis of the antitumor effect of CIGB-552 peptide in HT-29 colon adenocarcinoma cells
Source: Data Brief. 2015 Jul 8;4:468–73. doi: 10.1016/j.dib.2015.06.024 (PMC4534583; doi:10.1016/j.dib.2015.06.024)
Supplement: Supplementary file 2 — Supplementary material [file mmc2.zip › style.json]

[ {
  "format_version" : "1.0",
  "generated_by" : "cytoscape-3.1.0",
  "target_cytoscapejs_version" : "~2.1",
  "title" : "Directed",
  "style" : [ {
    "selector" : "node",
    "css" : {
      "border-opacity" : 1.0,
      "text-valign" : "center",
      "text-halign" : "center",
      "color" : "rgb(0,153,204)",
      "shape" : "ellipse",
      "font-size" : 8,
      "width" : 50.0,
      "background-color" : "rgb(255,255,255)",
      "font-family" : "SansSerif.plain",
      "font-weight" : "normal",
      "text-opacity" : 1.0,
      "border-color" : "rgb(51,51,51)",
      "height" : 50.0,
      "background-opacity" : 1.0,
      "border-width" : 5.0,
      "content" : "data(name)"
    }
  }, {
    "selector" : "node:selected",
    "css" : {
      "background-color" : "rgb(255,0,102)"
    }
  }, {
    "selector" : "edge",
    "css" : {
      "target-arrow-color" : "rgb(51,51,51)",
      "text-opacity" : 1.0,
      "font-family" : "SansSerif.plain",
      "font-weight" : "normal",
      "color" : "rgb(0,0,0)",
      "font-size" : 12,
      "target-arrow-shape" : "triangle",
      "source-arrow-color" : "rgb(0,0,0)",
      "line-style" : "solid",
      "source-arrow-shape" : "none",
      "width" : 2.0,
      "opacity" : 1.0,
      "line-color" : "rgb(51,51,51)",
      "content" : "data(interaction)"
    }
  }, {
    "selector" : "edge:selected",
    "css" : {
      "line-color" : "rgb(255,0,0)"
    }
  } ]
}, {
  "format_version" : "1.0",
  "generated_by" : "cytoscape-3.1.0",
  "target_cytoscapejs_version" : "~2.1",
  "title" : "Ripple",
  "style" : [ {
    "selector" : "node",
    "css" : {
      "border-opacity" : 1.0,
      "text-valign" : "center",
      "text-halign" : "center",
      "color" : "rgb(102,102,102)",
      "shape" : "ellipse",
      "font-size" : 8,
      "width" : 50.0,
      "background-color" : "rgb(255,255,255)",
      "font-family" : "SansSerif.plain",
      "font-weight" : "normal",
      "text-opacity" : 1.0,
      "border-color" : "rgb(204,255,255)",
      "height" : 50.0,
      "background-opacity" : 1.0,
      "border-width" : 30.0,
      "content" : "data(name)"
    }
  }, {
    "selector" : "node:selected",
    "css" : {
      "background-color" : "rgb(255,255,204)"
    }
  }, {
    "selector" : "edge",
    "css" : {
      "target-arrow-color" : "rgb(0,0,0)",
      "text-opacity" : 1.0,
      "font-family" : "SansSerif.plain",
      "font-weight" : "normal",
      "content" : "",
      "color" : "rgb(0,0,0)",
      "font-size" : 10,
      "target-arrow-shape" : "none",
      "source-arrow-color" : "rgb(0,0,0)",
      "line-style" : "solid",
      "source-arrow-shape" : "none",
      "width" : 3.0,
      "opacity" : 1.0,
      "line-color" : "rgb(102,204,255)"
    }
  }, {
    "selector" : "edge:selected",
    "css" : {
      "line-color" : "rgb(255,0,0)"
    }
  } ]
}, {
  "format_version" : "1.0",
  "generated_by" : "cytoscape-3.1.0",
  "target_cytoscapejs_version" : "~2.1",
  "title" : "BioPAX",
  "style" : [ {
    "selector" : "node",
    "css" : {
      "border-opacity" : 1.0,
      "text-valign" : "center",
      "text-halign" : "center",
      "color" : "rgb(0,0,0)",
      "shape" : "ellipse",
      "font-size" : 12,
      "width" : 20.0,
      "background-color" : "rgb(255,255,255)",
      "font-family" : "SansSerif.plain",
      "font-weight" : "normal",
      "text-opacity" : 1.0,
      "border-color" : "rgb(0,102,102)",
      "height" : 20.0,
      "background-opacity" : 1.0,
      "border-width" : 2.0,
      "content" : "data(name)"
    }
  }, {
    "selector" : "node[BIOPAX_TYPE = 'Complex']",
    "css" : {
      "border-color" : "rgb(0,102,102)"
    }
  }, {
    "selector" : "node[BIOPAX_TYPE = 'Interaction']",
    "css" : {
      "height" : 13.4
    }
  }, {
    "selector" : "node[BIOPAX_TYPE = 'MolecularInteraction']",
    "css" : {
      "height" : 13.4
    }
  }, {
    "selector" : "node[BIOPAX_TYPE = 'Degradation']",
    "css" : {
      "height" : 13.4
    }
  }, {
    "selector" : "node[BIOPAX_TYPE = 'ComplexAssembly']",
    "css" : {
      "height" : 13.4
    }
  }, {
    "selector" : "node[BIOPAX_TYPE = 'TemplateReactionRegulation']",
    "css" : {
      "height" : 13.4
    }
  }, {
    "selector" : "node[BIOPAX_TYPE = 'Complex']",
    "css" : {
      "height" : 13.4
    }
  }, {
    "selector" : "node[BIOPAX_TYPE = 'GeneticInteraction']",
    "css" : {
      "height" : 13.4
    }
  }, {
    "selector" : "node[BIOPAX_TYPE = 'Control']",
    "css" : {
      "height" : 13.4
    }
  }, {
    "selector" : "node[BIOPAX_TYPE = 'TransportWithBiochemicalReaction']",
    "css" : {
      "height" : 13.4
    }
  }, {
    "selector" : "node[BIOPAX_TYPE = 'TemplateReaction']",
    "css" : {
      "height" : 13.4
    }
  }, {
    "selector" : "node[BIOPAX_TYPE = 'BiochemicalReaction']",
    "css" : {
      "height" : 13.4
    }
  }, {
    "selector" : "node[BIOPAX_TYPE = 'Modulation']",
    "css" : {
      "height" : 13.4
    }
  }, {
    "selector" : "node[BIOPAX_TYPE = 'Transport']",
    "css" : {
      "height" : 13.4
    }
  }, {
    "selector" : "node[BIOPAX_TYPE = 'Conversion']",
    "css" : {
      "height" : 13.4
    }
  }, {
    "selector" : "node[BIOPAX_TYPE = 'Catalysis']",
    "css" : {
      "height" : 13.4
    }
  }, {
    "selector" : "node[BIOPAX_TYPE = 'Interaction']",
    "css" : {
      "width" : 13.4
    }
  }, {
    "selector" : "node[BIOPAX_TYPE = 'MolecularInteraction']",
    "css" : {
      "width" : 13.4
    }
  }, {
    "selector" : "node[BIOPAX_TYPE = 'Degradation']",
    "css" : {
      "width" : 13.4
    }
  }, {
    "selector" : "node[BIOPAX_TYPE = 'ComplexAssembly']",
    "css" : {
      "width" : 13.4
    }
  }, {
    "selector" : "node[BIOPAX_TYPE = 'TemplateReactionRegulation']",
    "css" : {
      "width" : 13.4
    }
  }, {
    "selector" : "node[BIOPAX_TYPE = 'Complex']",
    "css" : {
      "width" : 13.4
    }
  }, {
    "selector" : "node[BIOPAX_TYPE = 'GeneticInteraction']",
    "css" : {
      "width" : 13.4
    }
  }, {
    "selector" : "node[BIOPAX_TYPE = 'Control']",
    "css" : {
      "width" : 13.4
    }
  }, {
    "selector" : "node[BIOPAX_TYPE = 'TransportWithBiochemicalReaction']",
    "css" : {
      "width" : 13.4
    }
  }, {
    "selector" : "node[BIOPAX_TYPE = 'TemplateReaction']",
    "css" : {
      "width" : 13.4
    }
  }, {
    "selector" : "node[BIOPAX_TYPE = 'BiochemicalReaction']",
    "css" : {
      "width" : 13.4
    }
  }, {
    "selector" : "node[BIOPAX_TYPE = 'Modulation']",
    "css" : {
      "width" : 13.4
    }
  }, {
    "selector" : "node[BIOPAX_TYPE = 'Transport']",
    "css" : {
      "width" : 13.4
    }
  }, {
    "selector" : "node[BIOPAX_TYPE = 'Conversion']",
    "css" : {
      "width" : 13.4
    }
  }, {
    "selector" : "node[BIOPAX_TYPE = 'Catalysis']",
    "css" : {
      "width" : 13.4
    }
  }, {
    "selector" : "node[BIOPAX_TYPE = 'Interaction']",
    "css" : {
      "shape" : "rectangle"
    }
  }, {
    "selector" : "node[BIOPAX_TYPE = 'MolecularInteraction']",
    "css" : {
      "shape" : "rectangle"
    }
  }, {
    "selector" : "node[BIOPAX_TYPE = 'Degradation']",
    "css" : {
      "shape" : "rectangle"
    }
  }, {
    "selector" : "node[BIOPAX_TYPE = 'Protein-phosphorylated']",
    "css" : {
      "shape" : "ellipse"
    }
  }, {
    "selector" : "node[BIOPAX_TYPE = 'Rna']",
    "css" : {
      "shape" : "ellipse"
    }
  }, {
    "selector" : "node[BIOPAX_TYPE = 'ComplexAssembly']",
    "css" : {
      "shape" : "rectangle"
    }
  }, {
    "selector" : "node[BIOPAX_TYPE = 'TemplateReactionRegulation']",
    "css" : {
      "shape" : "triangle"
    }
  }, {
    "selector" : "node[BIOPAX_TYPE = 'PhysicalEntity']",
    "css" : {
      "shape" : "ellipse"
    }
  }, {
    "selector" : "node[BIOPAX_TYPE = 'GeneticInteraction']",
    "css" : {
      "shape" : "rectangle"
    }
  }, {
    "selector" : "node[BIOPAX_TYPE = 'Complex']",
    "css" : {
      "shape" : "diamond"
    }
  }, {
    "selector" : "node[BIOPAX_TYPE = 'Control']",
    "css" : {
      "shape" : "triangle"
    }
  }, {
    "selector" : "node[BIOPAX_TYPE = 'Dna']",
    "css" : {
      "shape" : "ellipse"
    }
  }, {
    "selector" : "node[BIOPAX_TYPE = 'TransportWithBiochemicalReaction']",
    "css" : {
      "shape" : "rectangle"
    }
  }, {
    "selector" : "node[BIOPAX_TYPE = 'Modulation']",
    "css" : {
      "shape" : "triangle"
    }
  }, {
    "selector" : "node[BIOPAX_TYPE = 'BiochemicalReaction']",
    "css" : {
      "shape" : "rectangle"
    }
  }, {
    "selector" : "node[BIOPAX_TYPE = 'TemplateReaction']",
    "css" : {
      "shape" : "rectangle"
    }
  }, {
    "selector" : "node[BIOPAX_TYPE = 'Transport']",
    "css" : {
      "shape" : "rectangle"
    }
  }, {
    "selector" : "node[BIOPAX_TYPE = 'SmallMolecule']",
    "css" : {
      "shape" : "ellipse"
    }
  }, {
    "selector" : "node[BIOPAX_TYPE = 'Conversion']",
    "css" : {
      "shape" : "rectangle"
    }
  }, {
    "selector" : "node[BIOPAX_TYPE = 'DnaRegion']",
    "css" : {
      "shape" : "ellipse"
    }
  }, {
    "selector" : "node[BIOPAX_TYPE = 'Catalysis']",
    "css" : {
      "shape" : "triangle"
    }
  }, {
    "selector" : "node[BIOPAX_TYPE = 'RnaRegion']",
    "css" : {
      "shape" : "ellipse"
    }
  }, {
    "selector" : "node[BIOPAX_TYPE = 'Protein']",
    "css" : {
      "shape" : "ellipse"
    }
  }, {
    "selector" : "node[BIOPAX_TYPE = 'SimplePhysicalEntity']",
    "css" : {
      "shape" : "ellipse"
    }
  }, {
    "selector" : "node[BIOPAX_TYPE = 'Complex']",
    "css" : {
      "background-color" : "rgb(255,255,255)"
    }
  }, {
    "selector" : "node:selected",
    "css" : {
      "background-color" : "rgb(255,255,0)"
    }
  }, {
    "selector" : "edge",
    "css" : {
      "target-arrow-color" : "rgb(64,64,64)",
      "text-opacity" : 1.0,
      "font-family" : "SansSerif.plain",
      "font-weight" : "normal",
      "content" : "",
      "color" : "rgb(0,0,0)",
      "font-size" : 10,
      "target-arrow-shape" : "none",
      "source-arrow-color" : "rgb(64,64,64)",
      "line-style" : "solid",
      "source-arrow-shape" : "none",
      "width" : 1.0,
      "opacity" : 1.0,
      "line-color" : "rgb(64,64,64)"
    }
  }, {
    "selector" : "edge[interaction = 'ACTIVATION_NONALLOSTERIC']",
    "css" : {
      "target-arrow-shape" : "triangle"
    }
  }, {
    "selector" : "edge[interaction = 'ACTIVATION_UNKMECH']",
    "css" : {
      "target-arrow-shape" : "triangle"
    }
  }, {
    "selector" : "edge[interaction = 'INHIBITION_UNKMECH']",
    "css" : {
      "target-arrow-shape" : "tee"
    }
  }, {
    "selector" : "edge[interaction = 'INHIBITION_OTHER']",
    "css" : {
      "target-arrow-shape" : "tee"
    }
  }, {
    "selector" : "edge[interaction = 'INHIBITION_ALLOSTERIC']",
    "css" : {
      "target-arrow-shape" : "tee"
    }
  }, {
    "selector" : "edge[interaction = 'controlled']",
    "css" : {
      "target-arrow-shape" : "triangle"
    }
  }, {
    "selector" : "edge[interaction = 'contains']",
    "css" : {
      "target-arrow-shape" : "circle"
    }
  }, {
    "selector" : "edge[interaction = 'cofactor']",
    "css" : {
      "target-arrow-shape" : "triangle"
    }
  }, {
    "selector" : "edge[interaction = 'ACTIVATION']",
    "css" : {
      "target-arrow-shape" : "triangle"
    }
  }, {
    "selector" : "edge[interaction = 'INHIBITION_IRREVERSIBLE']",
    "css" : {
      "target-arrow-shape" : "tee"
    }
  }, {
    "selector" : "edge[interaction = 'INHIBITION_COMPETITIVE']",
    "css" : {
      "target-arrow-shape" : "tee"
    }
  }, {
    "selector" : "edge[interaction = 'INHIBITION_UNCOMPETITIVE']",
    "css" : {
      "target-arrow-shape" : "tee"
    }
  }, {
    "selector" : "edge[interaction = 'ACTIVATION_ALLOSTERIC']",
    "css" : {
      "target-arrow-shape" : "triangle"
    }
  }, {
    "selector" : "edge[interaction = 'right']",
    "css" : {
      "target-arrow-shape" : "triangle"
    }
  }, {
    "selector" : "edge[interaction = 'INHIBITION']",
    "css" : {
      "target-arrow-shape" : "tee"
    }
  }, {
    "selector" : "edge[interaction = 'INHIBITION_NONCOMPETITIVE']",
    "css" : {
      "target-arrow-shape" : "tee"
    }
  }, {
    "selector" : "edge:selected",
    "css" : {
      "line-color" : "rgb(255,0,0)"
    }
  } ]
}, {
  "format_version" : "1.0",
  "generated_by" : "cytoscape-3.1.0",
  "target_cytoscapejs_version" : "~2.1",
  "title" : "Sample1",
  "style" : [ {
    "selector" : "node",
    "css" : {
      "border-opacity" : 1.0,
      "text-valign" : "center",
      "text-halign" : "center",
      "color" : "rgb(0,0,0)",
      "shape" : "ellipse",
      "font-size" : 12,
      "width" : 40.0,
      "background-color" : "rgb(204,204,255)",
      "font-family" : "Dialog.plain",
      "font-weight" : "normal",
      "text-opacity" : 1.0,
      "border-color" : "rgb(0,0,0)",
      "height" : 40.0,
      "background-opacity" : 1.0,
      "border-width" : 0.0,
      "content" : "data(name)"
    }
  }, {
    "selector" : "node:selected",
    "css" : {
      "background-color" : "rgb(255,255,0)"
    }
  }, {
    "selector" : "edge",
    "css" : {
      "target-arrow-color" : "rgb(0,0,0)",
      "text-opacity" : 1.0,
      "font-family" : "Dialog.plain",
      "font-weight" : "normal",
      "color" : "rgb(51,51,51)",
      "font-size" : 10,
      "target-arrow-shape" : "none",
      "source-arrow-color" : "rgb(0,0,0)",
      "line-style" : "solid",
      "source-arrow-shape" : "none",
      "width" : 1.0,
      "opacity" : 1.0,
      "line-color" : "rgb(51,51,51)",
      "content" : "data(interaction)"
    }
  }, {
    "selector" : "edge[interaction = 'pd']",
    "css" : {
      "line-style" : "dashed"
    }
  }, {
    "selector" : "edge[interaction = 'pp']",
    "css" : {
      "line-style" : "solid"
    }
  }, {
    "selector" : "edge:selected",
    "css" : {
      "line-color" : "rgb(255,0,0)"
    }
  } ]
}, {
  "format_version" : "1.0",
  "generated_by" : "cytoscape-3.1.0",
  "target_cytoscapejs_version" : "~2.1",
  "title" : "Big Labels",
  "style" : [ {
    "selector" : "node",
    "css" : {
      "border-opacity" : 1.0,
      "text-valign" : "center",
      "text-halign" : "center",
      "color" : "rgb(51,51,51)",
      "shape" : "ellipse",
      "font-size" : 24,
      "width" : 50.0,
      "background-color" : "rgb(255,255,255)",
      "font-family" : "Dialog.plain",
      "font-weight" : "normal",
      "text-opacity" : 1.0,
      "border-color" : "rgb(0,0,0)",
      "height" : 50.0,
      "background-opacity" : 1.0,
      "border-width" : 0.0,
      "content" : "data(name)"
    }
  }, {
    "selector" : "node:selected",
    "css" : {
      "background-color" : "rgb(255,0,102)"
    }
  }, {
    "selector" : "edge",
    "css" : {
      "target-arrow-color" : "rgb(0,0,0)",
      "text-opacity" : 1.0,
      "font-family" : "SansSerif.plain",
      "font-weight" : "normal",
      "content" : "",
      "color" : "rgb(0,0,0)",
      "font-size" : 10,
      "target-arrow-shape" : "none",
      "source-arrow-color" : "rgb(0,0,0)",
      "line-style" : "solid",
      "source-arrow-shape" : "none",
      "width" : 2.0,
      "opacity" : 1.0,
      "line-color" : "rgb(102,102,102)"
    }
  }, {
    "selector" : "edge:selected",
    "css" : {
      "line-color" : "rgb(255,0,0)"
    }
  } ]
}, {
  "format_version" : "1.0",
  "generated_by" : "cytoscape-3.1.0",
  "target_cytoscapejs_version" : "~2.1",
  "title" : "Nested Network Style",
  "style" : [ {
    "selector" : "node",
    "css" : {
      "border-opacity" : 1.0,
      "text-valign" : "center",
      "text-halign" : "center",
      "color" : "rgb(0,0,0)",
      "shape" : "ellipse",
      "font-size" : 12,
      "width" : 60.0,
      "background-color" : "rgb(200,0,0)",
      "font-family" : "SansSerif.plain",
      "font-weight" : "normal",
      "text-opacity" : 1.0,
      "border-color" : "rgb(0,0,0)",
      "height" : 40.0,
      "background-opacity" : 1.0,
      "border-width" : 2.0,
      "content" : "data(shared_name)"
    }
  }, {
    "selector" : "node[has_nested_network = 'true']",
    "css" : {
      "border-color" : "rgb(0,102,204)"
    }
  }, {
    "selector" : "node[has_nested_network = 'true']",
    "css" : {
      "color" : "rgb(0,102,204)"
    }
  }, {
    "selector" : "node[has_nested_network = 'true']",
    "css" : {
      "text-valign" : "bottom"
    }
  }, {
    "selector" : "node[has_nested_network = 'true']",
    "css" : {
      "shape" : "rectangle"
    }
  }, {
    "selector" : "node[has_nested_network = 'true']",
    "css" : {
      "background-color" : "rgb(255,255,255)"
    }
  }, {
    "selector" : "node:selected",
    "css" : {
      "background-color" : "rgb(255,255,0)"
    }
  }, {
    "selector" : "edge",
    "css" : {
      "target-arrow-color" : "rgb(0,0,0)",
      "text-opacity" : 1.0,
      "font-family" : "SansSerif.plain",
      "font-weight" : "normal",
      "content" : "",
      "color" : "rgb(0,0,0)",
      "font-size" : 10,
      "target-arrow-shape" : "none",
      "source-arrow-color" : "rgb(0,0,0)",
      "line-style" : "solid",
      "source-arrow-shape" : "none",
      "width" : 1.0,
      "opacity" : 1.0,
      "line-color" : "rgb(64,64,64)"
    }
  }, {
    "selector" : "edge:selected",
    "css" : {
      "line-color" : "rgb(255,0,0)"
    }
  } ]
}, {
  "format_version" : "1.0",
  "generated_by" : "cytoscape-3.1.0",
  "target_cytoscapejs_version" : "~2.1",
  "title" : "default black",
  "style" : [ {
    "selector" : "node",
    "css" : {
      "border-opacity" : 1.0,
      "text-valign" : "bottom",
      "text-halign" : "center",
      "color" : "rgb(204,204,204)",
      "shape" : "ellipse",
      "font-size" : 12,
      "width" : 15.0,
      "background-color" : "rgb(255,255,255)",
      "font-family" : "Dialog.plain",
      "font-weight" : "normal",
      "text-opacity" : 1.0,
      "border-color" : "rgb(0,153,0)",
      "height" : 15.0,
      "background-opacity" : 1.0,
      "border-width" : 0.0,
      "content" : "data(name)"
    }
  }, {
    "selector" : "node:selected",
    "css" : {
      "background-color" : "rgb(255,255,0)"
    }
  }, {
    "selector" : "edge",
    "css" : {
      "target-arrow-color" : "rgb(0,0,0)",
      "text-opacity" : 1.0,
      "font-family" : "Dialog.plain",
      "font-weight" : "normal",
      "content" : "",
      "color" : "rgb(0,0,0)",
      "font-size" : 10,
      "target-arrow-shape" : "none",
      "source-arrow-color" : "rgb(0,0,0)",
      "line-style" : "solid",
      "source-arrow-shape" : "none",
      "width" : 2.0,
      "opacity" : 1.0,
      "line-color" : "rgb(0,153,0)"
    }
  }, {
    "selector" : "edge:selected",
    "css" : {
      "line-color" : "rgb(255,0,0)"
    }
  } ]
}, {
  "format_version" : "1.0",
  "generated_by" : "cytoscape-3.1.0",
  "target_cytoscapejs_version" : "~2.1",
  "title" : "Minimal",
  "style" : [ {
    "selector" : "node",
    "css" : {
      "border-opacity" : 1.0,
      "text-valign" : "center",
      "text-halign" : "center",
      "color" : "rgb(51,51,51)",
      "shape" : "roundrectangle",
      "font-size" : 8,
      "width" : 50.0,
      "background-color" : "rgb(255,255,255)",
      "font-family" : "SansSerif.plain",
      "font-weight" : "normal",
      "text-opacity" : 1.0,
      "border-color" : "rgb(0,0,0)",
      "height" : 50.0,
      "background-opacity" : 1.0,
      "border-width" : 0.0,
      "content" : "data(name)"
    }
  }, {
    "selector" : "node:selected",
    "css" : {
      "background-color" : "rgb(255,255,0)"
    }
  }, {
    "selector" : "edge",
    "css" : {
      "target-arrow-color" : "rgb(0,0,0)",
      "text-opacity" : 1.0,
      "font-family" : "SansSerif.plain",
      "font-weight" : "normal",
      "content" : "",
      "color" : "rgb(0,0,0)",
      "font-size" : 10,
      "target-arrow-shape" : "none",
      "source-arrow-color" : "rgb(0,0,0)",
      "line-style" : "solid",
      "source-arrow-shape" : "none",
      "width" : 2.0,
      "opacity" : 1.0,
      "line-color" : "rgb(153,153,153)"
    }
  }, {
    "selector" : "edge:selected",
    "css" : {
      "line-color" : "rgb(255,0,0)"
    }
  } ]
}, {
  "format_version" : "1.0",
  "generated_by" : "cytoscape-3.1.0",
  "target_cytoscapejs_version" : "~2.1",
  "title" : "Universe",
  "style" : [ {
    "selector" : "node",
    "css" : {
      "border-opacity" : 1.0,
      "text-valign" : "center",
      "text-halign" : "center",
      "color" : "rgb(255,255,204)",
      "shape" : "ellipse",
      "font-size" : 24,
      "width" : 40.0,
      "background-color" : "rgb(0,0,0)",
      "font-family" : "Monospaced.plain",
      "font-weight" : "normal",
      "text-opacity" : 1.0,
      "border-color" : "rgb(0,0,0)",
      "height" : 40.0,
      "background-opacity" : 1.0,
      "border-width" : 0.0,
      "content" : "data(name)"
    }
  }, {
    "selector" : "node:selected",
    "css" : {
      "background-color" : "rgb(255,255,0)"
    }
  }, {
    "selector" : "edge",
    "css" : {
      "target-arrow-color" : "rgb(0,0,0)",
      "text-opacity" : 1.0,
      "font-family" : "Dialog.plain",
      "font-weight" : "normal",
      "content" : "",
      "color" : "rgb(0,0,0)",
      "font-size" : 10,
      "target-arrow-shape" : "none",
      "source-arrow-color" : "rgb(0,0,0)",
      "line-style" : "dashed",
      "source-arrow-shape" : "none",
      "width" : 2.0,
      "opacity" : 1.0,
      "line-color" : "rgb(255,255,255)"
    }
  }, {
    "selector" : "edge:selected",
    "css" : {
      "line-color" : "rgb(255,0,0)"
    }
  } ]
}, {
  "format_version" : "1.0",
  "generated_by" : "cytoscape-3.1.0",
  "target_cytoscapejs_version" : "~2.1",
  "title" : "BioPAX_SIF",
  "style" : [ {
    "selector" : "node",
    "css" : {
      "border-opacity" : 1.0,
      "text-valign" : "center",
      "text-halign" : "center",
      "color" : "rgb(0,0,0)",
      "shape" : "ellipse",
      "font-size" : 12,
      "width" : 60.0,
      "background-color" : "rgb(255,153,153)",
      "font-family" : "SansSerif.plain",
      "font-weight" : "normal",
      "text-opacity" : 1.0,
      "border-color" : "rgb(0,0,0)",
      "height" : 40.0,
      "background-opacity" : 0.49019607843137253,
      "border-width" : 2.0,
      "content" : "data(name)"
    }
  }, {
    "selector" : "node[BIOPAX_TYPE = 'GenericRnaRegionReference']",
    "css" : {
      "background-color" : "rgb(51,204,204)"
    }
  }, {
    "selector" : "node[BIOPAX_TYPE = 'GenericRnaReference']",
    "css" : {
      "background-color" : "rgb(51,204,204)"
    }
  }, {
    "selector" : "node[BIOPAX_TYPE = 'ComplexGroup']",
    "css" : {
      "background-color" : "rgb(153,204,255)"
    }
  }, {
    "selector" : "node[BIOPAX_TYPE = 'GenericEntityReference']",
    "css" : {
      "background-color" : "rgb(204,204,255)"
    }
  }, {
    "selector" : "node[BIOPAX_TYPE = 'GenericSmallMoleculeReference']",
    "css" : {
      "background-color" : "rgb(204,204,255)"
    }
  }, {
    "selector" : "node[BIOPAX_TYPE = 'GenericDnaReference']",
    "css" : {
      "background-color" : "rgb(51,204,204)"
    }
  }, {
    "selector" : "node[BIOPAX_TYPE = 'Generic']",
    "css" : {
      "background-color" : "rgb(204,204,255)"
    }
  }, {
    "selector" : "node[BIOPAX_TYPE = 'GenericProteinReference']",
    "css" : {
      "background-color" : "rgb(255,51,0)"
    }
  }, {
    "selector" : "node[BIOPAX_TYPE = 'Complex']",
    "css" : {
      "background-color" : "rgb(153,204,255)"
    }
  }, {
    "selector" : "node[BIOPAX_TYPE = 'GenericDnaRegionReference']",
    "css" : {
      "background-color" : "rgb(51,204,204)"
    }
  }, {
    "selector" : "node[BIOPAX_TYPE = 'GenericRnaRegionReference']",
    "css" : {
      "shape" : "roundrectangle"
    }
  }, {
    "selector" : "node[BIOPAX_TYPE = 'GenericRnaReference']",
    "css" : {
      "shape" : "roundrectangle"
    }
  }, {
    "selector" : "node[BIOPAX_TYPE = 'ComplexGroup']",
    "css" : {
      "shape" : "hexagon"
    }
  }, {
    "selector" : "node[BIOPAX_TYPE = 'GenericEntityReference']",
    "css" : {
      "shape" : "octagon"
    }
  }, {
    "selector" : "node[BIOPAX_TYPE = 'GenericSmallMoleculeReference']",
    "css" : {
      "shape" : "octagon"
    }
  }, {
    "selector" : "node[BIOPAX_TYPE = 'GenericDnaReference']",
    "css" : {
      "shape" : "roundrectangle"
    }
  }, {
    "selector" : "node[BIOPAX_TYPE = 'Generic']",
    "css" : {
      "shape" : "octagon"
    }
  }, {
    "selector" : "node[BIOPAX_TYPE = 'GenericProteinReference']",
    "css" : {
      "shape" : "octagon"
    }
  }, {
    "selector" : "node[BIOPAX_TYPE = 'Complex']",
    "css" : {
      "shape" : "hexagon"
    }
  }, {
    "selector" : "node[BIOPAX_TYPE = 'GenericDnaRegionReference']",
    "css" : {
      "shape" : "roundrectangle"
    }
  }, {
    "selector" : "node:selected",
    "css" : {
      "background-color" : "rgb(255,255,0)"
    }
  }, {
    "selector" : "edge",
    "css" : {
      "target-arrow-color" : "rgb(0,0,0)",
      "text-opacity" : 1.0,
      "font-family" : "SansSerif.plain",
      "font-weight" : "normal",
      "content" : "",
      "color" : "rgb(0,0,0)",
      "font-size" : 10,
      "target-arrow-shape" : "none",
      "source-arrow-color" : "rgb(0,0,0)",
      "line-style" : "solid",
      "source-arrow-shape" : "none",
      "width" : 4.0,
      "opacity" : 1.0,
      "line-color" : "rgb(0,0,0)"
    }
  }, {
    "selector" : "edge[interaction = 'STATE_CHANGE']",
    "css" : {
      "target-arrow-shape" : "triangle"
    }
  }, {
    "selector" : "edge[interaction = 'METABOLIC_CATALYSIS']",
    "css" : {
      "target-arrow-shape" : "triangle"
    }
  }, {
    "selector" : "edge[interaction = 'COMPONENT_OF']",
    "css" : {
      "target-arrow-shape" : "triangle"
    }
  }, {
    "selector" : "edge[interaction = 'SEQUENTIAL_CATALYSIS']",
    "css" : {
      "target-arrow-shape" : "triangle"
    }
  }, {
    "selector" : "edge[interaction = 'IN_SAME_COMPONENT']",
    "css" : {
      "line-color" : "rgb(255,255,0)"
    }
  }, {
    "selector" : "edge[interaction = 'STATE_CHANGE']",
    "css" : {
      "line-color" : "rgb(0,112,192)"
    }
  }, {
    "selector" : "edge[interaction = 'REACTS_WITH']",
    "css" : {
      "line-color" : "rgb(204,193,218)"
    }
  }, {
    "selector" : "edge[interaction = 'CO_CONTROL']",
    "css" : {
      "line-color" : "rgb(255,0,0)"
    }
  }, {
    "selector" : "edge[interaction = 'METABOLIC_CATALYSIS']",
    "css" : {
      "line-color" : "rgb(0,176,240)"
    }
  }, {
    "selector" : "edge[interaction = 'COMPONENT_OF']",
    "css" : {
      "line-color" : "rgb(255,192,0)"
    }
  }, {
    "selector" : "edge[interaction = 'GENERIC_OF']",
    "css" : {
      "line-color" : "rgb(0,0,0)"
    }
  }, {
    "selector" : "edge[interaction = 'INTERACTS_WITH']",
    "css" : {
      "line-color" : "rgb(112,48,160)"
    }
  }, {
    "selector" : "edge[interaction = 'SEQUENTIAL_CATALYSIS']",
    "css" : {
      "line-color" : "rgb(127,127,127)"
    }
  }, {
    "selector" : "edge:selected",
    "css" : {
      "line-color" : "rgb(255,0,0)"
    }
  } ]
}, {
  "format_version" : "1.0",
  "generated_by" : "cytoscape-3.1.0",
  "target_cytoscapejs_version" : "~2.1",
  "title" : "default",
  "style" : [ {
    "selector" : "node",
    "css" : {
      "border-opacity" : 1.0,
      "text-valign" : "top",
      "text-halign" : "center",
      "color" : "rgb(102,102,102)",
      "shape" : "roundrectangle",
      "font-size" : 12,
      "width" : 35.0,
      "background-color" : "rgb(153,204,255)",
      "font-family" : "Dialog.plain",
      "font-weight" : "normal",
      "text-opacity" : 1.0,
      "border-color" : "rgb(0,102,153)",
      "height" : 35.0,
      "background-opacity" : 1.0,
      "border-width" : 4.0,
      "content" : "data(label)"
    }
  }, {
    "selector" : "node[between > 1496.56]",
    "css" : {
      "width" : 1.0
    }
  }, {
    "selector" : "node[between = 1496.56]",
    "css" : {
      "width" : 30.0
    }
  }, {
    "selector" : "node[between > 0.0][between < 1496.56]",
    "css" : {
      "width" : "mapData(between,0.0,1496.56,10.0,30.0)"
    }
  }, {
    "selector" : "node[between = 0.0]",
    "css" : {
      "width" : 10.0
    }
  }, {
    "selector" : "node[between < 0.0]",
    "css" : {
      "width" : 1.0
    }
  }, {
    "selector" : "node[between > 1496.56]",
    "css" : {
      "height" : 1.0
    }
  }, {
    "selector" : "node[between = 1496.56]",
    "css" : {
      "height" : 30.0
    }
  }, {
    "selector" : "node[between > 0.0][between < 1496.56]",
    "css" : {
      "height" : "mapData(between,0.0,1496.56,10.0,30.0)"
    }
  }, {
    "selector" : "node[between = 0.0]",
    "css" : {
      "height" : 10.0
    }
  }, {
    "selector" : "node[between < 0.0]",
    "css" : {
      "height" : 1.0
    }
  }, {
    "selector" : "node:selected",
    "css" : {
      "background-color" : "rgb(255,255,0)"
    }
  }, {
    "selector" : "edge",
    "css" : {
      "target-arrow-color" : "rgb(153,153,153)",
      "text-opacity" : 1.0,
      "font-family" : "Dialog.plain",
      "font-weight" : "normal",
      "content" : "",
      "color" : "rgb(204,204,204)",
      "font-size" : 10,
      "target-arrow-shape" : "none",
      "source-arrow-color" : "rgb(153,153,153)",
      "line-style" : "solid",
      "source-arrow-shape" : "none",
      "width" : 1.5,
      "opacity" : 1.0,
      "line-color" : "rgb(153,153,153)"
    }
  }, {
    "selector" : "edge:selected",
    "css" : {
      "line-color" : "rgb(255,0,0)"
    }
  } ]
}, {
  "format_version" : "1.0",
  "generated_by" : "cytoscape-3.1.0",
  "target_cytoscapejs_version" : "~2.1",
  "title" : "Solid",
  "style" : [ {
    "selector" : "node",
    "css" : {
      "border-opacity" : 1.0,
      "text-valign" : "center",
      "text-halign" : "center",
      "color" : "rgb(0,0,0)",
      "shape" : "ellipse",
      "font-size" : 14,
      "width" : 40.0,
      "background-color" : "rgb(153,153,153)",
      "font-family" : "Dialog.plain",
      "font-weight" : "normal",
      "text-opacity" : 1.0,
      "border-color" : "rgb(0,0,0)",
      "height" : 40.0,
      "background-opacity" : 1.0,
      "border-width" : 0.0,
      "content" : "data(name)"
    }
  }, {
    "selector" : "node:selected",
    "css" : {
      "background-color" : "rgb(255,255,0)"
    }
  }, {
    "selector" : "edge",
    "css" : {
      "target-arrow-color" : "rgb(0,0,0)",
      "text-opacity" : 1.0,
      "font-family" : "Dialog.plain",
      "font-weight" : "normal",
      "color" : "rgb(0,0,0)",
      "font-size" : 10,
      "target-arrow-shape" : "none",
      "source-arrow-color" : "rgb(0,0,0)",
      "line-style" : "solid",
      "source-arrow-shape" : "none",
      "width" : 12.0,
      "opacity" : 1.0,
      "line-color" : "rgb(204,204,204)",
      "content" : "data(interaction)"
    }
  }, {
    "selector" : "edge:selected",
    "css" : {
      "line-color" : "rgb(255,0,0)"
    }
  } ]
} ]
