# Supplementary material for: Data for comparative proteomics analysis of the antitumor effect of CIGB-552 peptide in HT-29 colon adenocarcinoma cells
Source: Data Brief. 2015 Jul 8;4:468–73. doi: 10.1016/j.dib.2015.06.024 (PMC4534583; doi:10.1016/j.dib.2015.06.024)
Supplement: Supplementary file 2 — Supplementary material [file mmc2.zip › network.cyjs]

{
  "format_version" : "1.0",
  "generated_by" : "cytoscape-3.1.0",
  "target_cytoscapejs_version" : "~2.1",
  "data" : {
    "selected" : true,
    "__Annotations" : [ ],
    "shared_name" : "network_0.graphml",
    "SUID" : 52,
    "name" : "network_0.graphml"
  },
  "elements" : {
    "nodes" : [ {
      "data" : {
        "id" : "309",
        "g" : 114,
        "b" : 103,
        "SUID" : 309,
        "label" : "RPL9",
        "size" : 4.0,
        "selected" : false,
        "degree" : 33,
        "r" : 214,
        "name" : "P32969",
        "shared_name" : "P32969",
        "between" : 0.0,
        "y" : 30.450855,
        "x" : -133.3569
      },
      "position" : {
        "x" : 443.0,
        "y" : 884.0
      },
      "selected" : false
    }, {
      "data" : {
        "id" : "308",
        "g" : 216,
        "b" : 195,
        "SUID" : 308,
        "label" : "UQCRQ",
        "size" : 4.0,
        "selected" : false,
        "degree" : 7,
        "r" : 246,
        "name" : "O14949",
        "shared_name" : "O14949",
        "between" : 0.0,
        "y" : 316.33508,
        "x" : -254.86597
      },
      "position" : {
        "x" : 169.0,
        "y" : 804.0
      },
      "selected" : false
    }, {
      "data" : {
        "id" : "307",
        "g" : 0,
        "b" : 0,
        "SUID" : 307,
        "label" : "UBC",
        "size" : 8.781851,
        "selected" : false,
        "degree" : 62,
        "r" : 179,
        "name" : "P0CG48",
        "shared_name" : "P0CG48",
        "between" : 275.24,
        "y" : 36.205387,
        "x" : -13.58277
      },
      "position" : {
        "x" : 562.0,
        "y" : 599.0
      },
      "selected" : false
    }, {
      "data" : {
        "id" : "306",
        "g" : 204,
        "b" : 184,
        "SUID" : 306,
        "label" : "SUMO1",
        "size" : 4.0,
        "selected" : false,
        "degree" : 10,
        "r" : 242,
        "name" : "P63165",
        "shared_name" : "P63165",
        "between" : 0.0,
        "y" : -35.39226,
        "x" : -103.24652
      },
      "position" : {
        "x" : 528.0,
        "y" : 652.0
      },
      "selected" : false
    }, {
      "data" : {
        "id" : "305",
        "g" : 228,
        "b" : 206,
        "SUID" : 305,
        "label" : "GRK5",
        "size" : 4.0,
        "selected" : false,
        "degree" : 4,
        "r" : 250,
        "name" : "P34947",
        "shared_name" : "P34947",
        "between" : 0.0,
        "y" : -54.574707,
        "x" : 114.54028
      },
      "position" : {
        "x" : 478.0,
        "y" : 278.0
      },
      "selected" : false
    }, {
      "data" : {
        "id" : "304",
        "g" : 188,
        "b" : 170,
        "SUID" : 304,
        "label" : "IKBKE",
        "size" : 4.0,
        "selected" : false,
        "degree" : 14,
        "r" : 238,
        "name" : "Q14164",
        "shared_name" : "Q14164",
        "between" : 0.0,
        "y" : 83.66091,
        "x" : 54.62692
      },
      "position" : {
        "x" : 711.0,
        "y" : 661.0
      },
      "selected" : false
    }, {
      "data" : {
        "id" : "303",
        "g" : 228,
        "b" : 206,
        "SUID" : 303,
        "label" : "DSG2",
        "size" : 4.0741253,
        "selected" : false,
        "degree" : 4,
        "r" : 250,
        "name" : "Q14126",
        "shared_name" : "Q14126",
        "between" : 4.27,
        "y" : -88.8969,
        "x" : -280.85077
      },
      "position" : {
        "x" : 248.0,
        "y" : 658.0
      },
      "selected" : false
    }, {
      "data" : {
        "id" : "302",
        "g" : 204,
        "b" : 184,
        "SUID" : 302,
        "label" : "SAR1A",
        "size" : 4.5076933,
        "selected" : false,
        "degree" : 10,
        "r" : 242,
        "name" : "Q9NR31",
        "shared_name" : "Q9NR31",
        "between" : 29.22,
        "y" : 7.286472,
        "x" : 83.41409
      },
      "position" : {
        "x" : 801.0,
        "y" : 528.0
      },
      "selected" : false
    }, {
      "data" : {
        "id" : "301",
        "g" : 173,
        "b" : 156,
        "SUID" : 301,
        "label" : "UBXN7",
        "size" : 4.318537,
        "selected" : false,
        "degree" : 18,
        "r" : 233,
        "name" : "O94888",
        "shared_name" : "O94888",
        "between" : 18.34,
        "y" : -66.3126,
        "x" : -2.161279
      },
      "position" : {
        "x" : 763.0,
        "y" : 717.0
      },
      "selected" : false
    }, {
      "data" : {
        "id" : "300",
        "g" : 232,
        "b" : 209,
        "SUID" : 300,
        "label" : "GRB2",
        "size" : 4.0,
        "selected" : false,
        "degree" : 3,
        "r" : 251,
        "name" : "P62993",
        "shared_name" : "P62993",
        "between" : 0.0,
        "y" : 303.44525,
        "x" : -33.242397
      },
      "position" : {
        "x" : 958.0,
        "y" : 406.0
      },
      "selected" : false
    }, {
      "data" : {
        "id" : "299",
        "g" : 102,
        "b" : 92,
        "SUID" : 299,
        "label" : "RPL14",
        "size" : 4.4643054,
        "selected" : false,
        "degree" : 36,
        "r" : 210,
        "name" : "P50914",
        "shared_name" : "P50914",
        "between" : 26.73,
        "y" : 78.3873,
        "x" : -121.34413
      },
      "position" : {
        "x" : 554.0,
        "y" : 927.0
      },
      "selected" : false
    }, {
      "data" : {
        "id" : "298",
        "g" : 224,
        "b" : 202,
        "SUID" : 298,
        "label" : "RRAS2",
        "size" : 4.0868654,
        "selected" : false,
        "degree" : 5,
        "r" : 249,
        "name" : "P62070",
        "shared_name" : "P62070",
        "between" : 5.0,
        "y" : 293.07938,
        "x" : 33.831894
      },
      "position" : {
        "x" : 349.0,
        "y" : 567.0
      },
      "selected" : false
    }, {
      "data" : {
        "id" : "297",
        "g" : 228,
        "b" : 206,
        "SUID" : 297,
        "label" : "S100A16",
        "size" : 4.0,
        "selected" : false,
        "degree" : 4,
        "r" : 250,
        "name" : "Q96FQ6",
        "shared_name" : "Q96FQ6",
        "between" : 0.0,
        "y" : -47.11162,
        "x" : 45.65897
      },
      "position" : {
        "x" : 929.0,
        "y" : 937.0
      },
      "selected" : false
    }, {
      "data" : {
        "id" : "296",
        "g" : 236,
        "b" : 213,
        "SUID" : 296,
        "label" : "NDUFA2",
        "size" : 4.0217166,
        "selected" : false,
        "degree" : 2,
        "r" : 252,
        "name" : "O43678",
        "shared_name" : "O43678",
        "between" : 1.25,
        "y" : 477.6842,
        "x" : -72.535
      },
      "position" : {
        "x" : 204.0,
        "y" : 958.0
      },
      "selected" : false
    }, {
      "data" : {
        "id" : "295",
        "g" : 149,
        "b" : 135,
        "SUID" : 295,
        "label" : "FN1",
        "size" : 7.169201,
        "selected" : false,
        "degree" : 24,
        "r" : 225,
        "name" : "P02751",
        "shared_name" : "P02751",
        "between" : 182.42,
        "y" : 56.702972,
        "x" : 2.8287761
      },
      "position" : {
        "x" : 640.0,
        "y" : 663.0
      },
      "selected" : false
    }, {
      "data" : {
        "id" : "294",
        "g" : 192,
        "b" : 174,
        "SUID" : 294,
        "label" : "PLRG1",
        "size" : 4.290201,
        "selected" : false,
        "degree" : 13,
        "r" : 239,
        "name" : "O43660",
        "shared_name" : "O43660",
        "between" : 16.7,
        "y" : -65.06207,
        "x" : 92.33914
      },
      "position" : {
        "x" : 307.0,
        "y" : 519.0
      },
      "selected" : false
    }, {
      "data" : {
        "id" : "293",
        "g" : 232,
        "b" : 209,
        "SUID" : 293,
        "label" : "PPP1CA",
        "size" : 4.0632877,
        "selected" : false,
        "degree" : 3,
        "r" : 251,
        "name" : "P62136",
        "shared_name" : "P62136",
        "between" : 3.64,
        "y" : -258.2016,
        "x" : 65.57726
      },
      "position" : {
        "x" : 502.0,
        "y" : 320.0
      },
      "selected" : false
    }, {
      "data" : {
        "id" : "292",
        "g" : 228,
        "b" : 206,
        "SUID" : 292,
        "label" : "HIST1H3H",
        "size" : 4.0,
        "selected" : false,
        "degree" : 4,
        "r" : 250,
        "name" : "P68431",
        "shared_name" : "P68431",
        "between" : 0.0,
        "y" : -94.884766,
        "x" : -322.98615
      },
      "position" : {
        "x" : 971.0,
        "y" : 558.0
      },
      "selected" : false
    }, {
      "data" : {
        "id" : "291",
        "g" : 220,
        "b" : 199,
        "SUID" : 291,
        "label" : "TERF1",
        "size" : 4.0,
        "selected" : false,
        "degree" : 6,
        "r" : 247,
        "name" : "P54274",
        "shared_name" : "P54274",
        "between" : 0.0,
        "y" : 242.06126,
        "x" : 81.12948
      },
      "position" : {
        "x" : 679.0,
        "y" : 593.0
      },
      "selected" : false
    }, {
      "data" : {
        "id" : "290",
        "g" : 192,
        "b" : 174,
        "SUID" : 290,
        "label" : "TRIM33",
        "size" : 5.1905355,
        "selected" : false,
        "degree" : 13,
        "r" : 239,
        "name" : "Q9UPN9",
        "shared_name" : "Q9UPN9",
        "between" : 68.53,
        "y" : -153.5956,
        "x" : -165.30501
      },
      "position" : {
        "x" : 790.0,
        "y" : 407.0
      },
      "selected" : false
    }, {
      "data" : {
        "id" : "289",
        "g" : 106,
        "b" : 96,
        "SUID" : 289,
        "label" : "RPL37A",
        "size" : 4.5844426,
        "selected" : false,
        "degree" : 35,
        "r" : 212,
        "name" : "P61513",
        "shared_name" : "P61513",
        "between" : 33.64,
        "y" : 59.59477,
        "x" : -129.63399
      },
      "position" : {
        "x" : 467.0,
        "y" : 897.0
      },
      "selected" : false
    }, {
      "data" : {
        "id" : "288",
        "g" : 236,
        "b" : 213,
        "SUID" : 288,
        "label" : "SRPRB",
        "size" : 4.0,
        "selected" : false,
        "degree" : 2,
        "r" : 252,
        "name" : "Q9Y5M8",
        "shared_name" : "Q9Y5M8",
        "between" : 0.0,
        "y" : 499.24728,
        "x" : 100.14735
      },
      "position" : {
        "x" : 265.0,
        "y" : 821.0
      },
      "selected" : false
    }, {
      "data" : {
        "id" : "287",
        "g" : 236,
        "b" : 213,
        "SUID" : 287,
        "label" : "HNRNPC",
        "size" : 4.0,
        "selected" : false,
        "degree" : 2,
        "r" : 252,
        "name" : "P07910",
        "shared_name" : "P07910",
        "between" : 0.0,
        "y" : -185.79453,
        "x" : 277.01855
      },
      "position" : {
        "x" : 318.0,
        "y" : 753.0
      },
      "selected" : false
    }, {
      "data" : {
        "id" : "286",
        "g" : 228,
        "b" : 206,
        "SUID" : 286,
        "label" : "TNFRSF1A",
        "size" : 4.0,
        "selected" : false,
        "degree" : 4,
        "r" : 250,
        "name" : "P19438",
        "shared_name" : "P19438",
        "between" : 0.0,
        "y" : 161.75223,
        "x" : -182.24605
      },
      "position" : {
        "x" : 957.0,
        "y" : 874.0
      },
      "selected" : false
    }, {
      "data" : {
        "id" : "285",
        "g" : 204,
        "b" : 184,
        "SUID" : 285,
        "label" : "S100A10",
        "size" : 6.7353983,
        "selected" : false,
        "degree" : 10,
        "r" : 242,
        "name" : "P60903",
        "shared_name" : "P60903",
        "between" : 157.45,
        "y" : 329.4698,
        "x" : -41.145313
      },
      "position" : {
        "x" : 410.0,
        "y" : 616.0
      },
      "selected" : false
    }, {
      "data" : {
        "id" : "284",
        "g" : 216,
        "b" : 195,
        "SUID" : 284,
        "label" : "UBD",
        "size" : 4.0,
        "selected" : false,
        "degree" : 7,
        "r" : 246,
        "name" : "O15205",
        "shared_name" : "O15205",
        "between" : 0.0,
        "y" : 79.20649,
        "x" : -24.953445
      },
      "position" : {
        "x" : 643.0,
        "y" : 589.0
      },
      "selected" : false
    }, {
      "data" : {
        "id" : "283",
        "g" : 208,
        "b" : 188,
        "SUID" : 283,
        "label" : "RPL24",
        "size" : 4.1173234,
        "selected" : false,
        "degree" : 9,
        "r" : 244,
        "name" : "P83731",
        "shared_name" : "P83731",
        "between" : 6.75,
        "y" : -36.725933,
        "x" : -76.39707
      },
      "position" : {
        "x" : 384.0,
        "y" : 900.0
      },
      "selected" : false
    }, {
      "data" : {
        "id" : "282",
        "g" : 236,
        "b" : 213,
        "SUID" : 282,
        "label" : "SKP1",
        "size" : 4.017373,
        "selected" : false,
        "degree" : 2,
        "r" : 252,
        "name" : "P63208",
        "shared_name" : "P63208",
        "between" : 1.0,
        "y" : -25.271011,
        "x" : 265.02914
      },
      "position" : {
        "x" : 1047.0,
        "y" : 661.0
      },
      "selected" : false
    }, {
      "data" : {
        "id" : "281",
        "g" : 232,
        "b" : 209,
        "SUID" : 281,
        "label" : "FAM3C",
        "size" : 4.0405374,
        "selected" : false,
        "degree" : 3,
        "r" : 251,
        "name" : "Q92520",
        "shared_name" : "Q92520",
        "between" : 2.33,
        "y" : 270.10736,
        "x" : 206.4811
      },
      "position" : {
        "x" : 201.0,
        "y" : 444.0
      },
      "selected" : false
    }, {
      "data" : {
        "id" : "280",
        "g" : 208,
        "b" : 188,
        "SUID" : 280,
        "label" : "RPS21",
        "size" : 4.056906,
        "selected" : false,
        "degree" : 9,
        "r" : 244,
        "name" : "P63220",
        "shared_name" : "P63220",
        "between" : 3.28,
        "y" : 54.16822,
        "x" : -217.06764
      },
      "position" : {
        "x" : 460.0,
        "y" : 1115.0
      },
      "selected" : false
    }, {
      "data" : {
        "id" : "279",
        "g" : 240,
        "b" : 217,
        "SUID" : 279,
        "label" : "KIF6",
        "size" : 4.0,
        "selected" : false,
        "degree" : 1,
        "r" : 254,
        "name" : "Q6ZMV9",
        "shared_name" : "Q6ZMV9",
        "between" : 0.0,
        "y" : -636.29736,
        "x" : 373.38492
      },
      "position" : {
        "x" : 207.38028504949682,
        "y" : 400.5504000442038
      },
      "selected" : false
    }, {
      "data" : {
        "id" : "278",
        "g" : 236,
        "b" : 213,
        "SUID" : 278,
        "label" : "SPR",
        "size" : 4.0,
        "selected" : false,
        "degree" : 2,
        "r" : 252,
        "name" : "P35270",
        "shared_name" : "P35270",
        "between" : 0.0,
        "y" : 56.408447,
        "x" : 100.00291
      },
      "position" : {
        "x" : 478.0,
        "y" : 1082.0
      },
      "selected" : false
    }, {
      "data" : {
        "id" : "277",
        "g" : 236,
        "b" : 213,
        "SUID" : 277,
        "label" : "FAF2",
        "size" : 4.0,
        "selected" : false,
        "degree" : 2,
        "r" : 252,
        "name" : "Q96CS3",
        "shared_name" : "Q96CS3",
        "between" : 0.0,
        "y" : 513.9267,
        "x" : -207.87791
      },
      "position" : {
        "x" : 106.0,
        "y" : 667.0
      },
      "selected" : false
    }, {
      "data" : {
        "id" : "276",
        "g" : 204,
        "b" : 184,
        "SUID" : 276,
        "label" : "CUL4B",
        "size" : 4.2399855,
        "selected" : false,
        "degree" : 10,
        "r" : 242,
        "name" : "Q13620",
        "shared_name" : "Q13620",
        "between" : 13.81,
        "y" : -47.47168,
        "x" : -133.46213
      },
      "position" : {
        "x" : 448.0,
        "y" : 790.0
      },
      "selected" : false
    }, {
      "data" : {
        "id" : "275",
        "g" : 228,
        "b" : 206,
        "SUID" : 275,
        "label" : "CENPA",
        "size" : 4.0,
        "selected" : false,
        "degree" : 4,
        "r" : 250,
        "name" : "P49450",
        "shared_name" : "P49450",
        "between" : 0.0,
        "y" : -123.17506,
        "x" : -183.80925
      },
      "position" : {
        "x" : 857.0,
        "y" : 473.0
      },
      "selected" : false
    }, {
      "data" : {
        "id" : "274",
        "g" : 173,
        "b" : 156,
        "SUID" : 274,
        "label" : "MSN",
        "size" : 7.989395,
        "selected" : false,
        "degree" : 18,
        "r" : 233,
        "name" : "P26038",
        "shared_name" : "P26038",
        "between" : 229.63,
        "y" : 123.23247,
        "x" : 90.570435
      },
      "position" : {
        "x" : 912.0,
        "y" : 635.0
      },
      "selected" : false
    }, {
      "data" : {
        "id" : "273",
        "g" : 224,
        "b" : 202,
        "SUID" : 273,
        "label" : "COPS6",
        "size" : 5.368837,
        "selected" : false,
        "degree" : 5,
        "r" : 249,
        "name" : "Q7L5N1",
        "shared_name" : "Q7L5N1",
        "between" : 78.79,
        "y" : 190.51842,
        "x" : -226.2419
      },
      "position" : {
        "x" : 536.0,
        "y" : 820.0
      },
      "selected" : false
    }, {
      "data" : {
        "id" : "272",
        "g" : 220,
        "b" : 199,
        "SUID" : 272,
        "label" : "CUL4A",
        "size" : 4.1393743,
        "selected" : false,
        "degree" : 6,
        "r" : 247,
        "name" : "Q13619",
        "shared_name" : "Q13619",
        "between" : 8.02,
        "y" : -88.80274,
        "x" : -172.77542
      },
      "position" : {
        "x" : 495.0,
        "y" : 695.0
      },
      "selected" : false
    }, {
      "data" : {
        "id" : "271",
        "g" : 149,
        "b" : 135,
        "SUID" : 271,
        "label" : "CUL3",
        "size" : 8.590902,
        "selected" : false,
        "degree" : 24,
        "r" : 225,
        "name" : "Q13618",
        "shared_name" : "Q13618",
        "between" : 264.25,
        "y" : -7.2880583,
        "x" : -74.50501
      },
      "position" : {
        "x" : 540.0,
        "y" : 605.0
      },
      "selected" : false
    }, {
      "data" : {
        "id" : "270",
        "g" : 192,
        "b" : 174,
        "SUID" : 270,
        "label" : "CUL2",
        "size" : 4.943366,
        "selected" : false,
        "degree" : 13,
        "r" : 239,
        "name" : "Q13617",
        "shared_name" : "Q13617",
        "between" : 54.3,
        "y" : 63.025032,
        "x" : -91.19805
      },
      "position" : {
        "x" : 689.0,
        "y" : 822.0
      },
      "selected" : false
    }, {
      "data" : {
        "id" : "269",
        "g" : 184,
        "b" : 167,
        "SUID" : 269,
        "label" : "CUL1",
        "size" : 4.720028,
        "selected" : false,
        "degree" : 15,
        "r" : 236,
        "name" : "Q13616",
        "shared_name" : "Q13616",
        "between" : 41.44,
        "y" : -1.2983508,
        "x" : -141.30312
      },
      "position" : {
        "x" : 654.0,
        "y" : 948.0
      },
      "selected" : false
    }, {
      "data" : {
        "id" : "268",
        "g" : 106,
        "b" : 96,
        "SUID" : 268,
        "label" : "ANXA2",
        "size" : 12.549237,
        "selected" : false,
        "degree" : 35,
        "r" : 212,
        "name" : "P07355",
        "shared_name" : "P07355",
        "between" : 492.1,
        "y" : 140.97066,
        "x" : -51.968098
      },
      "position" : {
        "x" : 814.0,
        "y" : 691.0
      },
      "selected" : false
    }, {
      "data" : {
        "id" : "267",
        "g" : 236,
        "b" : 213,
        "SUID" : 267,
        "label" : "CTTN",
        "size" : 4.0,
        "selected" : false,
        "degree" : 2,
        "r" : 252,
        "name" : "Q14247",
        "shared_name" : "Q14247",
        "between" : 0.0,
        "y" : 360.5153,
        "x" : 322.6182
      },
      "position" : {
        "x" : 679.8780075071002,
        "y" : 157.76098480247012
      },
      "selected" : false
    }, {
      "data" : {
        "id" : "266",
        "g" : 196,
        "b" : 177,
        "SUID" : 266,
        "label" : "RCN2",
        "size" : 5.4382496,
        "selected" : false,
        "degree" : 12,
        "r" : 240,
        "name" : "Q14257",
        "shared_name" : "Q14257",
        "between" : 82.79,
        "y" : -7.4477296,
        "x" : -199.32634
      },
      "position" : {
        "x" : 830.0,
        "y" : 650.0
      },
      "selected" : false
    }, {
      "data" : {
        "id" : "265",
        "g" : 220,
        "b" : 199,
        "SUID" : 265,
        "label" : "CTNNB1",
        "size" : 4.0,
        "selected" : false,
        "degree" : 6,
        "r" : 247,
        "name" : "P35222",
        "shared_name" : "P35222",
        "between" : 0.0,
        "y" : 23.266506,
        "x" : -18.18699
      },
      "position" : {
        "x" : 654.0,
        "y" : 754.0
      },
      "selected" : false
    }, {
      "data" : {
        "id" : "264",
        "g" : 180,
        "b" : 163,
        "SUID" : 264,
        "label" : "GSTP1",
        "size" : 5.809764,
        "selected" : false,
        "degree" : 16,
        "r" : 235,
        "name" : "P09211",
        "shared_name" : "P09211",
        "between" : 104.17,
        "y" : 190.99007,
        "x" : -93.1198
      },
      "position" : {
        "x" : 821.0,
        "y" : 603.0
      },
      "selected" : false
    }, {
      "data" : {
        "id" : "263",
        "g" : 228,
        "b" : 206,
        "SUID" : 263,
        "label" : "MDC1",
        "size" : 4.044735,
        "selected" : false,
        "degree" : 4,
        "r" : 250,
        "name" : "Q14676",
        "shared_name" : "Q14676",
        "between" : 2.57,
        "y" : -125.556046,
        "x" : 213.07785
      },
      "position" : {
        "x" : 416.0,
        "y" : 259.0
      },
      "selected" : false
    }, {
      "data" : {
        "id" : "262",
        "g" : 236,
        "b" : 213,
        "SUID" : 262,
        "label" : "DDB2",
        "size" : 4.0,
        "selected" : false,
        "degree" : 2,
        "r" : 252,
        "name" : "Q92466",
        "shared_name" : "Q92466",
        "between" : 0.0,
        "y" : -70.41299,
        "x" : -441.7318
      },
      "position" : {
        "x" : 887.0,
        "y" : 1066.0
      },
      "selected" : false
    }, {
      "data" : {
        "id" : "261",
        "g" : 216,
        "b" : 195,
        "SUID" : 261,
        "label" : "PAXIP1",
        "size" : 4.0,
        "selected" : false,
        "degree" : 7,
        "r" : 246,
        "name" : "Q6ZW49",
        "shared_name" : "Q6ZW49",
        "between" : 0.0,
        "y" : -200.0706,
        "x" : 72.12812
      },
      "position" : {
        "x" : 374.0,
        "y" : 312.0
      },
      "selected" : false
    }, {
      "data" : {
        "id" : "260",
        "g" : 204,
        "b" : 184,
        "SUID" : 260,
        "label" : "HNRNPM",
        "size" : 4.444708,
        "selected" : false,
        "degree" : 10,
        "r" : 242,
        "name" : "P52272",
        "shared_name" : "P52272",
        "between" : 25.6,
        "y" : -36.389984,
        "x" : -54.4376
      },
      "position" : {
        "x" : 398.0,
        "y" : 727.0
      },
      "selected" : false
    }, {
      "data" : {
        "id" : "259",
        "g" : 228,
        "b" : 206,
        "SUID" : 259,
        "label" : "EP300",
        "size" : 4.8208027,
        "selected" : false,
        "degree" : 4,
        "r" : 250,
        "name" : "Q09472",
        "shared_name" : "Q09472",
        "between" : 47.25,
        "y" : 201.16756,
        "x" : -185.54774
      },
      "position" : {
        "x" : 1029.0,
        "y" : 620.0
      },
      "selected" : false
    }, {
      "data" : {
        "id" : "258",
        "g" : 236,
        "b" : 213,
        "SUID" : 258,
        "label" : "KPNA2",
        "size" : 4.0579104,
        "selected" : false,
        "degree" : 2,
        "r" : 252,
        "name" : "P52292",
        "shared_name" : "P52292",
        "between" : 3.33,
        "y" : 13.799512,
        "x" : 364.3316
      },
      "position" : {
        "x" : 315.0,
        "y" : 225.0
      },
      "selected" : false
    }, {
      "data" : {
        "id" : "257",
        "g" : 236,
        "b" : 213,
        "SUID" : 257,
        "label" : "PPP1CC",
        "size" : 4.0,
        "selected" : false,
        "degree" : 2,
        "r" : 252,
        "name" : "P36873",
        "shared_name" : "P36873",
        "between" : 0.0,
        "y" : -421.0264,
        "x" : 16.403414
      },
      "position" : {
        "x" : 67.0,
        "y" : 362.0
      },
      "selected" : false
    }, {
      "data" : {
        "id" : "256",
        "g" : 192,
        "b" : 174,
        "SUID" : 256,
        "label" : "NAPA",
        "size" : 4.808095,
        "selected" : false,
        "degree" : 13,
        "r" : 239,
        "name" : "P54920",
        "shared_name" : "P54920",
        "between" : 46.51,
        "y" : 34.059196,
        "x" : 190.55952
      },
      "position" : {
        "x" : 395.0,
        "y" : 773.0
      },
      "selected" : false
    }, {
      "data" : {
        "id" : "255",
        "g" : 232,
        "b" : 209,
        "SUID" : 255,
        "label" : "POLR2A",
        "size" : 4.0,
        "selected" : false,
        "degree" : 3,
        "r" : 251,
        "name" : "P24928",
        "shared_name" : "P24928",
        "between" : 0.0,
        "y" : -339.66434,
        "x" : -98.74286
      },
      "position" : {
        "x" : 351.0,
        "y" : 228.0
      },
      "selected" : false
    }, {
      "data" : {
        "id" : "254",
        "g" : 220,
        "b" : 199,
        "SUID" : 254,
        "label" : "HNRNPA1",
        "size" : 4.0,
        "selected" : false,
        "degree" : 6,
        "r" : 247,
        "name" : "P09651",
        "shared_name" : "P09651",
        "between" : 0.0,
        "y" : -87.650536,
        "x" : -93.84749
      },
      "position" : {
        "x" : 367.0,
        "y" : 742.0
      },
      "selected" : false
    }, {
      "data" : {
        "id" : "253",
        "g" : 212,
        "b" : 192,
        "SUID" : 253,
        "label" : "RHOC",
        "size" : 4.180424,
        "selected" : false,
        "degree" : 8,
        "r" : 245,
        "name" : "P08134",
        "shared_name" : "P08134",
        "between" : 10.39,
        "y" : 212.03735,
        "x" : 116.28299
      },
      "position" : {
        "x" : 905.0,
        "y" : 582.0
      },
      "selected" : false
    }, {
      "data" : {
        "id" : "252",
        "g" : 204,
        "b" : 184,
        "SUID" : 252,
        "label" : "HIST2H2AA3",
        "size" : 4.2206993,
        "selected" : false,
        "degree" : 10,
        "r" : 242,
        "name" : "Q6FI13",
        "shared_name" : "Q6FI13",
        "between" : 12.7,
        "y" : -27.175186,
        "x" : 183.32037
      },
      "position" : {
        "x" : 567.0,
        "y" : 332.0
      },
      "selected" : false
    }, {
      "data" : {
        "id" : "251",
        "g" : 184,
        "b" : 167,
        "SUID" : 251,
        "label" : "CDK2",
        "size" : 11.913077,
        "selected" : false,
        "degree" : 15,
        "r" : 236,
        "name" : "P24941",
        "shared_name" : "P24941",
        "between" : 455.48,
        "y" : 129.78963,
        "x" : -31.174341
      },
      "position" : {
        "x" : 673.0,
        "y" : 693.0
      },
      "selected" : false
    }, {
      "data" : {
        "id" : "250",
        "g" : 220,
        "b" : 199,
        "SUID" : 250,
        "label" : "DCUN1D1",
        "size" : 4.056597,
        "selected" : false,
        "degree" : 6,
        "r" : 247,
        "name" : "Q96GG9",
        "shared_name" : "Q96GG9",
        "between" : 3.26,
        "y" : -66.29648,
        "x" : -257.752
      },
      "position" : {
        "x" : 491.0,
        "y" : 662.0
      },
      "selected" : false
    }, {
      "data" : {
        "id" : "249",
        "g" : 236,
        "b" : 213,
        "SUID" : 249,
        "label" : "TBL1X",
        "size" : 4.017373,
        "selected" : false,
        "degree" : 2,
        "r" : 252,
        "name" : "O60907",
        "shared_name" : "O60907",
        "between" : 1.0,
        "y" : 94.613594,
        "x" : 372.27063
      },
      "position" : {
        "x" : 822.0,
        "y" : 253.0
      },
      "selected" : false
    }, {
      "data" : {
        "id" : "248",
        "g" : 236,
        "b" : 213,
        "SUID" : 248,
        "label" : "ADH7",
        "size" : 4.0031586,
        "selected" : false,
        "degree" : 2,
        "r" : 252,
        "name" : "P40394",
        "shared_name" : "P40394",
        "between" : 0.18,
        "y" : -33.62766,
        "x" : -291.4907
      },
      "position" : {
        "x" : 289.0,
        "y" : 585.0
      },
      "selected" : false
    }, {
      "data" : {
        "id" : "247",
        "g" : 232,
        "b" : 209,
        "SUID" : 247,
        "label" : "MYOC",
        "size" : 5.3532624,
        "selected" : false,
        "degree" : 3,
        "r" : 251,
        "name" : "Q99972",
        "shared_name" : "Q99972",
        "between" : 77.89,
        "y" : 55.62931,
        "x" : 127.7849
      },
      "position" : {
        "x" : 607.0,
        "y" : 478.0
      },
      "selected" : false
    }, {
      "data" : {
        "id" : "246",
        "g" : 236,
        "b" : 213,
        "SUID" : 246,
        "label" : "LNX1",
        "size" : 4.1739945,
        "selected" : false,
        "degree" : 2,
        "r" : 252,
        "name" : "Q8TBB1",
        "shared_name" : "Q8TBB1",
        "between" : 10.02,
        "y" : 79.57691,
        "x" : 262.675
      },
      "position" : {
        "x" : 747.0,
        "y" : 354.0
      },
      "selected" : false
    }, {
      "data" : {
        "id" : "245",
        "g" : 232,
        "b" : 209,
        "SUID" : 245,
        "label" : "HSPA8",
        "size" : 4.0,
        "selected" : false,
        "degree" : 3,
        "r" : 251,
        "name" : "P11142",
        "shared_name" : "P11142",
        "between" : 0.0,
        "y" : -173.70746,
        "x" : -97.365326
      },
      "position" : {
        "x" : 364.0,
        "y" : 626.0
      },
      "selected" : false
    }, {
      "data" : {
        "id" : "244",
        "g" : 236,
        "b" : 213,
        "SUID" : 244,
        "label" : "THUMPD3",
        "size" : 4.036194,
        "selected" : false,
        "degree" : 2,
        "r" : 252,
        "name" : "Q9BV44",
        "shared_name" : "Q9BV44",
        "between" : 2.08,
        "y" : -200.93199,
        "x" : 326.22806
      },
      "position" : {
        "x" : 101.0,
        "y" : 815.0
      },
      "selected" : false
    }, {
      "data" : {
        "id" : "243",
        "g" : 204,
        "b" : 184,
        "SUID" : 243,
        "label" : "ELAVL1",
        "size" : 5.6602316,
        "selected" : false,
        "degree" : 10,
        "r" : 242,
        "name" : "Q15717",
        "shared_name" : "Q15717",
        "between" : 95.56,
        "y" : 63.1611,
        "x" : 18.284075
      },
      "position" : {
        "x" : 634.0,
        "y" : 452.0
      },
      "selected" : false
    }, {
      "data" : {
        "id" : "242",
        "g" : 236,
        "b" : 213,
        "SUID" : 242,
        "label" : "APOB",
        "size" : 4.0,
        "selected" : false,
        "degree" : 2,
        "r" : 252,
        "name" : "P04114",
        "shared_name" : "P04114",
        "between" : 0.0,
        "y" : 4.0857415,
        "x" : 238.4796
      },
      "position" : {
        "x" : 550.0,
        "y" : 457.0
      },
      "selected" : false
    }, {
      "data" : {
        "id" : "241",
        "g" : 177,
        "b" : 160,
        "SUID" : 241,
        "label" : "ESR1",
        "size" : 7.9926486,
        "selected" : false,
        "degree" : 17,
        "r" : 234,
        "name" : "P03372",
        "shared_name" : "P03372",
        "between" : 229.82,
        "y" : 53.519936,
        "x" : -53.13118
      },
      "position" : {
        "x" : 630.0,
        "y" : 728.0
      },
      "selected" : false
    }, {
      "data" : {
        "id" : "240",
        "g" : 236,
        "b" : 213,
        "SUID" : 240,
        "label" : "CASP10",
        "size" : 4.415099,
        "selected" : false,
        "degree" : 2,
        "r" : 252,
        "name" : "Q92851",
        "shared_name" : "Q92851",
        "between" : 23.89,
        "y" : 43.28106,
        "x" : 303.40036
      },
      "position" : {
        "x" : 840.0,
        "y" : 325.0
      },
      "selected" : false
    }, {
      "data" : {
        "id" : "239",
        "g" : 232,
        "b" : 209,
        "SUID" : 239,
        "label" : "BCAM",
        "size" : 4.038607,
        "selected" : false,
        "degree" : 3,
        "r" : 251,
        "name" : "P50895",
        "shared_name" : "P50895",
        "between" : 2.22,
        "y" : -237.85611,
        "x" : -49.73292
      },
      "position" : {
        "x" : 295.0,
        "y" : 411.0
      },
      "selected" : false
    }, {
      "data" : {
        "id" : "238",
        "g" : 177,
        "b" : 160,
        "SUID" : 238,
        "label" : "PRDX4",
        "size" : 8.371102,
        "selected" : false,
        "degree" : 17,
        "r" : 234,
        "name" : "Q13162",
        "shared_name" : "Q13162",
        "between" : 251.6,
        "y" : 185.51962,
        "x" : 21.400888
      },
      "position" : {
        "x" : 789.0,
        "y" : 568.0
      },
      "selected" : false
    }, {
      "data" : {
        "id" : "237",
        "g" : 180,
        "b" : 163,
        "SUID" : 237,
        "label" : "LGALS3",
        "size" : 8.689054,
        "selected" : false,
        "degree" : 16,
        "r" : 235,
        "name" : "P17931",
        "shared_name" : "P17931",
        "between" : 269.9,
        "y" : -178.41252,
        "x" : 79.09867
      },
      "position" : {
        "x" : 351.0,
        "y" : 603.0
      },
      "selected" : false
    }, {
      "data" : {
        "id" : "236",
        "g" : 39,
        "b" : 35,
        "SUID" : 236,
        "label" : "NPM1",
        "size" : 30.0,
        "selected" : false,
        "degree" : 52,
        "r" : 191,
        "name" : "P06748",
        "shared_name" : "P06748",
        "between" : 1496.56,
        "y" : 41.9256,
        "x" : -111.26398
      },
      "position" : {
        "x" : 717.0,
        "y" : 616.0
      },
      "selected" : false
    }, {
      "data" : {
        "id" : "235",
        "g" : 232,
        "b" : 209,
        "SUID" : 235,
        "label" : "STX5",
        "size" : 4.229408,
        "selected" : false,
        "degree" : 3,
        "r" : 251,
        "name" : "Q13190",
        "shared_name" : "Q13190",
        "between" : 13.2,
        "y" : -45.08426,
        "x" : 371.52853
      },
      "position" : {
        "x" : 284.0,
        "y" : 720.0
      },
      "selected" : false
    }, {
      "data" : {
        "id" : "234",
        "g" : 173,
        "b" : 156,
        "SUID" : 234,
        "label" : "SUMO2",
        "size" : 14.916603,
        "selected" : false,
        "degree" : 18,
        "r" : 233,
        "name" : "P61956",
        "shared_name" : "P61956",
        "between" : 628.36,
        "y" : -0.19856428,
        "x" : -17.007614
      },
      "position" : {
        "x" : 557.0,
        "y" : 571.0
      },
      "selected" : false
    }, {
      "data" : {
        "id" : "233",
        "g" : 236,
        "b" : 213,
        "SUID" : 233,
        "label" : "XRCC6",
        "size" : 4.120406,
        "selected" : false,
        "degree" : 2,
        "r" : 252,
        "name" : "P12956",
        "shared_name" : "P12956",
        "between" : 6.93,
        "y" : 400.0665,
        "x" : -87.31433
      },
      "position" : {
        "x" : 309.0,
        "y" : 855.0
      },
      "selected" : false
    }, {
      "data" : {
        "id" : "232",
        "g" : 236,
        "b" : 213,
        "SUID" : 232,
        "label" : "PRMT6",
        "size" : 4.2614174,
        "selected" : false,
        "degree" : 2,
        "r" : 252,
        "name" : "Q96LA8",
        "shared_name" : "Q96LA8",
        "between" : 15.05,
        "y" : -53.129295,
        "x" : 308.0555
      },
      "position" : {
        "x" : 632.0,
        "y" : 305.0
      },
      "selected" : false
    }, {
      "data" : {
        "id" : "231",
        "g" : 236,
        "b" : 213,
        "SUID" : 231,
        "label" : "LYL1",
        "size" : 4.0,
        "selected" : false,
        "degree" : 2,
        "r" : 252,
        "name" : "P12980",
        "shared_name" : "P12980",
        "between" : 0.0,
        "y" : -140.59195,
        "x" : -365.15298
      },
      "position" : {
        "x" : 616.0,
        "y" : 633.0
      },
      "selected" : false
    }, {
      "data" : {
        "id" : "230",
        "g" : 236,
        "b" : 213,
        "SUID" : 230,
        "label" : "TCP1",
        "size" : 4.0,
        "selected" : false,
        "degree" : 2,
        "r" : 252,
        "name" : "P17987",
        "shared_name" : "P17987",
        "between" : 0.0,
        "y" : -177.8121,
        "x" : -206.00711
      },
      "position" : {
        "x" : 285.0,
        "y" : 791.0
      },
      "selected" : false
    }, {
      "data" : {
        "id" : "229",
        "g" : 94,
        "b" : 85,
        "SUID" : 229,
        "label" : "HNRNPA2B1",
        "size" : 21.030823,
        "selected" : false,
        "degree" : 38,
        "r" : 208,
        "name" : "P22626",
        "shared_name" : "P22626",
        "between" : 980.3,
        "y" : 18.397558,
        "x" : -158.32867
      },
      "position" : {
        "x" : 729.0,
        "y" : 785.0
      },
      "selected" : false
    }, {
      "data" : {
        "id" : "228",
        "g" : 192,
        "b" : 174,
        "SUID" : 228,
        "label" : "UBL4A",
        "size" : 9.771962,
        "selected" : false,
        "degree" : 13,
        "r" : 239,
        "name" : "P11441",
        "shared_name" : "P11441",
        "between" : 332.24,
        "y" : 56.41698,
        "x" : -15.990792
      },
      "position" : {
        "x" : 531.0,
        "y" : 770.0
      },
      "selected" : false
    }, {
      "data" : {
        "id" : "227",
        "g" : 236,
        "b" : 213,
        "SUID" : 227,
        "label" : "SIRT5",
        "size" : 4.6080594,
        "selected" : false,
        "degree" : 2,
        "r" : 252,
        "name" : "Q9NXA8",
        "shared_name" : "Q9NXA8",
        "between" : 35.0,
        "y" : -417.0853,
        "x" : 246.40749
      },
      "position" : {
        "x" : 269.9401425247484,
        "y" : 454.0252000221019
      },
      "selected" : false
    }, {
      "data" : {
        "id" : "226",
        "g" : 169,
        "b" : 152,
        "SUID" : 226,
        "label" : "ITGA4",
        "size" : 10.459805,
        "selected" : false,
        "degree" : 19,
        "r" : 231,
        "name" : "P13612",
        "shared_name" : "P13612",
        "between" : 371.83,
        "y" : 108.01202,
        "x" : -23.747866
      },
      "position" : {
        "x" : 701.0,
        "y" : 786.0
      },
      "selected" : false
    }, {
      "data" : {
        "id" : "225",
        "g" : 228,
        "b" : 206,
        "SUID" : 225,
        "label" : "ICT1",
        "size" : 4.138284,
        "selected" : false,
        "degree" : 4,
        "r" : 250,
        "name" : "Q14197",
        "shared_name" : "Q14197",
        "between" : 7.96,
        "y" : 278.84686,
        "x" : -139.87695
      },
      "position" : {
        "x" : 827.0,
        "y" : 824.0
      },
      "selected" : false
    }, {
      "data" : {
        "id" : "224",
        "g" : 216,
        "b" : 195,
        "SUID" : 224,
        "label" : "YWHAZ",
        "size" : 4.3026752,
        "selected" : false,
        "degree" : 7,
        "r" : 246,
        "name" : "P63104",
        "shared_name" : "P63104",
        "between" : 17.42,
        "y" : 57.691708,
        "x" : -173.75479
      },
      "position" : {
        "x" : 647.0,
        "y" : 826.0
      },
      "selected" : false
    }, {
      "data" : {
        "id" : "223",
        "g" : 236,
        "b" : 213,
        "SUID" : 223,
        "label" : "UQCRC2",
        "size" : 4.0111685,
        "selected" : false,
        "degree" : 2,
        "r" : 252,
        "name" : "P22695",
        "shared_name" : "P22695",
        "between" : 0.64,
        "y" : 102.22311,
        "x" : -341.23215
      },
      "position" : {
        "x" : 77.0,
        "y" : 505.0
      },
      "selected" : false
    }, {
      "data" : {
        "id" : "222",
        "g" : 232,
        "b" : 209,
        "SUID" : 222,
        "label" : "GTF2I",
        "size" : 4.139725,
        "selected" : false,
        "degree" : 3,
        "r" : 251,
        "name" : "P78347",
        "shared_name" : "P78347",
        "between" : 8.04,
        "y" : -350.45477,
        "x" : 7.232289
      },
      "position" : {
        "x" : 219.0,
        "y" : 846.0
      },
      "selected" : false
    }, {
      "data" : {
        "id" : "221",
        "g" : 216,
        "b" : 195,
        "SUID" : 221,
        "label" : "DNAJC9",
        "size" : 4.146271,
        "selected" : false,
        "degree" : 7,
        "r" : 246,
        "name" : "Q8WXX5",
        "shared_name" : "Q8WXX5",
        "between" : 8.42,
        "y" : -78.284195,
        "x" : -201.33366
      },
      "position" : {
        "x" : 709.0,
        "y" : 694.0
      },
      "selected" : false
    }, {
      "data" : {
        "id" : "220",
        "g" : 216,
        "b" : 195,
        "SUID" : 220,
        "label" : "EIF4A3",
        "size" : 4.2562547,
        "selected" : false,
        "degree" : 7,
        "r" : 246,
        "name" : "P38919",
        "shared_name" : "P38919",
        "between" : 14.75,
        "y" : -110.21613,
        "x" : -7.6238804
      },
      "position" : {
        "x" : 371.0,
        "y" : 657.0
      },
      "selected" : false
    }, {
      "data" : {
        "id" : "219",
        "g" : 236,
        "b" : 213,
        "SUID" : 219,
        "label" : "VDAC3",
        "size" : 4.0,
        "selected" : false,
        "degree" : 2,
        "r" : 252,
        "name" : "Q9Y277",
        "shared_name" : "Q9Y277",
        "between" : 0.0,
        "y" : 263.34787,
        "x" : 342.76437
      },
      "position" : {
        "x" : 552.1685012819623,
        "y" : 1120.1107177734375
      },
      "selected" : false
    }, {
      "data" : {
        "id" : "218",
        "g" : 200,
        "b" : 181,
        "SUID" : 218,
        "label" : "VAPB",
        "size" : 7.773186,
        "selected" : false,
        "degree" : 11,
        "r" : 241,
        "name" : "O95292",
        "shared_name" : "O95292",
        "between" : 217.19,
        "y" : 40.832577,
        "x" : 215.54793
      },
      "position" : {
        "x" : 587.0,
        "y" : 908.0
      },
      "selected" : false
    }, {
      "data" : {
        "id" : "217",
        "g" : 232,
        "b" : 209,
        "SUID" : 217,
        "label" : "RUVBL1",
        "size" : 4.2774186,
        "selected" : false,
        "degree" : 3,
        "r" : 251,
        "name" : "Q9Y265",
        "shared_name" : "Q9Y265",
        "between" : 15.97,
        "y" : -237.07544,
        "x" : 32.00723
      },
      "position" : {
        "x" : 640.0,
        "y" : 219.0
      },
      "selected" : false
    }, {
      "data" : {
        "id" : "216",
        "g" : 236,
        "b" : 213,
        "SUID" : 216,
        "label" : "SNRPB",
        "size" : 4.0520883,
        "selected" : false,
        "degree" : 2,
        "r" : 252,
        "name" : "P14678",
        "shared_name" : "P14678",
        "between" : 3.0,
        "y" : -402.7483,
        "x" : 186.27083
      },
      "position" : {
        "x" : 54.0,
        "y" : 593.0
      },
      "selected" : false
    }, {
      "data" : {
        "id" : "215",
        "g" : 236,
        "b" : 213,
        "SUID" : 215,
        "label" : "PLIN3",
        "size" : 4.0637016,
        "selected" : false,
        "degree" : 2,
        "r" : 252,
        "name" : "O60664",
        "shared_name" : "O60664",
        "between" : 3.67,
        "y" : -260.65158,
        "x" : -377.5063
      },
      "position" : {
        "x" : 289.0,
        "y" : 889.0
      },
      "selected" : false
    }, {
      "data" : {
        "id" : "214",
        "g" : 236,
        "b" : 213,
        "SUID" : 214,
        "label" : "EPCAM",
        "size" : 4.0217166,
        "selected" : false,
        "degree" : 2,
        "r" : 252,
        "name" : "P16422",
        "shared_name" : "P16422",
        "between" : 1.25,
        "y" : -282.3937,
        "x" : -79.61569
      },
      "position" : {
        "x" : 423.0,
        "y" : 814.0
      },
      "selected" : false
    }, {
      "data" : {
        "id" : "213",
        "g" : 212,
        "b" : 192,
        "SUID" : 213,
        "label" : "RPL12",
        "size" : 4.5033655,
        "selected" : false,
        "degree" : 8,
        "r" : 245,
        "name" : "P30050",
        "shared_name" : "P30050",
        "between" : 28.97,
        "y" : 193.74469,
        "x" : -144.50941
      },
      "position" : {
        "x" : 366.0,
        "y" : 979.0
      },
      "selected" : false
    }, {
      "data" : {
        "id" : "212",
        "g" : 236,
        "b" : 213,
        "SUID" : 212,
        "label" : "STX7",
        "size" : 4.0526986,
        "selected" : false,
        "degree" : 2,
        "r" : 252,
        "name" : "O15400",
        "shared_name" : "O15400",
        "between" : 3.03,
        "y" : 232.92107,
        "x" : 341.60623
      },
      "position" : {
        "x" : 271.0,
        "y" : 998.0
      },
      "selected" : false
    }, {
      "data" : {
        "id" : "211",
        "g" : 236,
        "b" : 213,
        "SUID" : 211,
        "label" : "SOS1",
        "size" : 4.104239,
        "selected" : false,
        "degree" : 2,
        "r" : 252,
        "name" : "Q07889",
        "shared_name" : "Q07889",
        "between" : 6.0,
        "y" : 416.92255,
        "x" : 62.28053
      },
      "position" : {
        "x" : 936.0,
        "y" : 383.0
      },
      "selected" : false
    }, {
      "data" : {
        "id" : "210",
        "g" : 232,
        "b" : 209,
        "SUID" : 210,
        "label" : "SNAP23",
        "size" : 4.698979,
        "selected" : false,
        "degree" : 3,
        "r" : 251,
        "name" : "O00161",
        "shared_name" : "O00161",
        "between" : 40.23,
        "y" : 97.10689,
        "x" : 283.20956
      },
      "position" : {
        "x" : 100.0,
        "y" : 615.0
      },
      "selected" : false
    }, {
      "data" : {
        "id" : "209",
        "g" : 236,
        "b" : 213,
        "SUID" : 209,
        "label" : "SEC23A",
        "size" : 4.088603,
        "selected" : false,
        "degree" : 2,
        "r" : 252,
        "name" : "Q15436",
        "shared_name" : "Q15436",
        "between" : 5.1,
        "y" : -241.7175,
        "x" : 237.16258
      },
      "position" : {
        "x" : 711.0,
        "y" : 424.0
      },
      "selected" : false
    }, {
      "data" : {
        "id" : "208",
        "g" : 228,
        "b" : 206,
        "SUID" : 208,
        "label" : "ATF2",
        "size" : 4.121653,
        "selected" : false,
        "degree" : 4,
        "r" : 250,
        "name" : "P15336",
        "shared_name" : "P15336",
        "between" : 7.0,
        "y" : 374.13217,
        "x" : 21.668087
      },
      "position" : {
        "x" : 707.0,
        "y" : 453.0
      },
      "selected" : false
    }, {
      "data" : {
        "id" : "207",
        "g" : 208,
        "b" : 188,
        "SUID" : 207,
        "label" : "NEDD8",
        "size" : 7.4865646,
        "selected" : false,
        "degree" : 9,
        "r" : 244,
        "name" : "Q15843",
        "shared_name" : "Q15843",
        "between" : 200.69,
        "y" : -41.70013,
        "x" : -208.15895
      },
      "position" : {
        "x" : 748.0,
        "y" : 1000.0
      },
      "selected" : false
    }, {
      "data" : {
        "id" : "206",
        "g" : 177,
        "b" : 160,
        "SUID" : 206,
        "label" : "COPS8",
        "size" : 7.6417418,
        "selected" : false,
        "degree" : 17,
        "r" : 234,
        "name" : "Q99627",
        "shared_name" : "Q99627",
        "between" : 209.62,
        "y" : 16.684956,
        "x" : -240.63942
      },
      "position" : {
        "x" : 633.0,
        "y" : 913.0
      },
      "selected" : false
    }, {
      "data" : {
        "id" : "205",
        "g" : 220,
        "b" : 199,
        "SUID" : 205,
        "label" : "SLC25A5",
        "size" : 5.066755,
        "selected" : false,
        "degree" : 6,
        "r" : 247,
        "name" : "P05141",
        "shared_name" : "P05141",
        "between" : 61.4,
        "y" : -58.395782,
        "x" : -100.63565
      },
      "position" : {
        "x" : 302.0,
        "y" : 960.0
      },
      "selected" : false
    }, {
      "data" : {
        "id" : "204",
        "g" : 216,
        "b" : 195,
        "SUID" : 204,
        "label" : "IL7R",
        "size" : 4.3574257,
        "selected" : false,
        "degree" : 7,
        "r" : 246,
        "name" : "P16871",
        "shared_name" : "P16871",
        "between" : 20.57,
        "y" : 185.92949,
        "x" : 74.99506
      },
      "position" : {
        "x" : 717.0,
        "y" : 745.0
      },
      "selected" : false
    }, {
      "data" : {
        "id" : "203",
        "g" : 236,
        "b" : 213,
        "SUID" : 203,
        "label" : "CLK2",
        "size" : 4.0,
        "selected" : false,
        "degree" : 2,
        "r" : 252,
        "name" : "P49760",
        "shared_name" : "P49760",
        "between" : 0.0,
        "y" : -146.27634,
        "x" : 322.87915
      },
      "position" : {
        "x" : 560.1220092773438,
        "y" : 280.43517227184054
      },
      "selected" : false
    }, {
      "data" : {
        "id" : "202",
        "g" : 200,
        "b" : 181,
        "SUID" : 202,
        "label" : "TMED9",
        "size" : 8.314907,
        "selected" : false,
        "degree" : 11,
        "r" : 241,
        "name" : "Q9BVK6",
        "shared_name" : "Q9BVK6",
        "between" : 248.37,
        "y" : -107.58585,
        "x" : 177.96437
      },
      "position" : {
        "x" : 449.0,
        "y" : 442.0
      },
      "selected" : false
    }, {
      "data" : {
        "id" : "201",
        "g" : 236,
        "b" : 213,
        "SUID" : 201,
        "label" : "ERCC6",
        "size" : 4.0,
        "selected" : false,
        "degree" : 2,
        "r" : 252,
        "name" : "Q03468",
        "shared_name" : "Q03468",
        "between" : 0.0,
        "y" : -264.59174,
        "x" : -269.30185
      },
      "position" : {
        "x" : 915.0,
        "y" : 426.0
      },
      "selected" : false
    }, {
      "data" : {
        "id" : "200",
        "g" : 232,
        "b" : 209,
        "SUID" : 200,
        "label" : "FANCC",
        "size" : 4.3040295,
        "selected" : false,
        "degree" : 3,
        "r" : 251,
        "name" : "Q00597",
        "shared_name" : "Q00597",
        "between" : 17.5,
        "y" : 322.4512,
        "x" : -136.25085
      },
      "position" : {
        "x" : 1012.0,
        "y" : 425.0
      },
      "selected" : false
    }, {
      "data" : {
        "id" : "199",
        "g" : 232,
        "b" : 209,
        "SUID" : 199,
        "label" : "GNG12",
        "size" : 4.0202684,
        "selected" : false,
        "degree" : 3,
        "r" : 251,
        "name" : "Q9UBI6",
        "shared_name" : "Q9UBI6",
        "between" : 1.17,
        "y" : 293.01025,
        "x" : 61.755802
      },
      "position" : {
        "x" : 222.0,
        "y" : 541.0
      },
      "selected" : false
    }, {
      "data" : {
        "id" : "198",
        "g" : 228,
        "b" : 206,
        "SUID" : 198,
        "label" : "CFTR",
        "size" : 4.6470385,
        "selected" : false,
        "degree" : 4,
        "r" : 250,
        "name" : "P13569",
        "shared_name" : "P13569",
        "between" : 37.24,
        "y" : -240.099,
        "x" : -147.39684
      },
      "position" : {
        "x" : 618.0,
        "y" : 782.0
      },
      "selected" : false
    }, {
      "data" : {
        "id" : "197",
        "g" : 228,
        "b" : 206,
        "SUID" : 197,
        "label" : "VCL",
        "size" : 4.623043,
        "selected" : false,
        "degree" : 4,
        "r" : 250,
        "name" : "P18206",
        "shared_name" : "P18206",
        "between" : 35.86,
        "y" : 195.58517,
        "x" : 131.7413
      },
      "position" : {
        "x" : 868.0,
        "y" : 924.0
      },
      "selected" : false
    }, {
      "data" : {
        "id" : "196",
        "g" : 224,
        "b" : 202,
        "SUID" : 196,
        "label" : "RAD21",
        "size" : 4.0,
        "selected" : false,
        "degree" : 5,
        "r" : 249,
        "name" : "O60216",
        "shared_name" : "O60216",
        "between" : 0.0,
        "y" : 221.96475,
        "x" : -207.4499
      },
      "position" : {
        "x" : 759.0,
        "y" : 876.0
      },
      "selected" : false
    }, {
      "data" : {
        "id" : "195",
        "g" : 228,
        "b" : 206,
        "SUID" : 195,
        "label" : "SUMO4",
        "size" : 4.1503253,
        "selected" : false,
        "degree" : 4,
        "r" : 250,
        "name" : "Q6EEV6",
        "shared_name" : "Q6EEV6",
        "between" : 8.65,
        "y" : 324.81473,
        "x" : -77.52167
      },
      "position" : {
        "x" : 869.0,
        "y" : 797.0
      },
      "selected" : false
    }, {
      "data" : {
        "id" : "194",
        "g" : 232,
        "b" : 209,
        "SUID" : 194,
        "label" : "IGBP1",
        "size" : 4.30933,
        "selected" : false,
        "degree" : 3,
        "r" : 251,
        "name" : "P78318",
        "shared_name" : "P78318",
        "between" : 17.81,
        "y" : -299.59335,
        "x" : -6.8659825
      },
      "position" : {
        "x" : 233.0,
        "y" : 765.0
      },
      "selected" : false
    }, {
      "data" : {
        "id" : "193",
        "g" : 224,
        "b" : 202,
        "SUID" : 193,
        "label" : "ITGA6",
        "size" : 4.064534,
        "selected" : false,
        "degree" : 5,
        "r" : 249,
        "name" : "P23229",
        "shared_name" : "P23229",
        "between" : 3.71,
        "y" : -177.44664,
        "x" : 110.147194
      },
      "position" : {
        "x" : 365.0,
        "y" : 834.0
      },
      "selected" : false
    }, {
      "data" : {
        "id" : "192",
        "g" : 232,
        "b" : 209,
        "SUID" : 192,
        "label" : "PSMD13",
        "size" : 4.120831,
        "selected" : false,
        "degree" : 3,
        "r" : 251,
        "name" : "Q9UNM6",
        "shared_name" : "Q9UNM6",
        "between" : 6.96,
        "y" : -136.51898,
        "x" : -326.57895
      },
      "position" : {
        "x" : 857.0,
        "y" : 1026.0
      },
      "selected" : false
    }, {
      "data" : {
        "id" : "191",
        "g" : 228,
        "b" : 206,
        "SUID" : 191,
        "label" : "CDK9",
        "size" : 4.1863527,
        "selected" : false,
        "degree" : 4,
        "r" : 250,
        "name" : "P50750",
        "shared_name" : "P50750",
        "between" : 10.73,
        "y" : 14.556737,
        "x" : -278.74106
      },
      "position" : {
        "x" : 837.0,
        "y" : 717.0
      },
      "selected" : false
    }, {
      "data" : {
        "id" : "190",
        "g" : 228,
        "b" : 206,
        "SUID" : 190,
        "label" : "SF3B1",
        "size" : 5.4968114,
        "selected" : false,
        "degree" : 4,
        "r" : 250,
        "name" : "O75533",
        "shared_name" : "O75533",
        "between" : 86.16,
        "y" : -218.01488,
        "x" : 128.80887
      },
      "position" : {
        "x" : 226.0,
        "y" : 267.0
      },
      "selected" : false
    }, {
      "data" : {
        "id" : "189",
        "g" : 121,
        "b" : 110,
        "SUID" : 189,
        "label" : "FBL",
        "size" : 14.465372,
        "selected" : false,
        "degree" : 31,
        "r" : 217,
        "name" : "P22087",
        "shared_name" : "P22087",
        "between" : 602.39,
        "y" : 2.7760315,
        "x" : 11.360206
      },
      "position" : {
        "x" : 587.0,
        "y" : 604.0
      },
      "selected" : false
    }, {
      "data" : {
        "id" : "188",
        "g" : 169,
        "b" : 152,
        "SUID" : 188,
        "label" : "BCLAF1",
        "size" : 9.225605,
        "selected" : false,
        "degree" : 19,
        "r" : 231,
        "name" : "Q9NYF8",
        "shared_name" : "Q9NYF8",
        "between" : 300.79,
        "y" : -50.185123,
        "x" : 73.21546
      },
      "position" : {
        "x" : 553.0,
        "y" : 368.0
      },
      "selected" : false
    }, {
      "data" : {
        "id" : "187",
        "g" : 236,
        "b" : 213,
        "SUID" : 187,
        "label" : "TBC1D17",
        "size" : 5.937724,
        "selected" : false,
        "degree" : 2,
        "r" : 252,
        "name" : "Q9HA65",
        "shared_name" : "Q9HA65",
        "between" : 111.54,
        "y" : 93.44649,
        "x" : 316.65424
      },
      "position" : {
        "x" : 542.0,
        "y" : 265.0
      },
      "selected" : false
    }, {
      "data" : {
        "id" : "186",
        "g" : 224,
        "b" : 202,
        "SUID" : 186,
        "label" : "MAGOH",
        "size" : 4.40141,
        "selected" : false,
        "degree" : 5,
        "r" : 249,
        "name" : "P61326",
        "shared_name" : "P61326",
        "between" : 23.11,
        "y" : -139.64517,
        "x" : 137.92836
      },
      "position" : {
        "x" : 398.0,
        "y" : 362.0
      },
      "selected" : false
    }, {
      "data" : {
        "id" : "185",
        "g" : 232,
        "b" : 209,
        "SUID" : 185,
        "label" : "PSMB2",
        "size" : 4.0,
        "selected" : false,
        "degree" : 3,
        "r" : 251,
        "name" : "P49721",
        "shared_name" : "P49721",
        "between" : 0.0,
        "y" : -246.16742,
        "x" : -296.01614
      },
      "position" : {
        "x" : 847.0,
        "y" : 1083.0
      },
      "selected" : false
    }, {
      "data" : {
        "id" : "184",
        "g" : 177,
        "b" : 160,
        "SUID" : 184,
        "label" : "APP",
        "size" : 8.214186,
        "selected" : false,
        "degree" : 17,
        "r" : 234,
        "name" : "P05067",
        "shared_name" : "P05067",
        "between" : 242.57,
        "y" : -18.128132,
        "x" : 2.9038897
      },
      "position" : {
        "x" : 593.0,
        "y" : 679.0
      },
      "selected" : false
    }, {
      "data" : {
        "id" : "183",
        "g" : 232,
        "b" : 209,
        "SUID" : 183,
        "label" : "HDAC11",
        "size" : 4.066597,
        "selected" : false,
        "degree" : 3,
        "r" : 251,
        "name" : "Q96DB2",
        "shared_name" : "Q96DB2",
        "between" : 3.83,
        "y" : -220.88829,
        "x" : -109.58333
      },
      "position" : {
        "x" : 628.0,
        "y" : 357.0
      },
      "selected" : false
    }, {
      "data" : {
        "id" : "182",
        "g" : 236,
        "b" : 213,
        "SUID" : 182,
        "label" : "STX4",
        "size" : 4.0,
        "selected" : false,
        "degree" : 2,
        "r" : 252,
        "name" : "Q12846",
        "shared_name" : "Q12846",
        "between" : 0.0,
        "y" : 53.473824,
        "x" : 428.31522
      },
      "position" : {
        "x" : 377.0,
        "y" : 1042.0
      },
      "selected" : false
    }, {
      "data" : {
        "id" : "181",
        "g" : 51,
        "b" : 46,
        "SUID" : 181,
        "label" : "RPS4X",
        "size" : 17.088377,
        "selected" : false,
        "degree" : 49,
        "r" : 194,
        "name" : "P62701",
        "shared_name" : "P62701",
        "between" : 753.37,
        "y" : 54.57156,
        "x" : -145.2288
      },
      "position" : {
        "x" : 525.0,
        "y" : 876.0
      },
      "selected" : false
    }, {
      "data" : {
        "id" : "180",
        "g" : 232,
        "b" : 209,
        "SUID" : 180,
        "label" : "NFIA",
        "size" : 4.018821,
        "selected" : false,
        "degree" : 3,
        "r" : 251,
        "name" : "Q12857",
        "shared_name" : "Q12857",
        "between" : 1.08,
        "y" : -211.61263,
        "x" : -167.24846
      },
      "position" : {
        "x" : 170.0,
        "y" : 694.0
      },
      "selected" : false
    }, {
      "data" : {
        "id" : "179",
        "g" : 224,
        "b" : 202,
        "SUID" : 179,
        "label" : "BARD1",
        "size" : 5.0642633,
        "selected" : false,
        "degree" : 5,
        "r" : 249,
        "name" : "Q99728",
        "shared_name" : "Q99728",
        "between" : 61.26,
        "y" : -191.35248,
        "x" : 16.497124
      },
      "position" : {
        "x" : 446.0,
        "y" : 404.0
      },
      "selected" : false
    }, {
      "data" : {
        "id" : "178",
        "g" : 200,
        "b" : 181,
        "SUID" : 178,
        "label" : "HLA-B",
        "size" : 6.359402,
        "selected" : false,
        "degree" : 11,
        "r" : 241,
        "name" : "P01889",
        "shared_name" : "P01889",
        "between" : 135.81,
        "y" : 131.18521,
        "x" : 2.3316603
      },
      "position" : {
        "x" : 791.0,
        "y" : 749.0
      },
      "selected" : false
    }, {
      "data" : {
        "id" : "177",
        "g" : 228,
        "b" : 206,
        "SUID" : 177,
        "label" : "SDCBP",
        "size" : 4.04062,
        "selected" : false,
        "degree" : 4,
        "r" : 250,
        "name" : "O00560",
        "shared_name" : "O00560",
        "between" : 2.34,
        "y" : 213.91747,
        "x" : 33.316925
      },
      "position" : {
        "x" : 882.0,
        "y" : 661.0
      },
      "selected" : false
    }, {
      "data" : {
        "id" : "176",
        "g" : 236,
        "b" : 213,
        "SUID" : 176,
        "label" : "RUNX1",
        "size" : 4.0,
        "selected" : false,
        "degree" : 2,
        "r" : 252,
        "name" : "Q01196",
        "shared_name" : "Q01196",
        "between" : 0.0,
        "y" : -383.30508,
        "x" : -52.93007
      },
      "position" : {
        "x" : 522.0,
        "y" : 373.0
      },
      "selected" : false
    }, {
      "data" : {
        "id" : "175",
        "g" : 236,
        "b" : 213,
        "SUID" : 175,
        "label" : "NAGK",
        "size" : 4.0,
        "selected" : false,
        "degree" : 2,
        "r" : 252,
        "name" : "Q9UJ70",
        "shared_name" : "Q9UJ70",
        "between" : 0.0,
        "y" : -439.92706,
        "x" : 85.58998
      },
      "position" : {
        "x" : 0.0,
        "y" : 515.0
      },
      "selected" : false
    }, {
      "data" : {
        "id" : "174",
        "g" : 236,
        "b" : 213,
        "SUID" : 174,
        "label" : "G3BP1",
        "size" : 4.0,
        "selected" : false,
        "degree" : 2,
        "r" : 252,
        "name" : "Q13283",
        "shared_name" : "Q13283",
        "between" : 0.0,
        "y" : 148.45657,
        "x" : 166.0648
      },
      "position" : {
        "x" : 486.0,
        "y" : 613.0
      },
      "selected" : false
    }, {
      "data" : {
        "id" : "173",
        "g" : 161,
        "b" : 145,
        "SUID" : 173,
        "label" : "KIAA0101",
        "size" : 10.794094,
        "selected" : false,
        "degree" : 21,
        "r" : 229,
        "name" : "Q15004",
        "shared_name" : "Q15004",
        "between" : 391.07,
        "y" : -18.273737,
        "x" : -28.033573
      },
      "position" : {
        "x" : 519.0,
        "y" : 556.0
      },
      "selected" : false
    }, {
      "data" : {
        "id" : "172",
        "g" : 236,
        "b" : 213,
        "SUID" : 172,
        "label" : "TAF9",
        "size" : 4.1613216,
        "selected" : false,
        "degree" : 2,
        "r" : 252,
        "name" : "Q9Y3D8",
        "shared_name" : "Q9Y3D8",
        "between" : 9.29,
        "y" : -255.08923,
        "x" : 148.63818
      },
      "position" : {
        "x" : 370.0,
        "y" : 397.0
      },
      "selected" : false
    }, {
      "data" : {
        "id" : "171",
        "g" : 220,
        "b" : 199,
        "SUID" : 171,
        "label" : "H2AFX",
        "size" : 4.724304,
        "selected" : false,
        "degree" : 6,
        "r" : 247,
        "name" : "P16104",
        "shared_name" : "P16104",
        "between" : 41.69,
        "y" : 155.77328,
        "x" : -103.76827
      },
      "position" : {
        "x" : 1026.0,
        "y" : 724.0
      },
      "selected" : false
    }, {
      "data" : {
        "id" : "170",
        "g" : 232,
        "b" : 209,
        "SUID" : 170,
        "label" : "VIM",
        "size" : 4.235882,
        "selected" : false,
        "degree" : 3,
        "r" : 251,
        "name" : "P08670",
        "shared_name" : "P08670",
        "between" : 13.58,
        "y" : -197.77512,
        "x" : -272.632
      },
      "position" : {
        "x" : 770.0,
        "y" : 665.0
      },
      "selected" : false
    }, {
      "data" : {
        "id" : "169",
        "g" : 236,
        "b" : 213,
        "SUID" : 169,
        "label" : "OPTN",
        "size" : 4.0,
        "selected" : false,
        "degree" : 2,
        "r" : 252,
        "name" : "Q96CV9",
        "shared_name" : "Q96CV9",
        "between" : 0.0,
        "y" : 282.29144,
        "x" : -357.42258
      },
      "position" : {
        "x" : 190.0,
        "y" : 1016.0
      },
      "selected" : false
    }, {
      "data" : {
        "id" : "168",
        "g" : 220,
        "b" : 199,
        "SUID" : 168,
        "label" : "FAM129B",
        "size" : 5.522891,
        "selected" : false,
        "degree" : 6,
        "r" : 247,
        "name" : "Q96TA1",
        "shared_name" : "Q96TA1",
        "between" : 87.66,
        "y" : 214.00061,
        "x" : 198.72327
      },
      "position" : {
        "x" : 501.0,
        "y" : 231.0
      },
      "selected" : false
    }, {
      "data" : {
        "id" : "167",
        "g" : 86,
        "b" : 78,
        "SUID" : 167,
        "label" : "SRSF1",
        "size" : 21.198513,
        "selected" : false,
        "degree" : 40,
        "r" : 206,
        "name" : "Q07955",
        "shared_name" : "Q07955",
        "between" : 989.95,
        "y" : -80.30387,
        "x" : 33.107323
      },
      "position" : {
        "x" : 332.5,
        "y" : 507.5
      },
      "selected" : false
    }, {
      "data" : {
        "id" : "166",
        "g" : 196,
        "b" : 177,
        "SUID" : 166,
        "label" : "SBDS",
        "size" : 5.0708394,
        "selected" : false,
        "degree" : 12,
        "r" : 240,
        "name" : "Q9Y3A5",
        "shared_name" : "Q9Y3A5",
        "between" : 61.64,
        "y" : 264.89908,
        "x" : 122.47153
      },
      "position" : {
        "x" : 513.0,
        "y" : 944.0
      },
      "selected" : false
    }, {
      "data" : {
        "id" : "165",
        "g" : 232,
        "b" : 209,
        "SUID" : 165,
        "label" : "SELENBP1",
        "size" : 4.301134,
        "selected" : false,
        "degree" : 3,
        "r" : 251,
        "name" : "Q13228",
        "shared_name" : "Q13228",
        "between" : 17.33,
        "y" : -301.42505,
        "x" : 119.48124
      },
      "position" : {
        "x" : 407.0,
        "y" : 169.0
      },
      "selected" : false
    }, {
      "data" : {
        "id" : "164",
        "g" : 224,
        "b" : 202,
        "SUID" : 164,
        "label" : "CPSF4",
        "size" : 4.142156,
        "selected" : false,
        "degree" : 5,
        "r" : 249,
        "name" : "O95639",
        "shared_name" : "O95639",
        "between" : 8.18,
        "y" : -49.603226,
        "x" : 164.37642
      },
      "position" : {
        "x" : 610.0,
        "y" : 241.0
      },
      "selected" : false
    }, {
      "data" : {
        "id" : "163",
        "g" : 236,
        "b" : 213,
        "SUID" : 163,
        "label" : "ITGB4",
        "size" : 4.0,
        "selected" : false,
        "degree" : 2,
        "r" : 252,
        "name" : "P16144",
        "shared_name" : "P16144",
        "between" : 0.0,
        "y" : -347.49875,
        "x" : 237.70015
      },
      "position" : {
        "x" : 129.0,
        "y" : 756.0
      },
      "selected" : false
    }, {
      "data" : {
        "id" : "162",
        "g" : 216,
        "b" : 195,
        "SUID" : 162,
        "label" : "MAP3K1",
        "size" : 4.065937,
        "selected" : false,
        "degree" : 7,
        "r" : 246,
        "name" : "Q13233",
        "shared_name" : "Q13233",
        "between" : 3.8,
        "y" : 125.11206,
        "x" : -231.70764
      },
      "position" : {
        "x" : 737.0,
        "y" : 897.0
      },
      "selected" : false
    }, {
      "data" : {
        "id" : "161",
        "g" : 236,
        "b" : 213,
        "SUID" : 161,
        "label" : "ERCC8",
        "size" : 4.0,
        "selected" : false,
        "degree" : 2,
        "r" : 252,
        "name" : "Q13216",
        "shared_name" : "Q13216",
        "between" : 0.0,
        "y" : 234.5418,
        "x" : -436.89984
      },
      "position" : {
        "x" : 335.0,
        "y" : 1014.0
      },
      "selected" : false
    }, {
      "data" : {
        "id" : "160",
        "g" : 228,
        "b" : 206,
        "SUID" : 160,
        "label" : "YWHAQ",
        "size" : 4.0,
        "selected" : false,
        "degree" : 4,
        "r" : 250,
        "name" : "P27348",
        "shared_name" : "P27348",
        "between" : 0.0,
        "y" : 23.61807,
        "x" : -195.28658
      },
      "position" : {
        "x" : 779.0,
        "y" : 495.0
      },
      "selected" : false
    }, {
      "data" : {
        "id" : "159",
        "g" : 173,
        "b" : 156,
        "SUID" : 159,
        "label" : "TRA2A",
        "size" : 5.8887453,
        "selected" : false,
        "degree" : 18,
        "r" : 233,
        "name" : "Q13595",
        "shared_name" : "Q13595",
        "between" : 108.72,
        "y" : -169.87967,
        "x" : 11.578461
      },
      "position" : {
        "x" : 289.0,
        "y" : 477.0
      },
      "selected" : false
    }, {
      "data" : {
        "id" : "158",
        "g" : 236,
        "b" : 213,
        "SUID" : 158,
        "label" : "SPN",
        "size" : 4.0,
        "selected" : false,
        "degree" : 2,
        "r" : 252,
        "name" : "P16150",
        "shared_name" : "P16150",
        "between" : 0.0,
        "y" : -78.51693,
        "x" : 282.4243
      },
      "position" : {
        "x" : 643.0,
        "y" : 537.0
      },
      "selected" : false
    }, {
      "data" : {
        "id" : "157",
        "g" : 165,
        "b" : 149,
        "SUID" : 157,
        "label" : "PSMB4",
        "size" : 10.084229,
        "selected" : false,
        "degree" : 20,
        "r" : 230,
        "name" : "P28070",
        "shared_name" : "P28070",
        "between" : 350.21,
        "y" : -50.11778,
        "x" : -188.01712
      },
      "position" : {
        "x" : 896.0,
        "y" : 832.0
      },
      "selected" : false
    }, {
      "data" : {
        "id" : "156",
        "g" : 196,
        "b" : 177,
        "SUID" : 156,
        "label" : "VHL",
        "size" : 6.339555,
        "selected" : false,
        "degree" : 12,
        "r" : 240,
        "name" : "P40337",
        "shared_name" : "P40337",
        "between" : 134.67,
        "y" : 92.550896,
        "x" : 13.714678
      },
      "position" : {
        "x" : 798.0,
        "y" : 892.0
      },
      "selected" : false
    }, {
      "data" : {
        "id" : "155",
        "g" : 232,
        "b" : 209,
        "SUID" : 155,
        "label" : "FLOT1",
        "size" : 4.0,
        "selected" : false,
        "degree" : 3,
        "r" : 251,
        "name" : "O75955",
        "shared_name" : "O75955",
        "between" : 0.0,
        "y" : 451.1573,
        "x" : 136.91689
      },
      "position" : {
        "x" : 89.0,
        "y" : 445.0
      },
      "selected" : false
    }, {
      "data" : {
        "id" : "154",
        "g" : 212,
        "b" : 192,
        "SUID" : 154,
        "label" : "NAA38",
        "size" : 4.3345394,
        "selected" : false,
        "degree" : 8,
        "r" : 245,
        "name" : "O95777",
        "shared_name" : "O95777",
        "between" : 19.26,
        "y" : -236.34235,
        "x" : 97.68547
      },
      "position" : {
        "x" : 196.0,
        "y" : 645.0
      },
      "selected" : false
    }, {
      "data" : {
        "id" : "153",
        "g" : 204,
        "b" : 184,
        "SUID" : 153,
        "label" : "CORO1B",
        "size" : 5.785486,
        "selected" : false,
        "degree" : 10,
        "r" : 242,
        "name" : "Q9BR76",
        "shared_name" : "Q9BR76",
        "between" : 102.77,
        "y" : 139.65556,
        "x" : 217.8876
      },
      "position" : {
        "x" : 579.0,
        "y" : 240.0
      },
      "selected" : false
    }, {
      "data" : {
        "id" : "152",
        "g" : 208,
        "b" : 188,
        "SUID" : 152,
        "label" : "APRT",
        "size" : 4.48508,
        "selected" : false,
        "degree" : 9,
        "r" : 244,
        "name" : "P07741",
        "shared_name" : "P07741",
        "between" : 27.92,
        "y" : 157.48474,
        "x" : 32.633266
      },
      "position" : {
        "x" : 904.0,
        "y" : 730.0
      },
      "selected" : false
    }, {
      "data" : {
        "id" : "151",
        "g" : 173,
        "b" : 156,
        "SUID" : 151,
        "label" : "PAN2",
        "size" : 8.775496,
        "selected" : false,
        "degree" : 18,
        "r" : 233,
        "name" : "Q504Q3",
        "shared_name" : "Q504Q3",
        "between" : 274.88,
        "y" : 60.305782,
        "x" : -67.28568
      },
      "position" : {
        "x" : 469.0,
        "y" : 671.0
      },
      "selected" : false
    }, {
      "data" : {
        "id" : "150",
        "g" : 236,
        "b" : 213,
        "SUID" : 150,
        "label" : "PCK1",
        "size" : 4.0,
        "selected" : false,
        "degree" : 2,
        "r" : 252,
        "name" : "P35558",
        "shared_name" : "P35558",
        "between" : 0.0,
        "y" : 49.464764,
        "x" : -387.41885
      },
      "position" : {
        "x" : 797.0,
        "y" : 1085.0
      },
      "selected" : false
    }, {
      "data" : {
        "id" : "149",
        "g" : 232,
        "b" : 209,
        "SUID" : 149,
        "label" : "PSMD4",
        "size" : 4.474354,
        "selected" : false,
        "degree" : 3,
        "r" : 251,
        "name" : "P55036",
        "shared_name" : "P55036",
        "between" : 27.3,
        "y" : -268.21808,
        "x" : -220.43
      },
      "position" : {
        "x" : 850.0,
        "y" : 584.0
      },
      "selected" : false
    }, {
      "data" : {
        "id" : "148",
        "g" : 236,
        "b" : 213,
        "SUID" : 148,
        "label" : "UBE4B",
        "size" : 4.0,
        "selected" : false,
        "degree" : 2,
        "r" : 252,
        "name" : "O95155",
        "shared_name" : "O95155",
        "between" : 0.0,
        "y" : 167.72415,
        "x" : 216.04114
      },
      "position" : {
        "x" : 713.0,
        "y" : 971.0
      },
      "selected" : false
    }, {
      "data" : {
        "id" : "147",
        "g" : 236,
        "b" : 213,
        "SUID" : 147,
        "label" : "CBX4",
        "size" : 4.0812883,
        "selected" : false,
        "degree" : 2,
        "r" : 252,
        "name" : "O00257",
        "shared_name" : "O00257",
        "between" : 4.68,
        "y" : 20.302849,
        "x" : -398.20612
      },
      "position" : {
        "x" : 1000.0,
        "y" : 502.0
      },
      "selected" : false
    }, {
      "data" : {
        "id" : "146",
        "g" : 236,
        "b" : 213,
        "SUID" : 146,
        "label" : "MEN1",
        "size" : 4.0086865,
        "selected" : false,
        "degree" : 2,
        "r" : 252,
        "name" : "O00255",
        "shared_name" : "O00255",
        "between" : 0.5,
        "y" : -245.8209,
        "x" : 201.97728
      },
      "position" : {
        "x" : 654.7383422851562,
        "y" : 266.5459037784122
      },
      "selected" : false
    }, {
      "data" : {
        "id" : "145",
        "g" : 204,
        "b" : 184,
        "SUID" : 145,
        "label" : "ARRB2",
        "size" : 5.212242,
        "selected" : false,
        "degree" : 10,
        "r" : 242,
        "name" : "P32121",
        "shared_name" : "P32121",
        "between" : 69.78,
        "y" : 24.898111,
        "x" : -49.249104
      },
      "position" : {
        "x" : 663.0,
        "y" : 624.0
      },
      "selected" : false
    }, {
      "data" : {
        "id" : "144",
        "g" : 169,
        "b" : 152,
        "SUID" : 144,
        "label" : "RAD23B",
        "size" : 5.774841,
        "selected" : false,
        "degree" : 19,
        "r" : 231,
        "name" : "P54727",
        "shared_name" : "P54727",
        "between" : 102.16,
        "y" : -127.71835,
        "x" : -137.84665
      },
      "position" : {
        "x" : 582.0,
        "y" : 820.0
      },
      "selected" : false
    }, {
      "data" : {
        "id" : "143",
        "g" : 192,
        "b" : 174,
        "SUID" : 143,
        "label" : "WDR82",
        "size" : 4.161301,
        "selected" : false,
        "degree" : 13,
        "r" : 239,
        "name" : "Q6UXN9",
        "shared_name" : "Q6UXN9",
        "between" : 9.28,
        "y" : -219.9651,
        "x" : -26.821533
      },
      "position" : {
        "x" : 260.0,
        "y" : 490.0
      },
      "selected" : false
    }, {
      "data" : {
        "id" : "142",
        "g" : 232,
        "b" : 209,
        "SUID" : 142,
        "label" : "RB1CC1",
        "size" : 4.0312448,
        "selected" : false,
        "degree" : 3,
        "r" : 251,
        "name" : "Q8TDY2",
        "shared_name" : "Q8TDY2",
        "between" : 1.8,
        "y" : -219.56071,
        "x" : -235.60855
      },
      "position" : {
        "x" : 924.0,
        "y" : 487.0
      },
      "selected" : false
    }, {
      "data" : {
        "id" : "141",
        "g" : 236,
        "b" : 213,
        "SUID" : 141,
        "label" : "PRDX2",
        "size" : 4.0247736,
        "selected" : false,
        "degree" : 2,
        "r" : 252,
        "name" : "P32119",
        "shared_name" : "P32119",
        "between" : 1.43,
        "y" : 330.31082,
        "x" : 199.51797
      },
      "position" : {
        "x" : 1049.0,
        "y" : 456.0
      },
      "selected" : false
    }, {
      "data" : {
        "id" : "140",
        "g" : 232,
        "b" : 209,
        "SUID" : 140,
        "label" : "UBE2I",
        "size" : 4.182743,
        "selected" : false,
        "degree" : 3,
        "r" : 251,
        "name" : "P63279",
        "shared_name" : "P63279",
        "between" : 10.52,
        "y" : -320.8285,
        "x" : 48.661846
      },
      "position" : {
        "x" : 146.0,
        "y" : 249.0
      },
      "selected" : false
    }, {
      "data" : {
        "id" : "139",
        "g" : 204,
        "b" : 184,
        "SUID" : 139,
        "label" : "MT-CO2",
        "size" : 4.5602717,
        "selected" : false,
        "degree" : 10,
        "r" : 242,
        "name" : "P00403",
        "shared_name" : "P00403",
        "between" : 32.25,
        "y" : 182.61255,
        "x" : -67.67673
      },
      "position" : {
        "x" : 881.0,
        "y" : 552.0
      },
      "selected" : false
    }, {
      "data" : {
        "id" : "138",
        "g" : 236,
        "b" : 213,
        "SUID" : 138,
        "label" : "RIF1",
        "size" : 4.0,
        "selected" : false,
        "degree" : 2,
        "r" : 252,
        "name" : "Q5UIP0",
        "shared_name" : "Q5UIP0",
        "between" : 0.0,
        "y" : 18.590965,
        "x" : 160.7872
      },
      "position" : {
        "x" : 310.0,
        "y" : 651.0
      },
      "selected" : false
    }, {
      "data" : {
        "id" : "137",
        "g" : 236,
        "b" : 213,
        "SUID" : 137,
        "label" : "H3F3B",
        "size" : 4.0,
        "selected" : false,
        "degree" : 2,
        "r" : 252,
        "name" : "P84243",
        "shared_name" : "P84243",
        "between" : 0.0,
        "y" : 170.4709,
        "x" : 286.5068
      },
      "position" : {
        "x" : 471.0,
        "y" : 324.0
      },
      "selected" : false
    }, {
      "data" : {
        "id" : "136",
        "g" : 212,
        "b" : 192,
        "SUID" : 136,
        "label" : "EIF6",
        "size" : 4.227279,
        "selected" : false,
        "degree" : 8,
        "r" : 245,
        "name" : "P56537",
        "shared_name" : "P56537",
        "between" : 13.08,
        "y" : 158.8213,
        "x" : -54.089348
      },
      "position" : {
        "x" : 675.0,
        "y" : 855.0
      },
      "selected" : false
    }, {
      "data" : {
        "id" : "135",
        "g" : 220,
        "b" : 199,
        "SUID" : 135,
        "label" : "GNB2L1",
        "size" : 4.0588756,
        "selected" : false,
        "degree" : 6,
        "r" : 247,
        "name" : "P63244",
        "shared_name" : "P63244",
        "between" : 3.39,
        "y" : 216.54974,
        "x" : -162.74303
      },
      "position" : {
        "x" : 655.0,
        "y" : 1066.0
      },
      "selected" : false
    }, {
      "data" : {
        "id" : "134",
        "g" : 236,
        "b" : 213,
        "SUID" : 134,
        "label" : "SSRP1",
        "size" : 4.02799,
        "selected" : false,
        "degree" : 2,
        "r" : 252,
        "name" : "Q08945",
        "shared_name" : "Q08945",
        "between" : 1.61,
        "y" : -192.97011,
        "x" : -399.53214
      },
      "position" : {
        "x" : 1037.0,
        "y" : 520.0
      },
      "selected" : false
    }, {
      "data" : {
        "id" : "133",
        "g" : 177,
        "b" : 160,
        "SUID" : 133,
        "label" : "CLIC1",
        "size" : 5.5006666,
        "selected" : false,
        "degree" : 17,
        "r" : 234,
        "name" : "O00299",
        "shared_name" : "O00299",
        "between" : 86.38,
        "y" : 189.66492,
        "x" : -16.408342
      },
      "position" : {
        "x" : 767.0,
        "y" : 542.0
      },
      "selected" : false
    }, {
      "data" : {
        "id" : "132",
        "g" : 236,
        "b" : 213,
        "SUID" : 132,
        "label" : "CCNA2",
        "size" : 4.0077214,
        "selected" : false,
        "degree" : 2,
        "r" : 252,
        "name" : "P20248",
        "shared_name" : "P20248",
        "between" : 0.44,
        "y" : -362.5413,
        "x" : -185.2722
      },
      "position" : {
        "x" : 824.0,
        "y" : 176.0
      },
      "selected" : false
    }, {
      "data" : {
        "id" : "131",
        "g" : 236,
        "b" : 213,
        "SUID" : 131,
        "label" : "RYK",
        "size" : 4.0,
        "selected" : false,
        "degree" : 2,
        "r" : 252,
        "name" : "P34925",
        "shared_name" : "P34925",
        "between" : 0.0,
        "y" : -45.61928,
        "x" : -403.5971
      },
      "position" : {
        "x" : 442.0,
        "y" : 554.0
      },
      "selected" : false
    }, {
      "data" : {
        "id" : "130",
        "g" : 228,
        "b" : 206,
        "SUID" : 130,
        "label" : "SRRM1",
        "size" : 4.276529,
        "selected" : false,
        "degree" : 4,
        "r" : 250,
        "name" : "Q8IYB3",
        "shared_name" : "Q8IYB3",
        "between" : 15.92,
        "y" : -7.3120303,
        "x" : 152.87273
      },
      "position" : {
        "x" : 392.0,
        "y" : 532.0
      },
      "selected" : false
    }, {
      "data" : {
        "id" : "129",
        "g" : 236,
        "b" : 213,
        "SUID" : 129,
        "label" : "TLN1",
        "size" : 4.0,
        "selected" : false,
        "degree" : 2,
        "r" : 252,
        "name" : "Q9Y490",
        "shared_name" : "Q9Y490",
        "between" : 0.0,
        "y" : 150.9641,
        "x" : 247.25772
      },
      "position" : {
        "x" : 778.0,
        "y" : 263.0
      },
      "selected" : false
    }, {
      "data" : {
        "id" : "128",
        "g" : 78,
        "b" : 71,
        "SUID" : 128,
        "label" : "RPSA",
        "size" : 14.197634,
        "selected" : false,
        "degree" : 42,
        "r" : 203,
        "name" : "P08865",
        "shared_name" : "P08865",
        "between" : 586.98,
        "y" : 100.965256,
        "x" : -90.030464
      },
      "position" : {
        "x" : 557.0,
        "y" : 963.0
      },
      "selected" : false
    }, {
      "data" : {
        "id" : "127",
        "g" : 236,
        "b" : 213,
        "SUID" : 127,
        "label" : "SEPT9",
        "size" : 4.0,
        "selected" : false,
        "degree" : 2,
        "r" : 252,
        "name" : "Q9UHD8",
        "shared_name" : "Q9UHD8",
        "between" : 0.0,
        "y" : -91.325,
        "x" : 408.9117
      },
      "position" : {
        "x" : 539.0,
        "y" : 657.0
      },
      "selected" : false
    }, {
      "data" : {
        "id" : "126",
        "g" : 236,
        "b" : 213,
        "SUID" : 126,
        "label" : "NUP62",
        "size" : 4.0,
        "selected" : false,
        "degree" : 2,
        "r" : 252,
        "name" : "P37198",
        "shared_name" : "P37198",
        "between" : 0.0,
        "y" : 306.8985,
        "x" : -183.39978
      },
      "position" : {
        "x" : 901.0,
        "y" : 401.0
      },
      "selected" : false
    }, {
      "data" : {
        "id" : "125",
        "g" : 228,
        "b" : 206,
        "SUID" : 125,
        "label" : "ZYX",
        "size" : 4.0,
        "selected" : false,
        "degree" : 4,
        "r" : 250,
        "name" : "Q15942",
        "shared_name" : "Q15942",
        "between" : 0.0,
        "y" : 95.80685,
        "x" : 143.72285
      },
      "position" : {
        "x" : 725.0,
        "y" : 372.0
      },
      "selected" : false
    }, {
      "data" : {
        "id" : "124",
        "g" : 94,
        "b" : 85,
        "SUID" : 124,
        "label" : "RPS5",
        "size" : 10.604685,
        "selected" : false,
        "degree" : 38,
        "r" : 208,
        "name" : "P46782",
        "shared_name" : "P46782",
        "between" : 380.17,
        "y" : 82.933876,
        "x" : -96.06482
      },
      "position" : {
        "x" : 506.0,
        "y" : 905.0
      },
      "selected" : false
    }, {
      "data" : {
        "id" : "123",
        "g" : 228,
        "b" : 206,
        "SUID" : 123,
        "label" : "IQCB1",
        "size" : 4.0,
        "selected" : false,
        "degree" : 4,
        "r" : 250,
        "name" : "Q15051",
        "shared_name" : "Q15051",
        "between" : 0.0,
        "y" : 64.152885,
        "x" : -296.5066
      },
      "position" : {
        "x" : 1045.0,
        "y" : 794.0
      },
      "selected" : false
    }, {
      "data" : {
        "id" : "122",
        "g" : 180,
        "b" : 163,
        "SUID" : 122,
        "label" : "CAND1",
        "size" : 7.569152,
        "selected" : false,
        "degree" : 16,
        "r" : 235,
        "name" : "Q86VP6",
        "shared_name" : "Q86VP6",
        "between" : 205.44,
        "y" : -17.678085,
        "x" : -115.14578
      },
      "position" : {
        "x" : 445.0,
        "y" : 708.0
      },
      "selected" : false
    }, {
      "data" : {
        "id" : "121",
        "g" : 208,
        "b" : 188,
        "SUID" : 121,
        "label" : "RPL5",
        "size" : 4.0364795,
        "selected" : false,
        "degree" : 9,
        "r" : 244,
        "name" : "P46777",
        "shared_name" : "P46777",
        "between" : 2.1,
        "y" : 97.13705,
        "x" : -181.92879
      },
      "position" : {
        "x" : 604.0,
        "y" : 983.0
      },
      "selected" : false
    }, {
      "data" : {
        "id" : "120",
        "g" : 224,
        "b" : 202,
        "SUID" : 120,
        "label" : "RPL27A",
        "size" : 4.0193844,
        "selected" : false,
        "degree" : 5,
        "r" : 249,
        "name" : "P46776",
        "shared_name" : "P46776",
        "between" : 1.12,
        "y" : 140.1044,
        "x" : -259.5391
      },
      "position" : {
        "x" : 595.0,
        "y" : 1082.0
      },
      "selected" : false
    }, {
      "data" : {
        "id" : "119",
        "g" : 232,
        "b" : 209,
        "SUID" : 119,
        "label" : "PNO1",
        "size" : 4.0,
        "selected" : false,
        "degree" : 3,
        "r" : 251,
        "name" : "Q9NRX1",
        "shared_name" : "Q9NRX1",
        "between" : 0.0,
        "y" : 256.7561,
        "x" : -85.04792
      },
      "position" : {
        "x" : 752.0,
        "y" : 841.0
      },
      "selected" : false
    }, {
      "data" : {
        "id" : "118",
        "g" : 228,
        "b" : 206,
        "SUID" : 118,
        "label" : "EXOSC7",
        "size" : 4.104239,
        "selected" : false,
        "degree" : 4,
        "r" : 250,
        "name" : "Q15024",
        "shared_name" : "Q15024",
        "between" : 6.0,
        "y" : -121.85503,
        "x" : 95.14165
      },
      "position" : {
        "x" : 385.0,
        "y" : 458.0
      },
      "selected" : false
    }, {
      "data" : {
        "id" : "117",
        "g" : 236,
        "b" : 213,
        "SUID" : 117,
        "label" : "JUN",
        "size" : 4.0,
        "selected" : false,
        "degree" : 2,
        "r" : 252,
        "name" : "P05412",
        "shared_name" : "P05412",
        "between" : 0.0,
        "y" : 225.47488,
        "x" : -352.98758
      },
      "position" : {
        "x" : 908.0,
        "y" : 866.0
      },
      "selected" : false
    }, {
      "data" : {
        "id" : "116",
        "g" : 236,
        "b" : 213,
        "SUID" : 116,
        "label" : "LAMTOR3",
        "size" : 4.0217166,
        "selected" : false,
        "degree" : 2,
        "r" : 252,
        "name" : "Q9UHA4",
        "shared_name" : "Q9UHA4",
        "between" : 1.25,
        "y" : 346.8396,
        "x" : -348.492
      },
      "position" : {
        "x" : 270.0,
        "y" : 1030.0
      },
      "selected" : false
    }, {
      "data" : {
        "id" : "115",
        "g" : 180,
        "b" : 163,
        "SUID" : 115,
        "label" : "HIST1H2BB",
        "size" : 4.9187884,
        "selected" : false,
        "degree" : 16,
        "r" : 235,
        "name" : "P33778",
        "shared_name" : "P33778",
        "between" : 52.89,
        "y" : -18.928783,
        "x" : -228.41226
      },
      "position" : {
        "x" : 862.0,
        "y" : 743.0
      },
      "selected" : false
    }, {
      "data" : {
        "id" : "114",
        "g" : 228,
        "b" : 206,
        "SUID" : 114,
        "label" : "CBX8",
        "size" : 4.0,
        "selected" : false,
        "degree" : 4,
        "r" : 250,
        "name" : "Q9HC52",
        "shared_name" : "Q9HC52",
        "between" : 0.0,
        "y" : -158.07666,
        "x" : -60.97829
      },
      "position" : {
        "x" : 713.0,
        "y" : 325.0
      },
      "selected" : false
    }, {
      "data" : {
        "id" : "113",
        "g" : 236,
        "b" : 213,
        "SUID" : 113,
        "label" : "ERG",
        "size" : 4.0163054,
        "selected" : false,
        "degree" : 2,
        "r" : 252,
        "name" : "P11308",
        "shared_name" : "P11308",
        "between" : 0.94,
        "y" : 136.0297,
        "x" : -381.62036
      },
      "position" : {
        "x" : 699.0,
        "y" : 1080.0
      },
      "selected" : false
    }, {
      "data" : {
        "id" : "112",
        "g" : 212,
        "b" : 192,
        "SUID" : 112,
        "label" : "HNF4A",
        "size" : 4.79398,
        "selected" : false,
        "degree" : 8,
        "r" : 245,
        "name" : "P41235",
        "shared_name" : "P41235",
        "between" : 45.7,
        "y" : -44.96259,
        "x" : -8.994498
      },
      "position" : {
        "x" : 567.0,
        "y" : 653.0
      },
      "selected" : false
    }, {
      "data" : {
        "id" : "111",
        "g" : 224,
        "b" : 202,
        "SUID" : 111,
        "label" : "EIF1B",
        "size" : 4.0587444,
        "selected" : false,
        "degree" : 5,
        "r" : 249,
        "name" : "O60739",
        "shared_name" : "O60739",
        "between" : 3.38,
        "y" : 156.49915,
        "x" : 89.994415
      },
      "position" : {
        "x" : 875.0,
        "y" : 696.0
      },
      "selected" : false
    }, {
      "data" : {
        "id" : "110",
        "g" : 51,
        "b" : 46,
        "SUID" : 110,
        "label" : "RPS16",
        "size" : 11.759724,
        "selected" : false,
        "degree" : 49,
        "r" : 194,
        "name" : "P62249",
        "shared_name" : "P62249",
        "between" : 446.65,
        "y" : 86.13631,
        "x" : -106.36199
      },
      "position" : {
        "x" : 598.0,
        "y" : 884.0
      },
      "selected" : false
    }, {
      "data" : {
        "id" : "109",
        "g" : 236,
        "b" : 213,
        "SUID" : 109,
        "label" : "PARP1",
        "size" : 4.0,
        "selected" : false,
        "degree" : 2,
        "r" : 252,
        "name" : "P09874",
        "shared_name" : "P09874",
        "between" : 0.0,
        "y" : -93.29063,
        "x" : 150.3968
      },
      "position" : {
        "x" : 786.0,
        "y" : 330.0
      },
      "selected" : false
    }, {
      "data" : {
        "id" : "108",
        "g" : 228,
        "b" : 206,
        "SUID" : 108,
        "label" : "YWHAE",
        "size" : 4.0,
        "selected" : false,
        "degree" : 4,
        "r" : 250,
        "name" : "P62258",
        "shared_name" : "P62258",
        "between" : 0.0,
        "y" : 110.38359,
        "x" : -285.43494
      },
      "position" : {
        "x" : 1006.0,
        "y" : 691.0
      },
      "selected" : false
    }, {
      "data" : {
        "id" : "107",
        "g" : 216,
        "b" : 195,
        "SUID" : 107,
        "label" : "HDAC5",
        "size" : 4.0,
        "selected" : false,
        "degree" : 7,
        "r" : 246,
        "name" : "Q9UQL6",
        "shared_name" : "Q9UQL6",
        "between" : 0.0,
        "y" : 114.84915,
        "x" : -77.55169
      },
      "position" : {
        "x" : 578.0,
        "y" : 767.0
      },
      "selected" : false
    }, {
      "data" : {
        "id" : "106",
        "g" : 216,
        "b" : 195,
        "SUID" : 106,
        "label" : "EXOSC9",
        "size" : 4.0,
        "selected" : false,
        "degree" : 7,
        "r" : 246,
        "name" : "Q06265",
        "shared_name" : "Q06265",
        "between" : 0.0,
        "y" : -139.30197,
        "x" : 1.8056358
      },
      "position" : {
        "x" : 331.0,
        "y" : 432.0
      },
      "selected" : false
    }, {
      "data" : {
        "id" : "105",
        "g" : 212,
        "b" : 192,
        "SUID" : 105,
        "label" : "EEF1A1",
        "size" : 4.0,
        "selected" : false,
        "degree" : 8,
        "r" : 245,
        "name" : "P68104",
        "shared_name" : "P68104",
        "between" : 0.0,
        "y" : 0.8083818,
        "x" : -177.35516
      },
      "position" : {
        "x" : 702.0,
        "y" : 876.0
      },
      "selected" : false
    }, {
      "data" : {
        "id" : "104",
        "g" : 212,
        "b" : 192,
        "SUID" : 104,
        "label" : "RPS14",
        "size" : 4.0344005,
        "selected" : false,
        "degree" : 8,
        "r" : 245,
        "name" : "P62263",
        "shared_name" : "P62263",
        "between" : 1.98,
        "y" : 142.61665,
        "x" : -160.56941
      },
      "position" : {
        "x" : 436.0,
        "y" : 983.0
      },
      "selected" : false
    }, {
      "data" : {
        "id" : "103",
        "g" : 212,
        "b" : 192,
        "SUID" : 103,
        "label" : "RPS23",
        "size" : 4.005656,
        "selected" : false,
        "degree" : 8,
        "r" : 245,
        "name" : "P62266",
        "shared_name" : "P62266",
        "between" : 0.33,
        "y" : 139.30743,
        "x" : -211.45117
      },
      "position" : {
        "x" : 495.0,
        "y" : 1122.0
      },
      "selected" : false
    }, {
      "data" : {
        "id" : "102",
        "g" : 110,
        "b" : 99,
        "SUID" : 102,
        "label" : "RPS18",
        "size" : 7.8034563,
        "selected" : false,
        "degree" : 34,
        "r" : 213,
        "name" : "P62269",
        "shared_name" : "P62269",
        "between" : 218.93,
        "y" : 109.5022,
        "x" : -149.11952
      },
      "position" : {
        "x" : 551.0,
        "y" : 899.0
      },
      "selected" : false
    }, {
      "data" : {
        "id" : "101",
        "g" : 228,
        "b" : 206,
        "SUID" : 101,
        "label" : "TST",
        "size" : 4.0,
        "selected" : false,
        "degree" : 4,
        "r" : 250,
        "name" : "Q16762",
        "shared_name" : "Q16762",
        "between" : 0.0,
        "y" : -174.43913,
        "x" : -149.24512
      },
      "position" : {
        "x" : 838.0,
        "y" : 898.0
      },
      "selected" : false
    }, {
      "data" : {
        "id" : "100",
        "g" : 236,
        "b" : 213,
        "SUID" : 100,
        "label" : "SNRNP200",
        "size" : 4.0,
        "selected" : false,
        "degree" : 2,
        "r" : 252,
        "name" : "O75643",
        "shared_name" : "O75643",
        "between" : 0.0,
        "y" : -335.87936,
        "x" : 174.06174
      },
      "position" : {
        "x" : 69.0,
        "y" : 474.0
      },
      "selected" : false
    }, {
      "data" : {
        "id" : "99",
        "g" : 228,
        "b" : 206,
        "SUID" : 99,
        "label" : "PCNA",
        "size" : 5.0821533,
        "selected" : false,
        "degree" : 4,
        "r" : 250,
        "name" : "P12004",
        "shared_name" : "P12004",
        "between" : 62.29,
        "y" : 111.37397,
        "x" : 51.699314
      },
      "position" : {
        "x" : 751.0,
        "y" : 637.0
      },
      "selected" : false
    }, {
      "data" : {
        "id" : "98",
        "g" : 196,
        "b" : 177,
        "SUID" : 98,
        "label" : "TRAF6",
        "size" : 4.785965,
        "selected" : false,
        "degree" : 12,
        "r" : 240,
        "name" : "Q9Y4K3",
        "shared_name" : "Q9Y4K3",
        "between" : 45.24,
        "y" : 107.16112,
        "x" : -7.346217
      },
      "position" : {
        "x" : 1025.0,
        "y" : 576.0
      },
      "selected" : false
    }, {
      "data" : {
        "id" : "97",
        "g" : 228,
        "b" : 206,
        "SUID" : 97,
        "label" : "FANCE",
        "size" : 4.0,
        "selected" : false,
        "degree" : 4,
        "r" : 250,
        "name" : "Q9HB96",
        "shared_name" : "Q9HB96",
        "between" : 0.0,
        "y" : 258.16483,
        "x" : 4.0769787
      },
      "position" : {
        "x" : 833.0,
        "y" : 398.0
      },
      "selected" : false
    }, {
      "data" : {
        "id" : "96",
        "g" : 232,
        "b" : 209,
        "SUID" : 96,
        "label" : "POT1",
        "size" : 4.0,
        "selected" : false,
        "degree" : 3,
        "r" : 251,
        "name" : "Q9NUX5",
        "shared_name" : "Q9NUX5",
        "between" : 0.0,
        "y" : 339.15805,
        "x" : -2.3776507
      },
      "position" : {
        "x" : 764.0,
        "y" : 1054.0
      },
      "selected" : false
    }, {
      "data" : {
        "id" : "95",
        "g" : 224,
        "b" : 202,
        "SUID" : 95,
        "label" : "NFKB2",
        "size" : 4.0,
        "selected" : false,
        "degree" : 5,
        "r" : 249,
        "name" : "Q00653",
        "shared_name" : "Q00653",
        "between" : 0.0,
        "y" : 129.61443,
        "x" : -278.93787
      },
      "position" : {
        "x" : 689.0,
        "y" : 1030.0
      },
      "selected" : false
    }, {
      "data" : {
        "id" : "94",
        "g" : 236,
        "b" : 213,
        "SUID" : 94,
        "label" : "ATP6V0A1",
        "size" : 4.0,
        "selected" : false,
        "degree" : 2,
        "r" : 252,
        "name" : "Q93050",
        "shared_name" : "Q93050",
        "between" : 0.0,
        "y" : 360.8698,
        "x" : -178.22021
      },
      "position" : {
        "x" : 783.0,
        "y" : 775.0
      },
      "selected" : false
    }, {
      "data" : {
        "id" : "93",
        "g" : 232,
        "b" : 209,
        "SUID" : 93,
        "label" : "CALM3",
        "size" : 4.0,
        "selected" : false,
        "degree" : 3,
        "r" : 251,
        "name" : "P62158",
        "shared_name" : "P62158",
        "between" : 0.0,
        "y" : -186.77563,
        "x" : -40.223854
      },
      "position" : {
        "x" : 397.0,
        "y" : 1100.0
      },
      "selected" : false
    }, {
      "data" : {
        "id" : "92",
        "g" : 228,
        "b" : 206,
        "SUID" : 92,
        "label" : "ECT2",
        "size" : 4.173414,
        "selected" : false,
        "degree" : 4,
        "r" : 250,
        "name" : "Q9H8V3",
        "shared_name" : "Q9H8V3",
        "between" : 9.98,
        "y" : 66.5172,
        "x" : 153.44092
      },
      "position" : {
        "x" : 732.0,
        "y" : 281.0
      },
      "selected" : false
    }, {
      "data" : {
        "id" : "91",
        "g" : 224,
        "b" : 202,
        "SUID" : 91,
        "label" : "TP53",
        "size" : 4.2204123,
        "selected" : false,
        "degree" : 5,
        "r" : 249,
        "name" : "P04637",
        "shared_name" : "P04637",
        "between" : 12.69,
        "y" : -157.77966,
        "x" : 58.427494
      },
      "position" : {
        "x" : 494.0,
        "y" : 396.0
      },
      "selected" : false
    }, {
      "data" : {
        "id" : "90",
        "g" : 224,
        "b" : 202,
        "SUID" : 90,
        "label" : "CDC5L",
        "size" : 4.0,
        "selected" : false,
        "degree" : 5,
        "r" : 249,
        "name" : "Q99459",
        "shared_name" : "Q99459",
        "between" : 0.0,
        "y" : -98.28042,
        "x" : -43.372814
      },
      "position" : {
        "x" : 314.0,
        "y" : 724.0
      },
      "selected" : false
    }, {
      "data" : {
        "id" : "89",
        "g" : 216,
        "b" : 195,
        "SUID" : 89,
        "label" : "CUL5",
        "size" : 4.0,
        "selected" : false,
        "degree" : 7,
        "r" : 246,
        "name" : "Q93034",
        "shared_name" : "Q93034",
        "between" : 0.0,
        "y" : -44.64332,
        "x" : -167.89392
      },
      "position" : {
        "x" : 470.0,
        "y" : 756.0
      },
      "selected" : false
    }, {
      "data" : {
        "id" : "88",
        "g" : 236,
        "b" : 213,
        "SUID" : 88,
        "label" : "HP1BP3",
        "size" : 4.1580954,
        "selected" : false,
        "degree" : 2,
        "r" : 252,
        "name" : "Q5SSJ5",
        "shared_name" : "Q5SSJ5",
        "between" : 9.1,
        "y" : -375.31055,
        "x" : -79.61332
      },
      "position" : {
        "x" : 134.0,
        "y" : 303.0
      },
      "selected" : false
    }, {
      "data" : {
        "id" : "87",
        "g" : 236,
        "b" : 213,
        "SUID" : 87,
        "label" : "ARPC2",
        "size" : 4.073836,
        "selected" : false,
        "degree" : 2,
        "r" : 252,
        "name" : "O15144",
        "shared_name" : "O15144",
        "between" : 4.25,
        "y" : -91.25324,
        "x" : 247.17027
      },
      "position" : {
        "x" : 582.9710975639131,
        "y" : 168.7320564280101
      },
      "selected" : false
    }, {
      "data" : {
        "id" : "86",
        "g" : 236,
        "b" : 213,
        "SUID" : 86,
        "label" : "APEX1",
        "size" : 4.0,
        "selected" : false,
        "degree" : 2,
        "r" : 252,
        "name" : "P27695",
        "shared_name" : "P27695",
        "between" : 0.0,
        "y" : 235.74916,
        "x" : -274.84772
      },
      "position" : {
        "x" : 772.0,
        "y" : 913.0
      },
      "selected" : false
    }, {
      "data" : {
        "id" : "85",
        "g" : 161,
        "b" : 145,
        "SUID" : 85,
        "label" : "RPA1",
        "size" : 4.0,
        "selected" : false,
        "degree" : 21,
        "r" : 229,
        "name" : "P27694",
        "shared_name" : "P27694",
        "between" : 0.0,
        "y" : -141.10056,
        "x" : -44.66617
      },
      "position" : {
        "x" : 651.0,
        "y" : 389.0
      },
      "selected" : false
    }, {
      "data" : {
        "id" : "84",
        "g" : 228,
        "b" : 206,
        "SUID" : 84,
        "label" : "GJA1",
        "size" : 4.410074,
        "selected" : false,
        "degree" : 4,
        "r" : 250,
        "name" : "P17302",
        "shared_name" : "P17302",
        "between" : 23.6,
        "y" : 233.502,
        "x" : -40.99665
      },
      "position" : {
        "x" : 772.0,
        "y" : 812.0
      },
      "selected" : false
    }, {
      "data" : {
        "id" : "83",
        "g" : 165,
        "b" : 149,
        "SUID" : 83,
        "label" : "CAPZA1",
        "size" : 4.0,
        "selected" : false,
        "degree" : 20,
        "r" : 230,
        "name" : "P52907",
        "shared_name" : "P52907",
        "between" : 0.0,
        "y" : 11.929633,
        "x" : 49.304462
      },
      "position" : {
        "x" : 649.0,
        "y" : 503.0
      },
      "selected" : false
    }, {
      "data" : {
        "id" : "82",
        "g" : 216,
        "b" : 195,
        "SUID" : 82,
        "label" : "MLH1",
        "size" : 4.0,
        "selected" : false,
        "degree" : 7,
        "r" : 246,
        "name" : "P40692",
        "shared_name" : "P40692",
        "between" : 0.0,
        "y" : 146.87155,
        "x" : -126.697945
      },
      "position" : {
        "x" : 826.0,
        "y" : 852.0
      },
      "selected" : false
    }, {
      "data" : {
        "id" : "81",
        "g" : 228,
        "b" : 206,
        "SUID" : 81,
        "label" : "TOP1",
        "size" : 4.0,
        "selected" : false,
        "degree" : 4,
        "r" : 250,
        "name" : "P11387",
        "shared_name" : "P11387",
        "between" : 0.0,
        "y" : -118.999435,
        "x" : -109.85955
      },
      "position" : {
        "x" : 726.0,
        "y" : 497.0
      },
      "selected" : false
    }, {
      "data" : {
        "id" : "80",
        "g" : 236,
        "b" : 213,
        "SUID" : 80,
        "label" : "IFIT2",
        "size" : 4.0,
        "selected" : false,
        "degree" : 2,
        "r" : 252,
        "name" : "P09913",
        "shared_name" : "P09913",
        "between" : 0.0,
        "y" : -8.318177,
        "x" : -418.2144
      },
      "position" : {
        "x" : 1001.0,
        "y" : 807.0
      },
      "selected" : false
    }, {
      "data" : {
        "id" : "79",
        "g" : 224,
        "b" : 202,
        "SUID" : 79,
        "label" : "SH3PXD2A",
        "size" : 4.0,
        "selected" : false,
        "degree" : 5,
        "r" : 249,
        "name" : "Q5TCZ1",
        "shared_name" : "Q5TCZ1",
        "between" : 0.0,
        "y" : 291.17245,
        "x" : 122.78465
      },
      "position" : {
        "x" : 748.0,
        "y" : 227.0
      },
      "selected" : false
    }, {
      "data" : {
        "id" : "78",
        "g" : 236,
        "b" : 213,
        "SUID" : 78,
        "label" : "USP9X",
        "size" : 4.0,
        "selected" : false,
        "degree" : 2,
        "r" : 252,
        "name" : "Q93008",
        "shared_name" : "Q93008",
        "between" : 0.0,
        "y" : -270.7892,
        "x" : -177.21062
      },
      "position" : {
        "x" : 1045.0,
        "y" : 853.0
      },
      "selected" : false
    }, {
      "data" : {
        "id" : "77",
        "g" : 192,
        "b" : 174,
        "SUID" : 77,
        "label" : "CACYBP",
        "size" : 4.0,
        "selected" : false,
        "degree" : 13,
        "r" : 239,
        "name" : "Q9HB71",
        "shared_name" : "Q9HB71",
        "between" : 0.0,
        "y" : 116.44894,
        "x" : 123.17265
      },
      "position" : {
        "x" : 848.0,
        "y" : 553.0
      },
      "selected" : false
    }, {
      "data" : {
        "id" : "76",
        "g" : 228,
        "b" : 206,
        "SUID" : 76,
        "label" : "U2AF1",
        "size" : 4.0,
        "selected" : false,
        "degree" : 4,
        "r" : 250,
        "name" : "Q01081",
        "shared_name" : "Q01081",
        "between" : 0.0,
        "y" : -89.74509,
        "x" : -129.62387
      },
      "position" : {
        "x" : 330.0,
        "y" : 790.0
      },
      "selected" : false
    }, {
      "data" : {
        "id" : "75",
        "g" : 224,
        "b" : 202,
        "SUID" : 75,
        "label" : "SRRM2",
        "size" : 4.0,
        "selected" : false,
        "degree" : 5,
        "r" : 249,
        "name" : "Q9UQ35",
        "shared_name" : "Q9UQ35",
        "between" : 0.0,
        "y" : 124.60415,
        "x" : 37.012444
      },
      "position" : {
        "x" : 473.0,
        "y" : 821.0
      },
      "selected" : false
    }, {
      "data" : {
        "id" : "74",
        "g" : 232,
        "b" : 209,
        "SUID" : 74,
        "label" : "HIST1H2AD",
        "size" : 4.0,
        "selected" : false,
        "degree" : 3,
        "r" : 251,
        "name" : "P20671",
        "shared_name" : "P20671",
        "between" : 0.0,
        "y" : 60.85197,
        "x" : -351.24667
      },
      "position" : {
        "x" : 714.0,
        "y" : 1053.0
      },
      "selected" : false
    }, {
      "data" : {
        "id" : "73",
        "g" : 236,
        "b" : 213,
        "SUID" : 73,
        "label" : "TARS",
        "size" : 4.0,
        "selected" : false,
        "degree" : 2,
        "r" : 252,
        "name" : "P26639",
        "shared_name" : "P26639",
        "between" : 0.0,
        "y" : 291.8486,
        "x" : 394.54797
      },
      "position" : {
        "x" : 511.9534606933594,
        "y" : 156.4527961732077
      },
      "selected" : false
    }, {
      "data" : {
        "id" : "72",
        "g" : 236,
        "b" : 213,
        "SUID" : 72,
        "label" : "PAWR",
        "size" : 4.0,
        "selected" : false,
        "degree" : 2,
        "r" : 252,
        "name" : "Q96IZ0",
        "shared_name" : "Q96IZ0",
        "between" : 0.0,
        "y" : 433.10526,
        "x" : 225.59862
      },
      "position" : {
        "x" : 273.0,
        "y" : 285.0
      },
      "selected" : false
    }, {
      "data" : {
        "id" : "71",
        "g" : 236,
        "b" : 213,
        "SUID" : 71,
        "label" : "PLG",
        "size" : 4.0,
        "selected" : false,
        "degree" : 2,
        "r" : 252,
        "name" : "P00747",
        "shared_name" : "P00747",
        "between" : 0.0,
        "y" : 468.30145,
        "x" : 21.121851
      },
      "position" : {
        "x" : 591.0,
        "y" : 409.0
      },
      "selected" : false
    }, {
      "data" : {
        "id" : "70",
        "g" : 212,
        "b" : 192,
        "SUID" : 70,
        "label" : "RPL18",
        "size" : 4.0,
        "selected" : false,
        "degree" : 8,
        "r" : 245,
        "name" : "Q07020",
        "shared_name" : "Q07020",
        "between" : 0.0,
        "y" : 122.095024,
        "x" : -175.96152
      },
      "position" : {
        "x" : 474.0,
        "y" : 1008.0
      },
      "selected" : false
    }, {
      "data" : {
        "id" : "69",
        "g" : 236,
        "b" : 213,
        "SUID" : 69,
        "label" : "C1QBP",
        "size" : 4.0,
        "selected" : false,
        "degree" : 2,
        "r" : 252,
        "name" : "Q07021",
        "shared_name" : "Q07021",
        "between" : 0.0,
        "y" : -178.99097,
        "x" : 195.87877
      },
      "position" : {
        "x" : 436.0,
        "y" : 355.0
      },
      "selected" : false
    }, {
      "data" : {
        "id" : "68",
        "g" : 173,
        "b" : 156,
        "SUID" : 68,
        "label" : "ZNF326",
        "size" : 5.457627,
        "selected" : false,
        "degree" : 18,
        "r" : 233,
        "name" : "Q5BKZ1",
        "shared_name" : "Q5BKZ1",
        "between" : 83.9,
        "y" : -127.804146,
        "x" : -82.42303
      },
      "position" : {
        "x" : 325.0,
        "y" : 466.0
      },
      "selected" : false
    }, {
      "data" : {
        "id" : "67",
        "g" : 232,
        "b" : 209,
        "SUID" : 67,
        "label" : "SENP3",
        "size" : 4.0,
        "selected" : false,
        "degree" : 3,
        "r" : 251,
        "name" : "Q9H4L4",
        "shared_name" : "Q9H4L4",
        "between" : 0.0,
        "y" : 162.9728,
        "x" : -309.77914
      },
      "position" : {
        "x" : 750.0,
        "y" : 961.0
      },
      "selected" : false
    }, {
      "data" : {
        "id" : "66",
        "g" : 220,
        "b" : 199,
        "SUID" : 66,
        "label" : "VCP",
        "size" : 4.0,
        "selected" : false,
        "degree" : 6,
        "r" : 247,
        "name" : "P55072",
        "shared_name" : "P55072",
        "between" : 0.0,
        "y" : -87.527626,
        "x" : 68.37345
      },
      "position" : {
        "x" : 511.0,
        "y" : 494.0
      },
      "selected" : false
    }, {
      "data" : {
        "id" : "65",
        "g" : 232,
        "b" : 209,
        "SUID" : 65,
        "label" : "MYC",
        "size" : 4.0,
        "selected" : false,
        "degree" : 3,
        "r" : 251,
        "name" : "P01106",
        "shared_name" : "P01106",
        "between" : 0.0,
        "y" : 81.56763,
        "x" : -229.03076
      },
      "position" : {
        "x" : 962.0,
        "y" : 653.0
      },
      "selected" : false
    }, {
      "data" : {
        "id" : "64",
        "g" : 236,
        "b" : 213,
        "SUID" : 64,
        "label" : "PSMB7",
        "size" : 4.0,
        "selected" : false,
        "degree" : 2,
        "r" : 252,
        "name" : "Q99436",
        "shared_name" : "Q99436",
        "between" : 0.0,
        "y" : -234.9233,
        "x" : -341.94678
      },
      "position" : {
        "x" : 806.0,
        "y" : 1022.0
      },
      "selected" : false
    }, {
      "data" : {
        "id" : "63",
        "g" : 236,
        "b" : 213,
        "SUID" : 63,
        "label" : "ARHGDIA",
        "size" : 4.0,
        "selected" : false,
        "degree" : 2,
        "r" : 252,
        "name" : "P52565",
        "shared_name" : "P52565",
        "between" : 0.0,
        "y" : 321.21,
        "x" : 258.54654
      },
      "position" : {
        "x" : 1153.0,
        "y" : 574.0
      },
      "selected" : false
    }, {
      "data" : {
        "id" : "62",
        "g" : 236,
        "b" : 213,
        "SUID" : 62,
        "label" : "VPRBP",
        "size" : 4.0,
        "selected" : false,
        "degree" : 2,
        "r" : 252,
        "name" : "Q9Y4B6",
        "shared_name" : "Q9Y4B6",
        "between" : 0.0,
        "y" : -159.51097,
        "x" : -275.11075
      },
      "position" : {
        "x" : 872.0,
        "y" : 976.0
      },
      "selected" : false
    } ],
    "edges" : [ {
      "data" : {
        "id" : "1319",
        "source" : "307",
        "target" : "309",
        "selected" : false,
        "weight" : 1.0,
        "SUID" : 1319,
        "name" : "P0CG48 (-) P32969",
        "Edge_Id" : "1010",
        "interaction" : "-",
        "shared_interaction" : "-",
        "shared_name" : "P0CG48 (-) P32969"
      },
      "selected" : false
    }, {
      "data" : {
        "id" : "1318",
        "source" : "307",
        "target" : "308",
        "selected" : false,
        "weight" : 1.0,
        "SUID" : 1318,
        "name" : "P0CG48 (-) O14949",
        "Edge_Id" : "1009",
        "interaction" : "-",
        "shared_interaction" : "-",
        "shared_name" : "P0CG48 (-) O14949"
      },
      "selected" : false
    }, {
      "data" : {
        "id" : "1317",
        "source" : "303",
        "target" : "307",
        "selected" : false,
        "weight" : 1.0,
        "SUID" : 1317,
        "name" : "Q14126 (-) P0CG48",
        "Edge_Id" : "1008",
        "interaction" : "-",
        "shared_interaction" : "-",
        "shared_name" : "Q14126 (-) P0CG48"
      },
      "selected" : false
    }, {
      "data" : {
        "id" : "1316",
        "source" : "302",
        "target" : "307",
        "selected" : false,
        "weight" : 1.0,
        "SUID" : 1316,
        "name" : "Q9NR31 (-) P0CG48",
        "Edge_Id" : "1007",
        "interaction" : "-",
        "shared_interaction" : "-",
        "shared_name" : "Q9NR31 (-) P0CG48"
      },
      "selected" : false
    }, {
      "data" : {
        "id" : "1315",
        "source" : "302",
        "target" : "304",
        "selected" : false,
        "weight" : 1.0,
        "SUID" : 1315,
        "name" : "Q9NR31 (-) Q14164",
        "Edge_Id" : "1006",
        "interaction" : "-",
        "shared_interaction" : "-",
        "shared_name" : "Q9NR31 (-) Q14164"
      },
      "selected" : false
    }, {
      "data" : {
        "id" : "1314",
        "source" : "301",
        "target" : "307",
        "selected" : false,
        "weight" : 1.0,
        "SUID" : 1314,
        "name" : "O94888 (-) P0CG48",
        "Edge_Id" : "1005",
        "interaction" : "-",
        "shared_interaction" : "-",
        "shared_name" : "O94888 (-) P0CG48"
      },
      "selected" : false
    }, {
      "data" : {
        "id" : "1313",
        "source" : "299",
        "target" : "309",
        "selected" : false,
        "weight" : 1.0,
        "SUID" : 1313,
        "name" : "P50914 (-) P32969",
        "Edge_Id" : "1004",
        "interaction" : "-",
        "shared_interaction" : "-",
        "shared_name" : "P50914 (-) P32969"
      },
      "selected" : false
    }, {
      "data" : {
        "id" : "1312",
        "source" : "299",
        "target" : "307",
        "selected" : false,
        "weight" : 1.0,
        "SUID" : 1312,
        "name" : "P50914 (-) P0CG48",
        "Edge_Id" : "1003",
        "interaction" : "-",
        "shared_interaction" : "-",
        "shared_name" : "P50914 (-) P0CG48"
      },
      "selected" : false
    }, {
      "data" : {
        "id" : "1311",
        "source" : "298",
        "target" : "307",
        "selected" : false,
        "weight" : 1.0,
        "SUID" : 1311,
        "name" : "P62070 (-) P0CG48",
        "Edge_Id" : "1002",
        "interaction" : "-",
        "shared_interaction" : "-",
        "shared_name" : "P62070 (-) P0CG48"
      },
      "selected" : false
    }, {
      "data" : {
        "id" : "1310",
        "source" : "296",
        "target" : "308",
        "selected" : false,
        "weight" : 1.0,
        "SUID" : 1310,
        "name" : "O43678 (-) O14949",
        "Edge_Id" : "1001",
        "interaction" : "-",
        "shared_interaction" : "-",
        "shared_name" : "O43678 (-) O14949"
      },
      "selected" : false
    }, {
      "data" : {
        "id" : "1309",
        "source" : "295",
        "target" : "309",
        "selected" : false,
        "weight" : 1.0,
        "SUID" : 1309,
        "name" : "P02751 (-) P32969",
        "Edge_Id" : "1000",
        "interaction" : "-",
        "shared_interaction" : "-",
        "shared_name" : "P02751 (-) P32969"
      },
      "selected" : false
    }, {
      "data" : {
        "id" : "1308",
        "source" : "295",
        "target" : "302",
        "selected" : false,
        "weight" : 1.0,
        "SUID" : 1308,
        "name" : "P02751 (-) Q9NR31",
        "Edge_Id" : "999",
        "interaction" : "-",
        "shared_interaction" : "-",
        "shared_name" : "P02751 (-) Q9NR31"
      },
      "selected" : false
    }, {
      "data" : {
        "id" : "1307",
        "source" : "295",
        "target" : "299",
        "selected" : false,
        "weight" : 1.0,
        "SUID" : 1307,
        "name" : "P02751 (-) P50914",
        "Edge_Id" : "998",
        "interaction" : "-",
        "shared_interaction" : "-",
        "shared_name" : "P02751 (-) P50914"
      },
      "selected" : false
    }, {
      "data" : {
        "id" : "1306",
        "source" : "294",
        "target" : "309",
        "selected" : false,
        "weight" : 1.0,
        "SUID" : 1306,
        "name" : "O43660 (-) P32969",
        "Edge_Id" : "997",
        "interaction" : "-",
        "shared_interaction" : "-",
        "shared_name" : "O43660 (-) P32969"
      },
      "selected" : false
    }, {
      "data" : {
        "id" : "1305",
        "source" : "294",
        "target" : "307",
        "selected" : false,
        "weight" : 1.0,
        "SUID" : 1305,
        "name" : "O43660 (-) P0CG48",
        "Edge_Id" : "996",
        "interaction" : "-",
        "shared_interaction" : "-",
        "shared_name" : "O43660 (-) P0CG48"
      },
      "selected" : false
    }, {
      "data" : {
        "id" : "1304",
        "source" : "293",
        "target" : "302",
        "selected" : false,
        "weight" : 1.0,
        "SUID" : 1304,
        "name" : "P62136 (-) Q9NR31",
        "Edge_Id" : "995",
        "interaction" : "-",
        "shared_interaction" : "-",
        "shared_name" : "P62136 (-) Q9NR31"
      },
      "selected" : false
    }, {
      "data" : {
        "id" : "1303",
        "source" : "290",
        "target" : "307",
        "selected" : false,
        "weight" : 1.0,
        "SUID" : 1303,
        "name" : "Q9UPN9 (-) P0CG48",
        "Edge_Id" : "994",
        "interaction" : "-",
        "shared_interaction" : "-",
        "shared_name" : "Q9UPN9 (-) P0CG48"
      },
      "selected" : false
    }, {
      "data" : {
        "id" : "1302",
        "source" : "290",
        "target" : "292",
        "selected" : false,
        "weight" : 1.0,
        "SUID" : 1302,
        "name" : "Q9UPN9 (-) P68431",
        "Edge_Id" : "993",
        "interaction" : "-",
        "shared_interaction" : "-",
        "shared_name" : "Q9UPN9 (-) P68431"
      },
      "selected" : false
    }, {
      "data" : {
        "id" : "1301",
        "source" : "289",
        "target" : "309",
        "selected" : false,
        "weight" : 1.0,
        "SUID" : 1301,
        "name" : "P61513 (-) P32969",
        "Edge_Id" : "992",
        "interaction" : "-",
        "shared_interaction" : "-",
        "shared_name" : "P61513 (-) P32969"
      },
      "selected" : false
    }, {
      "data" : {
        "id" : "1300",
        "source" : "289",
        "target" : "307",
        "selected" : false,
        "weight" : 1.0,
        "SUID" : 1300,
        "name" : "P61513 (-) P0CG48",
        "Edge_Id" : "991",
        "interaction" : "-",
        "shared_interaction" : "-",
        "shared_name" : "P61513 (-) P0CG48"
      },
      "selected" : false
    }, {
      "data" : {
        "id" : "1299",
        "source" : "289",
        "target" : "299",
        "selected" : false,
        "weight" : 1.0,
        "SUID" : 1299,
        "name" : "P61513 (-) P50914",
        "Edge_Id" : "990",
        "interaction" : "-",
        "shared_interaction" : "-",
        "shared_name" : "P61513 (-) P50914"
      },
      "selected" : false
    }, {
      "data" : {
        "id" : "1298",
        "source" : "285",
        "target" : "307",
        "selected" : false,
        "weight" : 1.0,
        "SUID" : 1298,
        "name" : "P60903 (-) P0CG48",
        "Edge_Id" : "989",
        "interaction" : "-",
        "shared_interaction" : "-",
        "shared_name" : "P60903 (-) P0CG48"
      },
      "selected" : false
    }, {
      "data" : {
        "id" : "1297",
        "source" : "285",
        "target" : "288",
        "selected" : false,
        "weight" : 1.0,
        "SUID" : 1297,
        "name" : "P60903 (-) Q9Y5M8",
        "Edge_Id" : "988",
        "interaction" : "-",
        "shared_interaction" : "-",
        "shared_name" : "P60903 (-) Q9Y5M8"
      },
      "selected" : false
    }, {
      "data" : {
        "id" : "1296",
        "source" : "283",
        "target" : "309",
        "selected" : false,
        "weight" : 1.0,
        "SUID" : 1296,
        "name" : "P83731 (-) P32969",
        "Edge_Id" : "987",
        "interaction" : "-",
        "shared_interaction" : "-",
        "shared_name" : "P83731 (-) P32969"
      },
      "selected" : false
    }, {
      "data" : {
        "id" : "1295",
        "source" : "283",
        "target" : "299",
        "selected" : false,
        "weight" : 1.0,
        "SUID" : 1295,
        "name" : "P83731 (-) P50914",
        "Edge_Id" : "986",
        "interaction" : "-",
        "shared_interaction" : "-",
        "shared_name" : "P83731 (-) P50914"
      },
      "selected" : false
    }, {
      "data" : {
        "id" : "1294",
        "source" : "283",
        "target" : "289",
        "selected" : false,
        "weight" : 1.0,
        "SUID" : 1294,
        "name" : "P83731 (-) P61513",
        "Edge_Id" : "985",
        "interaction" : "-",
        "shared_interaction" : "-",
        "shared_name" : "P83731 (-) P61513"
      },
      "selected" : false
    }, {
      "data" : {
        "id" : "1293",
        "source" : "282",
        "target" : "301",
        "selected" : false,
        "weight" : 1.0,
        "SUID" : 1293,
        "name" : "P63208 (-) O94888",
        "Edge_Id" : "984",
        "interaction" : "-",
        "shared_interaction" : "-",
        "shared_name" : "P63208 (-) O94888"
      },
      "selected" : false
    }, {
      "data" : {
        "id" : "1292",
        "source" : "281",
        "target" : "307",
        "selected" : false,
        "weight" : 1.0,
        "SUID" : 1292,
        "name" : "Q92520 (-) P0CG48",
        "Edge_Id" : "983",
        "interaction" : "-",
        "shared_interaction" : "-",
        "shared_name" : "Q92520 (-) P0CG48"
      },
      "selected" : false
    }, {
      "data" : {
        "id" : "1291",
        "source" : "280",
        "target" : "309",
        "selected" : false,
        "weight" : 1.0,
        "SUID" : 1291,
        "name" : "P63220 (-) P32969",
        "Edge_Id" : "982",
        "interaction" : "-",
        "shared_interaction" : "-",
        "shared_name" : "P63220 (-) P32969"
      },
      "selected" : false
    }, {
      "data" : {
        "id" : "1290",
        "source" : "280",
        "target" : "299",
        "selected" : false,
        "weight" : 1.0,
        "SUID" : 1290,
        "name" : "P63220 (-) P50914",
        "Edge_Id" : "981",
        "interaction" : "-",
        "shared_interaction" : "-",
        "shared_name" : "P63220 (-) P50914"
      },
      "selected" : false
    }, {
      "data" : {
        "id" : "1289",
        "source" : "280",
        "target" : "289",
        "selected" : false,
        "weight" : 1.0,
        "SUID" : 1289,
        "name" : "P63220 (-) P61513",
        "Edge_Id" : "980",
        "interaction" : "-",
        "shared_interaction" : "-",
        "shared_name" : "P63220 (-) P61513"
      },
      "selected" : false
    }, {
      "data" : {
        "id" : "1288",
        "source" : "277",
        "target" : "308",
        "selected" : false,
        "weight" : 1.0,
        "SUID" : 1288,
        "name" : "Q96CS3 (-) O14949",
        "Edge_Id" : "979",
        "interaction" : "-",
        "shared_interaction" : "-",
        "shared_name" : "Q96CS3 (-) O14949"
      },
      "selected" : false
    }, {
      "data" : {
        "id" : "1287",
        "source" : "277",
        "target" : "285",
        "selected" : false,
        "weight" : 1.0,
        "SUID" : 1287,
        "name" : "Q96CS3 (-) P60903",
        "Edge_Id" : "978",
        "interaction" : "-",
        "shared_interaction" : "-",
        "shared_name" : "Q96CS3 (-) P60903"
      },
      "selected" : false
    }, {
      "data" : {
        "id" : "1286",
        "source" : "276",
        "target" : "309",
        "selected" : false,
        "weight" : 1.0,
        "SUID" : 1286,
        "name" : "Q13620 (-) P32969",
        "Edge_Id" : "977",
        "interaction" : "-",
        "shared_interaction" : "-",
        "shared_name" : "Q13620 (-) P32969"
      },
      "selected" : false
    }, {
      "data" : {
        "id" : "1285",
        "source" : "276",
        "target" : "301",
        "selected" : false,
        "weight" : 1.0,
        "SUID" : 1285,
        "name" : "Q13620 (-) O94888",
        "Edge_Id" : "976",
        "interaction" : "-",
        "shared_interaction" : "-",
        "shared_name" : "Q13620 (-) O94888"
      },
      "selected" : false
    }, {
      "data" : {
        "id" : "1284",
        "source" : "276",
        "target" : "299",
        "selected" : false,
        "weight" : 1.0,
        "SUID" : 1284,
        "name" : "Q13620 (-) P50914",
        "Edge_Id" : "975",
        "interaction" : "-",
        "shared_interaction" : "-",
        "shared_name" : "Q13620 (-) P50914"
      },
      "selected" : false
    }, {
      "data" : {
        "id" : "1283",
        "source" : "274",
        "target" : "307",
        "selected" : false,
        "weight" : 1.0,
        "SUID" : 1283,
        "name" : "P26038 (-) P0CG48",
        "Edge_Id" : "974",
        "interaction" : "-",
        "shared_interaction" : "-",
        "shared_name" : "P26038 (-) P0CG48"
      },
      "selected" : false
    }, {
      "data" : {
        "id" : "1282",
        "source" : "274",
        "target" : "304",
        "selected" : false,
        "weight" : 1.0,
        "SUID" : 1282,
        "name" : "P26038 (-) Q14164",
        "Edge_Id" : "973",
        "interaction" : "-",
        "shared_interaction" : "-",
        "shared_name" : "P26038 (-) Q14164"
      },
      "selected" : false
    }, {
      "data" : {
        "id" : "1281",
        "source" : "274",
        "target" : "297",
        "selected" : false,
        "weight" : 1.0,
        "SUID" : 1281,
        "name" : "P26038 (-) Q96FQ6",
        "Edge_Id" : "972",
        "interaction" : "-",
        "shared_interaction" : "-",
        "shared_name" : "P26038 (-) Q96FQ6"
      },
      "selected" : false
    }, {
      "data" : {
        "id" : "1280",
        "source" : "274",
        "target" : "295",
        "selected" : false,
        "weight" : 1.0,
        "SUID" : 1280,
        "name" : "P26038 (-) P02751",
        "Edge_Id" : "971",
        "interaction" : "-",
        "shared_interaction" : "-",
        "shared_name" : "P26038 (-) P02751"
      },
      "selected" : false
    }, {
      "data" : {
        "id" : "1279",
        "source" : "274",
        "target" : "291",
        "selected" : false,
        "weight" : 1.0,
        "SUID" : 1279,
        "name" : "P26038 (-) P54274",
        "Edge_Id" : "970",
        "interaction" : "-",
        "shared_interaction" : "-",
        "shared_name" : "P26038 (-) P54274"
      },
      "selected" : false
    }, {
      "data" : {
        "id" : "1278",
        "source" : "274",
        "target" : "286",
        "selected" : false,
        "weight" : 1.0,
        "SUID" : 1278,
        "name" : "P26038 (-) P19438",
        "Edge_Id" : "969",
        "interaction" : "-",
        "shared_interaction" : "-",
        "shared_name" : "P26038 (-) P19438"
      },
      "selected" : false
    }, {
      "data" : {
        "id" : "1277",
        "source" : "274",
        "target" : "284",
        "selected" : false,
        "weight" : 1.0,
        "SUID" : 1277,
        "name" : "P26038 (-) O15205",
        "Edge_Id" : "968",
        "interaction" : "-",
        "shared_interaction" : "-",
        "shared_name" : "P26038 (-) O15205"
      },
      "selected" : false
    }, {
      "data" : {
        "id" : "1276",
        "source" : "273",
        "target" : "285",
        "selected" : false,
        "weight" : 1.0,
        "SUID" : 1276,
        "name" : "Q7L5N1 (-) P60903",
        "Edge_Id" : "967",
        "interaction" : "-",
        "shared_interaction" : "-",
        "shared_name" : "Q7L5N1 (-) P60903"
      },
      "selected" : false
    }, {
      "data" : {
        "id" : "1275",
        "source" : "272",
        "target" : "301",
        "selected" : false,
        "weight" : 1.0,
        "SUID" : 1275,
        "name" : "Q13619 (-) O94888",
        "Edge_Id" : "966",
        "interaction" : "-",
        "shared_interaction" : "-",
        "shared_name" : "Q13619 (-) O94888"
      },
      "selected" : false
    }, {
      "data" : {
        "id" : "1274",
        "source" : "271",
        "target" : "309",
        "selected" : false,
        "weight" : 1.0,
        "SUID" : 1274,
        "name" : "Q13618 (-) P32969",
        "Edge_Id" : "965",
        "interaction" : "-",
        "shared_interaction" : "-",
        "shared_name" : "Q13618 (-) P32969"
      },
      "selected" : false
    }, {
      "data" : {
        "id" : "1273",
        "source" : "271",
        "target" : "301",
        "selected" : false,
        "weight" : 1.0,
        "SUID" : 1273,
        "name" : "Q13618 (-) O94888",
        "Edge_Id" : "964",
        "interaction" : "-",
        "shared_interaction" : "-",
        "shared_name" : "Q13618 (-) O94888"
      },
      "selected" : false
    }, {
      "data" : {
        "id" : "1272",
        "source" : "271",
        "target" : "299",
        "selected" : false,
        "weight" : 1.0,
        "SUID" : 1272,
        "name" : "Q13618 (-) P50914",
        "Edge_Id" : "963",
        "interaction" : "-",
        "shared_interaction" : "-",
        "shared_name" : "Q13618 (-) P50914"
      },
      "selected" : false
    }, {
      "data" : {
        "id" : "1271",
        "source" : "271",
        "target" : "294",
        "selected" : false,
        "weight" : 1.0,
        "SUID" : 1271,
        "name" : "Q13618 (-) O43660",
        "Edge_Id" : "962",
        "interaction" : "-",
        "shared_interaction" : "-",
        "shared_name" : "Q13618 (-) O43660"
      },
      "selected" : false
    }, {
      "data" : {
        "id" : "1270",
        "source" : "271",
        "target" : "290",
        "selected" : false,
        "weight" : 1.0,
        "SUID" : 1270,
        "name" : "Q13618 (-) Q9UPN9",
        "Edge_Id" : "961",
        "interaction" : "-",
        "shared_interaction" : "-",
        "shared_name" : "Q13618 (-) Q9UPN9"
      },
      "selected" : false
    }, {
      "data" : {
        "id" : "1269",
        "source" : "271",
        "target" : "289",
        "selected" : false,
        "weight" : 1.0,
        "SUID" : 1269,
        "name" : "Q13618 (-) P61513",
        "Edge_Id" : "960",
        "interaction" : "-",
        "shared_interaction" : "-",
        "shared_name" : "Q13618 (-) P61513"
      },
      "selected" : false
    }, {
      "data" : {
        "id" : "1268",
        "source" : "270",
        "target" : "309",
        "selected" : false,
        "weight" : 1.0,
        "SUID" : 1268,
        "name" : "Q13617 (-) P32969",
        "Edge_Id" : "959",
        "interaction" : "-",
        "shared_interaction" : "-",
        "shared_name" : "Q13617 (-) P32969"
      },
      "selected" : false
    }, {
      "data" : {
        "id" : "1267",
        "source" : "270",
        "target" : "301",
        "selected" : false,
        "weight" : 1.0,
        "SUID" : 1267,
        "name" : "Q13617 (-) O94888",
        "Edge_Id" : "958",
        "interaction" : "-",
        "shared_interaction" : "-",
        "shared_name" : "Q13617 (-) O94888"
      },
      "selected" : false
    }, {
      "data" : {
        "id" : "1266",
        "source" : "270",
        "target" : "299",
        "selected" : false,
        "weight" : 1.0,
        "SUID" : 1266,
        "name" : "Q13617 (-) P50914",
        "Edge_Id" : "957",
        "interaction" : "-",
        "shared_interaction" : "-",
        "shared_name" : "Q13617 (-) P50914"
      },
      "selected" : false
    }, {
      "data" : {
        "id" : "1265",
        "source" : "269",
        "target" : "309",
        "selected" : false,
        "weight" : 1.0,
        "SUID" : 1265,
        "name" : "Q13616 (-) P32969",
        "Edge_Id" : "956",
        "interaction" : "-",
        "shared_interaction" : "-",
        "shared_name" : "Q13616 (-) P32969"
      },
      "selected" : false
    }, {
      "data" : {
        "id" : "1264",
        "source" : "269",
        "target" : "301",
        "selected" : false,
        "weight" : 1.0,
        "SUID" : 1264,
        "name" : "Q13616 (-) O94888",
        "Edge_Id" : "955",
        "interaction" : "-",
        "shared_interaction" : "-",
        "shared_name" : "Q13616 (-) O94888"
      },
      "selected" : false
    }, {
      "data" : {
        "id" : "1263",
        "source" : "269",
        "target" : "299",
        "selected" : false,
        "weight" : 1.0,
        "SUID" : 1263,
        "name" : "Q13616 (-) P50914",
        "Edge_Id" : "954",
        "interaction" : "-",
        "shared_interaction" : "-",
        "shared_name" : "Q13616 (-) P50914"
      },
      "selected" : false
    }, {
      "data" : {
        "id" : "1262",
        "source" : "269",
        "target" : "289",
        "selected" : false,
        "weight" : 1.0,
        "SUID" : 1262,
        "name" : "Q13616 (-) P61513",
        "Edge_Id" : "953",
        "interaction" : "-",
        "shared_interaction" : "-",
        "shared_name" : "Q13616 (-) P61513"
      },
      "selected" : false
    }, {
      "data" : {
        "id" : "1261",
        "source" : "268",
        "target" : "307",
        "selected" : false,
        "weight" : 1.0,
        "SUID" : 1261,
        "name" : "P07355 (-) P0CG48",
        "Edge_Id" : "952",
        "interaction" : "-",
        "shared_interaction" : "-",
        "shared_name" : "P07355 (-) P0CG48"
      },
      "selected" : false
    }, {
      "data" : {
        "id" : "1260",
        "source" : "268",
        "target" : "306",
        "selected" : false,
        "weight" : 1.0,
        "SUID" : 1260,
        "name" : "P07355 (-) P63165",
        "Edge_Id" : "951",
        "interaction" : "-",
        "shared_interaction" : "-",
        "shared_name" : "P07355 (-) P63165"
      },
      "selected" : false
    }, {
      "data" : {
        "id" : "1259",
        "source" : "268",
        "target" : "304",
        "selected" : false,
        "weight" : 1.0,
        "SUID" : 1259,
        "name" : "P07355 (-) Q14164",
        "Edge_Id" : "950",
        "interaction" : "-",
        "shared_interaction" : "-",
        "shared_name" : "P07355 (-) Q14164"
      },
      "selected" : false
    }, {
      "data" : {
        "id" : "1258",
        "source" : "268",
        "target" : "300",
        "selected" : false,
        "weight" : 1.0,
        "SUID" : 1258,
        "name" : "P07355 (-) P62993",
        "Edge_Id" : "949",
        "interaction" : "-",
        "shared_interaction" : "-",
        "shared_name" : "P07355 (-) P62993"
      },
      "selected" : false
    }, {
      "data" : {
        "id" : "1257",
        "source" : "268",
        "target" : "295",
        "selected" : false,
        "weight" : 1.0,
        "SUID" : 1257,
        "name" : "P07355 (-) P02751",
        "Edge_Id" : "948",
        "interaction" : "-",
        "shared_interaction" : "-",
        "shared_name" : "P07355 (-) P02751"
      },
      "selected" : false
    }, {
      "data" : {
        "id" : "1256",
        "source" : "268",
        "target" : "291",
        "selected" : false,
        "weight" : 1.0,
        "SUID" : 1256,
        "name" : "P07355 (-) P54274",
        "Edge_Id" : "947",
        "interaction" : "-",
        "shared_interaction" : "-",
        "shared_name" : "P07355 (-) P54274"
      },
      "selected" : false
    }, {
      "data" : {
        "id" : "1255",
        "source" : "268",
        "target" : "285",
        "selected" : false,
        "weight" : 1.0,
        "SUID" : 1255,
        "name" : "P07355 (-) P60903",
        "Edge_Id" : "946",
        "interaction" : "-",
        "shared_interaction" : "-",
        "shared_name" : "P07355 (-) P60903"
      },
      "selected" : false
    }, {
      "data" : {
        "id" : "1254",
        "source" : "268",
        "target" : "270",
        "selected" : false,
        "weight" : 1.0,
        "SUID" : 1254,
        "name" : "P07355 (-) Q13617",
        "Edge_Id" : "945",
        "interaction" : "-",
        "shared_interaction" : "-",
        "shared_name" : "P07355 (-) Q13617"
      },
      "selected" : false
    }, {
      "data" : {
        "id" : "1253",
        "source" : "266",
        "target" : "307",
        "selected" : false,
        "weight" : 1.0,
        "SUID" : 1253,
        "name" : "Q14257 (-) P0CG48",
        "Edge_Id" : "944",
        "interaction" : "-",
        "shared_interaction" : "-",
        "shared_name" : "Q14257 (-) P0CG48"
      },
      "selected" : false
    }, {
      "data" : {
        "id" : "1252",
        "source" : "266",
        "target" : "286",
        "selected" : false,
        "weight" : 1.0,
        "SUID" : 1252,
        "name" : "Q14257 (-) P19438",
        "Edge_Id" : "943",
        "interaction" : "-",
        "shared_interaction" : "-",
        "shared_name" : "Q14257 (-) P19438"
      },
      "selected" : false
    }, {
      "data" : {
        "id" : "1251",
        "source" : "266",
        "target" : "271",
        "selected" : false,
        "weight" : 1.0,
        "SUID" : 1251,
        "name" : "Q14257 (-) Q13618",
        "Edge_Id" : "942",
        "interaction" : "-",
        "shared_interaction" : "-",
        "shared_name" : "Q14257 (-) Q13618"
      },
      "selected" : false
    }, {
      "data" : {
        "id" : "1250",
        "source" : "264",
        "target" : "307",
        "selected" : false,
        "weight" : 1.0,
        "SUID" : 1250,
        "name" : "P09211 (-) P0CG48",
        "Edge_Id" : "941",
        "interaction" : "-",
        "shared_interaction" : "-",
        "shared_name" : "P09211 (-) P0CG48"
      },
      "selected" : false
    }, {
      "data" : {
        "id" : "1249",
        "source" : "264",
        "target" : "295",
        "selected" : false,
        "weight" : 1.0,
        "SUID" : 1249,
        "name" : "P09211 (-) P02751",
        "Edge_Id" : "940",
        "interaction" : "-",
        "shared_interaction" : "-",
        "shared_name" : "P09211 (-) P02751"
      },
      "selected" : false
    }, {
      "data" : {
        "id" : "1248",
        "source" : "264",
        "target" : "284",
        "selected" : false,
        "weight" : 1.0,
        "SUID" : 1248,
        "name" : "P09211 (-) O15205",
        "Edge_Id" : "939",
        "interaction" : "-",
        "shared_interaction" : "-",
        "shared_name" : "P09211 (-) O15205"
      },
      "selected" : false
    }, {
      "data" : {
        "id" : "1247",
        "source" : "264",
        "target" : "271",
        "selected" : false,
        "weight" : 1.0,
        "SUID" : 1247,
        "name" : "P09211 (-) Q13618",
        "Edge_Id" : "938",
        "interaction" : "-",
        "shared_interaction" : "-",
        "shared_name" : "P09211 (-) Q13618"
      },
      "selected" : false
    }, {
      "data" : {
        "id" : "1246",
        "source" : "264",
        "target" : "270",
        "selected" : false,
        "weight" : 1.0,
        "SUID" : 1246,
        "name" : "P09211 (-) Q13617",
        "Edge_Id" : "937",
        "interaction" : "-",
        "shared_interaction" : "-",
        "shared_name" : "P09211 (-) Q13617"
      },
      "selected" : false
    }, {
      "data" : {
        "id" : "1245",
        "source" : "263",
        "target" : "294",
        "selected" : false,
        "weight" : 1.0,
        "SUID" : 1245,
        "name" : "Q14676 (-) O43660",
        "Edge_Id" : "936",
        "interaction" : "-",
        "shared_interaction" : "-",
        "shared_name" : "Q14676 (-) O43660"
      },
      "selected" : false
    }, {
      "data" : {
        "id" : "1244",
        "source" : "260",
        "target" : "299",
        "selected" : false,
        "weight" : 1.0,
        "SUID" : 1244,
        "name" : "P52272 (-) P50914",
        "Edge_Id" : "935",
        "interaction" : "-",
        "shared_interaction" : "-",
        "shared_name" : "P52272 (-) P50914"
      },
      "selected" : false
    }, {
      "data" : {
        "id" : "1243",
        "source" : "260",
        "target" : "294",
        "selected" : false,
        "weight" : 1.0,
        "SUID" : 1243,
        "name" : "P52272 (-) O43660",
        "Edge_Id" : "934",
        "interaction" : "-",
        "shared_interaction" : "-",
        "shared_name" : "P52272 (-) O43660"
      },
      "selected" : false
    }, {
      "data" : {
        "id" : "1242",
        "source" : "259",
        "target" : "268",
        "selected" : false,
        "weight" : 1.0,
        "SUID" : 1242,
        "name" : "Q09472 (-) P07355",
        "Edge_Id" : "933",
        "interaction" : "-",
        "shared_interaction" : "-",
        "shared_name" : "Q09472 (-) P07355"
      },
      "selected" : false
    }, {
      "data" : {
        "id" : "1241",
        "source" : "258",
        "target" : "294",
        "selected" : false,
        "weight" : 1.0,
        "SUID" : 1241,
        "name" : "P52292 (-) O43660",
        "Edge_Id" : "932",
        "interaction" : "-",
        "shared_interaction" : "-",
        "shared_name" : "P52292 (-) O43660"
      },
      "selected" : false
    }, {
      "data" : {
        "id" : "1240",
        "source" : "256",
        "target" : "307",
        "selected" : false,
        "weight" : 1.0,
        "SUID" : 1240,
        "name" : "P54920 (-) P0CG48",
        "Edge_Id" : "931",
        "interaction" : "-",
        "shared_interaction" : "-",
        "shared_name" : "P54920 (-) P0CG48"
      },
      "selected" : false
    }, {
      "data" : {
        "id" : "1239",
        "source" : "256",
        "target" : "304",
        "selected" : false,
        "weight" : 1.0,
        "SUID" : 1239,
        "name" : "P54920 (-) Q14164",
        "Edge_Id" : "930",
        "interaction" : "-",
        "shared_interaction" : "-",
        "shared_name" : "P54920 (-) Q14164"
      },
      "selected" : false
    }, {
      "data" : {
        "id" : "1238",
        "source" : "256",
        "target" : "295",
        "selected" : false,
        "weight" : 1.0,
        "SUID" : 1238,
        "name" : "P54920 (-) P02751",
        "Edge_Id" : "929",
        "interaction" : "-",
        "shared_interaction" : "-",
        "shared_name" : "P54920 (-) P02751"
      },
      "selected" : false
    }, {
      "data" : {
        "id" : "1237",
        "source" : "253",
        "target" : "307",
        "selected" : false,
        "weight" : 1.0,
        "SUID" : 1237,
        "name" : "P08134 (-) P0CG48",
        "Edge_Id" : "928",
        "interaction" : "-",
        "shared_interaction" : "-",
        "shared_name" : "P08134 (-) P0CG48"
      },
      "selected" : false
    }, {
      "data" : {
        "id" : "1236",
        "source" : "253",
        "target" : "304",
        "selected" : false,
        "weight" : 1.0,
        "SUID" : 1236,
        "name" : "P08134 (-) Q14164",
        "Edge_Id" : "927",
        "interaction" : "-",
        "shared_interaction" : "-",
        "shared_name" : "P08134 (-) Q14164"
      },
      "selected" : false
    }, {
      "data" : {
        "id" : "1235",
        "source" : "252",
        "target" : "307",
        "selected" : false,
        "weight" : 1.0,
        "SUID" : 1235,
        "name" : "Q6FI13 (-) P0CG48",
        "Edge_Id" : "926",
        "interaction" : "-",
        "shared_interaction" : "-",
        "shared_name" : "Q6FI13 (-) P0CG48"
      },
      "selected" : false
    }, {
      "data" : {
        "id" : "1234",
        "source" : "251",
        "target" : "299",
        "selected" : false,
        "weight" : 1.0,
        "SUID" : 1234,
        "name" : "P24941 (-) P50914",
        "Edge_Id" : "925",
        "interaction" : "-",
        "shared_interaction" : "-",
        "shared_name" : "P24941 (-) P50914"
      },
      "selected" : false
    }, {
      "data" : {
        "id" : "1233",
        "source" : "251",
        "target" : "298",
        "selected" : false,
        "weight" : 1.0,
        "SUID" : 1233,
        "name" : "P24941 (-) P62070",
        "Edge_Id" : "924",
        "interaction" : "-",
        "shared_interaction" : "-",
        "shared_name" : "P24941 (-) P62070"
      },
      "selected" : false
    }, {
      "data" : {
        "id" : "1232",
        "source" : "251",
        "target" : "274",
        "selected" : false,
        "weight" : 1.0,
        "SUID" : 1232,
        "name" : "P24941 (-) P26038",
        "Edge_Id" : "923",
        "interaction" : "-",
        "shared_interaction" : "-",
        "shared_name" : "P24941 (-) P26038"
      },
      "selected" : false
    }, {
      "data" : {
        "id" : "1231",
        "source" : "251",
        "target" : "268",
        "selected" : false,
        "weight" : 1.0,
        "SUID" : 1231,
        "name" : "P24941 (-) P07355",
        "Edge_Id" : "922",
        "interaction" : "-",
        "shared_interaction" : "-",
        "shared_name" : "P24941 (-) P07355"
      },
      "selected" : false
    }, {
      "data" : {
        "id" : "1230",
        "source" : "251",
        "target" : "264",
        "selected" : false,
        "weight" : 1.0,
        "SUID" : 1230,
        "name" : "P24941 (-) P09211",
        "Edge_Id" : "921",
        "interaction" : "-",
        "shared_interaction" : "-",
        "shared_name" : "P24941 (-) P09211"
      },
      "selected" : false
    }, {
      "data" : {
        "id" : "1229",
        "source" : "251",
        "target" : "253",
        "selected" : false,
        "weight" : 1.0,
        "SUID" : 1229,
        "name" : "P24941 (-) P08134",
        "Edge_Id" : "920",
        "interaction" : "-",
        "shared_interaction" : "-",
        "shared_name" : "P24941 (-) P08134"
      },
      "selected" : false
    }, {
      "data" : {
        "id" : "1228",
        "source" : "250",
        "target" : "309",
        "selected" : false,
        "weight" : 1.0,
        "SUID" : 1228,
        "name" : "Q96GG9 (-) P32969",
        "Edge_Id" : "919",
        "interaction" : "-",
        "shared_interaction" : "-",
        "shared_name" : "Q96GG9 (-) P32969"
      },
      "selected" : false
    }, {
      "data" : {
        "id" : "1227",
        "source" : "249",
        "target" : "252",
        "selected" : false,
        "weight" : 1.0,
        "SUID" : 1227,
        "name" : "O60907 (-) Q6FI13",
        "Edge_Id" : "918",
        "interaction" : "-",
        "shared_interaction" : "-",
        "shared_name" : "O60907 (-) Q6FI13"
      },
      "selected" : false
    }, {
      "data" : {
        "id" : "1226",
        "source" : "248",
        "target" : "307",
        "selected" : false,
        "weight" : 1.0,
        "SUID" : 1226,
        "name" : "P40394 (-) P0CG48",
        "Edge_Id" : "917",
        "interaction" : "-",
        "shared_interaction" : "-",
        "shared_name" : "P40394 (-) P0CG48"
      },
      "selected" : false
    }, {
      "data" : {
        "id" : "1225",
        "source" : "247",
        "target" : "268",
        "selected" : false,
        "weight" : 1.0,
        "SUID" : 1225,
        "name" : "Q99972 (-) P07355",
        "Edge_Id" : "916",
        "interaction" : "-",
        "shared_interaction" : "-",
        "shared_name" : "Q99972 (-) P07355"
      },
      "selected" : false
    }, {
      "data" : {
        "id" : "1224",
        "source" : "246",
        "target" : "253",
        "selected" : false,
        "weight" : 1.0,
        "SUID" : 1224,
        "name" : "Q8TBB1 (-) P08134",
        "Edge_Id" : "915",
        "interaction" : "-",
        "shared_interaction" : "-",
        "shared_name" : "Q8TBB1 (-) P08134"
      },
      "selected" : false
    }, {
      "data" : {
        "id" : "1223",
        "source" : "244",
        "target" : "256",
        "selected" : false,
        "weight" : 1.0,
        "SUID" : 1223,
        "name" : "Q9BV44 (-) P54920",
        "Edge_Id" : "914",
        "interaction" : "-",
        "shared_interaction" : "-",
        "shared_name" : "Q9BV44 (-) P54920"
      },
      "selected" : false
    }, {
      "data" : {
        "id" : "1222",
        "source" : "243",
        "target" : "302",
        "selected" : false,
        "weight" : 1.0,
        "SUID" : 1222,
        "name" : "Q15717 (-) Q9NR31",
        "Edge_Id" : "913",
        "interaction" : "-",
        "shared_interaction" : "-",
        "shared_name" : "Q15717 (-) Q9NR31"
      },
      "selected" : false
    }, {
      "data" : {
        "id" : "1221",
        "source" : "243",
        "target" : "290",
        "selected" : false,
        "weight" : 1.0,
        "SUID" : 1221,
        "name" : "Q15717 (-) Q9UPN9",
        "Edge_Id" : "912",
        "interaction" : "-",
        "shared_interaction" : "-",
        "shared_name" : "Q15717 (-) Q9UPN9"
      },
      "selected" : false
    }, {
      "data" : {
        "id" : "1220",
        "source" : "243",
        "target" : "285",
        "selected" : false,
        "weight" : 1.0,
        "SUID" : 1220,
        "name" : "Q15717 (-) P60903",
        "Edge_Id" : "911",
        "interaction" : "-",
        "shared_interaction" : "-",
        "shared_name" : "Q15717 (-) P60903"
      },
      "selected" : false
    }, {
      "data" : {
        "id" : "1219",
        "source" : "243",
        "target" : "274",
        "selected" : false,
        "weight" : 1.0,
        "SUID" : 1219,
        "name" : "Q15717 (-) P26038",
        "Edge_Id" : "910",
        "interaction" : "-",
        "shared_interaction" : "-",
        "shared_name" : "Q15717 (-) P26038"
      },
      "selected" : false
    }, {
      "data" : {
        "id" : "1218",
        "source" : "241",
        "target" : "309",
        "selected" : false,
        "weight" : 1.0,
        "SUID" : 1218,
        "name" : "P03372 (-) P32969",
        "Edge_Id" : "909",
        "interaction" : "-",
        "shared_interaction" : "-",
        "shared_name" : "P03372 (-) P32969"
      },
      "selected" : false
    }, {
      "data" : {
        "id" : "1217",
        "source" : "241",
        "target" : "299",
        "selected" : false,
        "weight" : 1.0,
        "SUID" : 1217,
        "name" : "P03372 (-) P50914",
        "Edge_Id" : "908",
        "interaction" : "-",
        "shared_interaction" : "-",
        "shared_name" : "P03372 (-) P50914"
      },
      "selected" : false
    }, {
      "data" : {
        "id" : "1216",
        "source" : "241",
        "target" : "289",
        "selected" : false,
        "weight" : 1.0,
        "SUID" : 1216,
        "name" : "P03372 (-) P61513",
        "Edge_Id" : "907",
        "interaction" : "-",
        "shared_interaction" : "-",
        "shared_name" : "P03372 (-) P61513"
      },
      "selected" : false
    }, {
      "data" : {
        "id" : "1215",
        "source" : "241",
        "target" : "268",
        "selected" : false,
        "weight" : 1.0,
        "SUID" : 1215,
        "name" : "P03372 (-) P07355",
        "Edge_Id" : "906",
        "interaction" : "-",
        "shared_interaction" : "-",
        "shared_name" : "P03372 (-) P07355"
      },
      "selected" : false
    }, {
      "data" : {
        "id" : "1214",
        "source" : "241",
        "target" : "266",
        "selected" : false,
        "weight" : 1.0,
        "SUID" : 1214,
        "name" : "P03372 (-) Q14257",
        "Edge_Id" : "905",
        "interaction" : "-",
        "shared_interaction" : "-",
        "shared_name" : "P03372 (-) Q14257"
      },
      "selected" : false
    }, {
      "data" : {
        "id" : "1213",
        "source" : "240",
        "target" : "274",
        "selected" : false,
        "weight" : 1.0,
        "SUID" : 1213,
        "name" : "Q92851 (-) P26038",
        "Edge_Id" : "904",
        "interaction" : "-",
        "shared_interaction" : "-",
        "shared_name" : "Q92851 (-) P26038"
      },
      "selected" : false
    }, {
      "data" : {
        "id" : "1212",
        "source" : "239",
        "target" : "307",
        "selected" : false,
        "weight" : 1.0,
        "SUID" : 1212,
        "name" : "P50895 (-) P0CG48",
        "Edge_Id" : "903",
        "interaction" : "-",
        "shared_interaction" : "-",
        "shared_name" : "P50895 (-) P0CG48"
      },
      "selected" : false
    }, {
      "data" : {
        "id" : "1211",
        "source" : "239",
        "target" : "306",
        "selected" : false,
        "weight" : 1.0,
        "SUID" : 1211,
        "name" : "P50895 (-) P63165",
        "Edge_Id" : "902",
        "interaction" : "-",
        "shared_interaction" : "-",
        "shared_name" : "P50895 (-) P63165"
      },
      "selected" : false
    }, {
      "data" : {
        "id" : "1210",
        "source" : "238",
        "target" : "307",
        "selected" : false,
        "weight" : 1.0,
        "SUID" : 1210,
        "name" : "Q13162 (-) P0CG48",
        "Edge_Id" : "901",
        "interaction" : "-",
        "shared_interaction" : "-",
        "shared_name" : "Q13162 (-) P0CG48"
      },
      "selected" : false
    }, {
      "data" : {
        "id" : "1209",
        "source" : "238",
        "target" : "291",
        "selected" : false,
        "weight" : 1.0,
        "SUID" : 1209,
        "name" : "Q13162 (-) P54274",
        "Edge_Id" : "900",
        "interaction" : "-",
        "shared_interaction" : "-",
        "shared_name" : "Q13162 (-) P54274"
      },
      "selected" : false
    }, {
      "data" : {
        "id" : "1208",
        "source" : "238",
        "target" : "271",
        "selected" : false,
        "weight" : 1.0,
        "SUID" : 1208,
        "name" : "Q13162 (-) Q13618",
        "Edge_Id" : "899",
        "interaction" : "-",
        "shared_interaction" : "-",
        "shared_name" : "Q13162 (-) Q13618"
      },
      "selected" : false
    }, {
      "data" : {
        "id" : "1207",
        "source" : "238",
        "target" : "270",
        "selected" : false,
        "weight" : 1.0,
        "SUID" : 1207,
        "name" : "Q13162 (-) Q13617",
        "Edge_Id" : "898",
        "interaction" : "-",
        "shared_interaction" : "-",
        "shared_name" : "Q13162 (-) Q13617"
      },
      "selected" : false
    }, {
      "data" : {
        "id" : "1206",
        "source" : "238",
        "target" : "259",
        "selected" : false,
        "weight" : 1.0,
        "SUID" : 1206,
        "name" : "Q13162 (-) Q09472",
        "Edge_Id" : "897",
        "interaction" : "-",
        "shared_interaction" : "-",
        "shared_name" : "Q13162 (-) Q09472"
      },
      "selected" : false
    }, {
      "data" : {
        "id" : "1205",
        "source" : "238",
        "target" : "242",
        "selected" : false,
        "weight" : 1.0,
        "SUID" : 1205,
        "name" : "Q13162 (-) P04114",
        "Edge_Id" : "896",
        "interaction" : "-",
        "shared_interaction" : "-",
        "shared_name" : "Q13162 (-) P04114"
      },
      "selected" : false
    }, {
      "data" : {
        "id" : "1204",
        "source" : "237",
        "target" : "295",
        "selected" : false,
        "weight" : 1.0,
        "SUID" : 1204,
        "name" : "P17931 (-) P02751",
        "Edge_Id" : "895",
        "interaction" : "-",
        "shared_interaction" : "-",
        "shared_name" : "P17931 (-) P02751"
      },
      "selected" : false
    }, {
      "data" : {
        "id" : "1203",
        "source" : "237",
        "target" : "265",
        "selected" : false,
        "weight" : 1.0,
        "SUID" : 1203,
        "name" : "P17931 (-) P35222",
        "Edge_Id" : "894",
        "interaction" : "-",
        "shared_interaction" : "-",
        "shared_name" : "P17931 (-) P35222"
      },
      "selected" : false
    }, {
      "data" : {
        "id" : "1202",
        "source" : "237",
        "target" : "261",
        "selected" : false,
        "weight" : 1.0,
        "SUID" : 1202,
        "name" : "P17931 (-) Q6ZW49",
        "Edge_Id" : "893",
        "interaction" : "-",
        "shared_interaction" : "-",
        "shared_name" : "P17931 (-) Q6ZW49"
      },
      "selected" : false
    }, {
      "data" : {
        "id" : "1201",
        "source" : "237",
        "target" : "247",
        "selected" : false,
        "weight" : 1.0,
        "SUID" : 1201,
        "name" : "P17931 (-) Q99972",
        "Edge_Id" : "892",
        "interaction" : "-",
        "shared_interaction" : "-",
        "shared_name" : "P17931 (-) Q99972"
      },
      "selected" : false
    }, {
      "data" : {
        "id" : "1200",
        "source" : "237",
        "target" : "242",
        "selected" : false,
        "weight" : 1.0,
        "SUID" : 1200,
        "name" : "P17931 (-) P04114",
        "Edge_Id" : "891",
        "interaction" : "-",
        "shared_interaction" : "-",
        "shared_name" : "P17931 (-) P04114"
      },
      "selected" : false
    }, {
      "data" : {
        "id" : "1199",
        "source" : "236",
        "target" : "307",
        "selected" : false,
        "weight" : 1.0,
        "SUID" : 1199,
        "name" : "P06748 (-) P0CG48",
        "Edge_Id" : "890",
        "interaction" : "-",
        "shared_interaction" : "-",
        "shared_name" : "P06748 (-) P0CG48"
      },
      "selected" : false
    }, {
      "data" : {
        "id" : "1198",
        "source" : "236",
        "target" : "306",
        "selected" : false,
        "weight" : 1.0,
        "SUID" : 1198,
        "name" : "P06748 (-) P63165",
        "Edge_Id" : "889",
        "interaction" : "-",
        "shared_interaction" : "-",
        "shared_name" : "P06748 (-) P63165"
      },
      "selected" : false
    }, {
      "data" : {
        "id" : "1197",
        "source" : "236",
        "target" : "304",
        "selected" : false,
        "weight" : 1.0,
        "SUID" : 1197,
        "name" : "P06748 (-) Q14164",
        "Edge_Id" : "888",
        "interaction" : "-",
        "shared_interaction" : "-",
        "shared_name" : "P06748 (-) Q14164"
      },
      "selected" : false
    }, {
      "data" : {
        "id" : "1196",
        "source" : "236",
        "target" : "300",
        "selected" : false,
        "weight" : 1.0,
        "SUID" : 1196,
        "name" : "P06748 (-) P62993",
        "Edge_Id" : "887",
        "interaction" : "-",
        "shared_interaction" : "-",
        "shared_name" : "P06748 (-) P62993"
      },
      "selected" : false
    }, {
      "data" : {
        "id" : "1195",
        "source" : "236",
        "target" : "299",
        "selected" : false,
        "weight" : 1.0,
        "SUID" : 1195,
        "name" : "P06748 (-) P50914",
        "Edge_Id" : "886",
        "interaction" : "-",
        "shared_interaction" : "-",
        "shared_name" : "P06748 (-) P50914"
      },
      "selected" : false
    }, {
      "data" : {
        "id" : "1194",
        "source" : "236",
        "target" : "295",
        "selected" : false,
        "weight" : 1.0,
        "SUID" : 1194,
        "name" : "P06748 (-) P02751",
        "Edge_Id" : "885",
        "interaction" : "-",
        "shared_interaction" : "-",
        "shared_name" : "P06748 (-) P02751"
      },
      "selected" : false
    }, {
      "data" : {
        "id" : "1193",
        "source" : "236",
        "target" : "292",
        "selected" : false,
        "weight" : 1.0,
        "SUID" : 1193,
        "name" : "P06748 (-) P68431",
        "Edge_Id" : "884",
        "interaction" : "-",
        "shared_interaction" : "-",
        "shared_name" : "P06748 (-) P68431"
      },
      "selected" : false
    }, {
      "data" : {
        "id" : "1192",
        "source" : "236",
        "target" : "283",
        "selected" : false,
        "weight" : 1.0,
        "SUID" : 1192,
        "name" : "P06748 (-) P83731",
        "Edge_Id" : "883",
        "interaction" : "-",
        "shared_interaction" : "-",
        "shared_name" : "P06748 (-) P83731"
      },
      "selected" : false
    }, {
      "data" : {
        "id" : "1191",
        "source" : "236",
        "target" : "275",
        "selected" : false,
        "weight" : 1.0,
        "SUID" : 1191,
        "name" : "P06748 (-) P49450",
        "Edge_Id" : "882",
        "interaction" : "-",
        "shared_interaction" : "-",
        "shared_name" : "P06748 (-) P49450"
      },
      "selected" : false
    }, {
      "data" : {
        "id" : "1190",
        "source" : "236",
        "target" : "273",
        "selected" : false,
        "weight" : 1.0,
        "SUID" : 1190,
        "name" : "P06748 (-) Q7L5N1",
        "Edge_Id" : "881",
        "interaction" : "-",
        "shared_interaction" : "-",
        "shared_name" : "P06748 (-) Q7L5N1"
      },
      "selected" : false
    }, {
      "data" : {
        "id" : "1189",
        "source" : "236",
        "target" : "272",
        "selected" : false,
        "weight" : 1.0,
        "SUID" : 1189,
        "name" : "P06748 (-) Q13619",
        "Edge_Id" : "880",
        "interaction" : "-",
        "shared_interaction" : "-",
        "shared_name" : "P06748 (-) Q13619"
      },
      "selected" : false
    }, {
      "data" : {
        "id" : "1188",
        "source" : "236",
        "target" : "271",
        "selected" : false,
        "weight" : 1.0,
        "SUID" : 1188,
        "name" : "P06748 (-) Q13618",
        "Edge_Id" : "879",
        "interaction" : "-",
        "shared_interaction" : "-",
        "shared_name" : "P06748 (-) Q13618"
      },
      "selected" : false
    }, {
      "data" : {
        "id" : "1187",
        "source" : "236",
        "target" : "270",
        "selected" : false,
        "weight" : 1.0,
        "SUID" : 1187,
        "name" : "P06748 (-) Q13617",
        "Edge_Id" : "878",
        "interaction" : "-",
        "shared_interaction" : "-",
        "shared_name" : "P06748 (-) Q13617"
      },
      "selected" : false
    }, {
      "data" : {
        "id" : "1186",
        "source" : "236",
        "target" : "269",
        "selected" : false,
        "weight" : 1.0,
        "SUID" : 1186,
        "name" : "P06748 (-) Q13616",
        "Edge_Id" : "877",
        "interaction" : "-",
        "shared_interaction" : "-",
        "shared_name" : "P06748 (-) Q13616"
      },
      "selected" : false
    }, {
      "data" : {
        "id" : "1185",
        "source" : "236",
        "target" : "260",
        "selected" : false,
        "weight" : 1.0,
        "SUID" : 1185,
        "name" : "P06748 (-) P52272",
        "Edge_Id" : "876",
        "interaction" : "-",
        "shared_interaction" : "-",
        "shared_name" : "P06748 (-) P52272"
      },
      "selected" : false
    }, {
      "data" : {
        "id" : "1184",
        "source" : "236",
        "target" : "259",
        "selected" : false,
        "weight" : 1.0,
        "SUID" : 1184,
        "name" : "P06748 (-) Q09472",
        "Edge_Id" : "875",
        "interaction" : "-",
        "shared_interaction" : "-",
        "shared_name" : "P06748 (-) Q09472"
      },
      "selected" : false
    }, {
      "data" : {
        "id" : "1183",
        "source" : "236",
        "target" : "251",
        "selected" : false,
        "weight" : 1.0,
        "SUID" : 1183,
        "name" : "P06748 (-) P24941",
        "Edge_Id" : "874",
        "interaction" : "-",
        "shared_interaction" : "-",
        "shared_name" : "P06748 (-) P24941"
      },
      "selected" : false
    }, {
      "data" : {
        "id" : "1182",
        "source" : "236",
        "target" : "250",
        "selected" : false,
        "weight" : 1.0,
        "SUID" : 1182,
        "name" : "P06748 (-) Q96GG9",
        "Edge_Id" : "873",
        "interaction" : "-",
        "shared_interaction" : "-",
        "shared_name" : "P06748 (-) Q96GG9"
      },
      "selected" : false
    }, {
      "data" : {
        "id" : "1181",
        "source" : "236",
        "target" : "241",
        "selected" : false,
        "weight" : 1.0,
        "SUID" : 1181,
        "name" : "P06748 (-) P03372",
        "Edge_Id" : "872",
        "interaction" : "-",
        "shared_interaction" : "-",
        "shared_name" : "P06748 (-) P03372"
      },
      "selected" : false
    }, {
      "data" : {
        "id" : "1180",
        "source" : "235",
        "target" : "256",
        "selected" : false,
        "weight" : 1.0,
        "SUID" : 1180,
        "name" : "Q13190 (-) P54920",
        "Edge_Id" : "871",
        "interaction" : "-",
        "shared_interaction" : "-",
        "shared_name" : "Q13190 (-) P54920"
      },
      "selected" : false
    }, {
      "data" : {
        "id" : "1179",
        "source" : "234",
        "target" : "301",
        "selected" : false,
        "weight" : 1.0,
        "SUID" : 1179,
        "name" : "P61956 (-) O94888",
        "Edge_Id" : "870",
        "interaction" : "-",
        "shared_interaction" : "-",
        "shared_name" : "P61956 (-) O94888"
      },
      "selected" : false
    }, {
      "data" : {
        "id" : "1178",
        "source" : "234",
        "target" : "290",
        "selected" : false,
        "weight" : 1.0,
        "SUID" : 1178,
        "name" : "P61956 (-) Q9UPN9",
        "Edge_Id" : "869",
        "interaction" : "-",
        "shared_interaction" : "-",
        "shared_name" : "P61956 (-) Q9UPN9"
      },
      "selected" : false
    }, {
      "data" : {
        "id" : "1177",
        "source" : "234",
        "target" : "268",
        "selected" : false,
        "weight" : 1.0,
        "SUID" : 1177,
        "name" : "P61956 (-) P07355",
        "Edge_Id" : "868",
        "interaction" : "-",
        "shared_interaction" : "-",
        "shared_name" : "P61956 (-) P07355"
      },
      "selected" : false
    }, {
      "data" : {
        "id" : "1176",
        "source" : "234",
        "target" : "252",
        "selected" : false,
        "weight" : 1.0,
        "SUID" : 1176,
        "name" : "P61956 (-) Q6FI13",
        "Edge_Id" : "867",
        "interaction" : "-",
        "shared_interaction" : "-",
        "shared_name" : "P61956 (-) Q6FI13"
      },
      "selected" : false
    }, {
      "data" : {
        "id" : "1175",
        "source" : "234",
        "target" : "238",
        "selected" : false,
        "weight" : 1.0,
        "SUID" : 1175,
        "name" : "P61956 (-) Q13162",
        "Edge_Id" : "866",
        "interaction" : "-",
        "shared_interaction" : "-",
        "shared_name" : "P61956 (-) Q13162"
      },
      "selected" : false
    }, {
      "data" : {
        "id" : "1174",
        "source" : "234",
        "target" : "236",
        "selected" : false,
        "weight" : 1.0,
        "SUID" : 1174,
        "name" : "P61956 (-) P06748",
        "Edge_Id" : "865",
        "interaction" : "-",
        "shared_interaction" : "-",
        "shared_name" : "P61956 (-) P06748"
      },
      "selected" : false
    }, {
      "data" : {
        "id" : "1173",
        "source" : "233",
        "target" : "298",
        "selected" : false,
        "weight" : 1.0,
        "SUID" : 1173,
        "name" : "P12956 (-) P62070",
        "Edge_Id" : "864",
        "interaction" : "-",
        "shared_interaction" : "-",
        "shared_name" : "P12956 (-) P62070"
      },
      "selected" : false
    }, {
      "data" : {
        "id" : "1172",
        "source" : "232",
        "target" : "252",
        "selected" : false,
        "weight" : 1.0,
        "SUID" : 1172,
        "name" : "Q96LA8 (-) Q6FI13",
        "Edge_Id" : "863",
        "interaction" : "-",
        "shared_interaction" : "-",
        "shared_name" : "Q96LA8 (-) Q6FI13"
      },
      "selected" : false
    }, {
      "data" : {
        "id" : "1171",
        "source" : "231",
        "target" : "309",
        "selected" : false,
        "weight" : 1.0,
        "SUID" : 1171,
        "name" : "P12980 (-) P32969",
        "Edge_Id" : "862",
        "interaction" : "-",
        "shared_interaction" : "-",
        "shared_name" : "P12980 (-) P32969"
      },
      "selected" : false
    }, {
      "data" : {
        "id" : "1170",
        "source" : "231",
        "target" : "290",
        "selected" : false,
        "weight" : 1.0,
        "SUID" : 1170,
        "name" : "P12980 (-) Q9UPN9",
        "Edge_Id" : "861",
        "interaction" : "-",
        "shared_interaction" : "-",
        "shared_name" : "P12980 (-) Q9UPN9"
      },
      "selected" : false
    }, {
      "data" : {
        "id" : "1169",
        "source" : "229",
        "target" : "307",
        "selected" : false,
        "weight" : 1.0,
        "SUID" : 1169,
        "name" : "P22626 (-) P0CG48",
        "Edge_Id" : "860",
        "interaction" : "-",
        "shared_interaction" : "-",
        "shared_name" : "P22626 (-) P0CG48"
      },
      "selected" : false
    }, {
      "data" : {
        "id" : "1168",
        "source" : "229",
        "target" : "306",
        "selected" : false,
        "weight" : 1.0,
        "SUID" : 1168,
        "name" : "P22626 (-) P63165",
        "Edge_Id" : "859",
        "interaction" : "-",
        "shared_interaction" : "-",
        "shared_name" : "P22626 (-) P63165"
      },
      "selected" : false
    }, {
      "data" : {
        "id" : "1167",
        "source" : "229",
        "target" : "297",
        "selected" : false,
        "weight" : 1.0,
        "SUID" : 1167,
        "name" : "P22626 (-) Q96FQ6",
        "Edge_Id" : "858",
        "interaction" : "-",
        "shared_interaction" : "-",
        "shared_name" : "P22626 (-) Q96FQ6"
      },
      "selected" : false
    }, {
      "data" : {
        "id" : "1166",
        "source" : "229",
        "target" : "295",
        "selected" : false,
        "weight" : 1.0,
        "SUID" : 1166,
        "name" : "P22626 (-) P02751",
        "Edge_Id" : "857",
        "interaction" : "-",
        "shared_interaction" : "-",
        "shared_name" : "P22626 (-) P02751"
      },
      "selected" : false
    }, {
      "data" : {
        "id" : "1165",
        "source" : "229",
        "target" : "276",
        "selected" : false,
        "weight" : 1.0,
        "SUID" : 1165,
        "name" : "P22626 (-) Q13620",
        "Edge_Id" : "856",
        "interaction" : "-",
        "shared_interaction" : "-",
        "shared_name" : "P22626 (-) Q13620"
      },
      "selected" : false
    }, {
      "data" : {
        "id" : "1164",
        "source" : "229",
        "target" : "273",
        "selected" : false,
        "weight" : 1.0,
        "SUID" : 1164,
        "name" : "P22626 (-) Q7L5N1",
        "Edge_Id" : "855",
        "interaction" : "-",
        "shared_interaction" : "-",
        "shared_name" : "P22626 (-) Q7L5N1"
      },
      "selected" : false
    }, {
      "data" : {
        "id" : "1163",
        "source" : "229",
        "target" : "272",
        "selected" : false,
        "weight" : 1.0,
        "SUID" : 1163,
        "name" : "P22626 (-) Q13619",
        "Edge_Id" : "854",
        "interaction" : "-",
        "shared_interaction" : "-",
        "shared_name" : "P22626 (-) Q13619"
      },
      "selected" : false
    }, {
      "data" : {
        "id" : "1162",
        "source" : "229",
        "target" : "271",
        "selected" : false,
        "weight" : 1.0,
        "SUID" : 1162,
        "name" : "P22626 (-) Q13618",
        "Edge_Id" : "853",
        "interaction" : "-",
        "shared_interaction" : "-",
        "shared_name" : "P22626 (-) Q13618"
      },
      "selected" : false
    }, {
      "data" : {
        "id" : "1161",
        "source" : "229",
        "target" : "270",
        "selected" : false,
        "weight" : 1.0,
        "SUID" : 1161,
        "name" : "P22626 (-) Q13617",
        "Edge_Id" : "852",
        "interaction" : "-",
        "shared_interaction" : "-",
        "shared_name" : "P22626 (-) Q13617"
      },
      "selected" : false
    }, {
      "data" : {
        "id" : "1160",
        "source" : "229",
        "target" : "269",
        "selected" : false,
        "weight" : 1.0,
        "SUID" : 1160,
        "name" : "P22626 (-) Q13616",
        "Edge_Id" : "851",
        "interaction" : "-",
        "shared_interaction" : "-",
        "shared_name" : "P22626 (-) Q13616"
      },
      "selected" : false
    }, {
      "data" : {
        "id" : "1159",
        "source" : "229",
        "target" : "265",
        "selected" : false,
        "weight" : 1.0,
        "SUID" : 1159,
        "name" : "P22626 (-) P35222",
        "Edge_Id" : "850",
        "interaction" : "-",
        "shared_interaction" : "-",
        "shared_name" : "P22626 (-) P35222"
      },
      "selected" : false
    }, {
      "data" : {
        "id" : "1158",
        "source" : "229",
        "target" : "254",
        "selected" : false,
        "weight" : 1.0,
        "SUID" : 1158,
        "name" : "P22626 (-) P09651",
        "Edge_Id" : "849",
        "interaction" : "-",
        "shared_interaction" : "-",
        "shared_name" : "P22626 (-) P09651"
      },
      "selected" : false
    }, {
      "data" : {
        "id" : "1157",
        "source" : "229",
        "target" : "250",
        "selected" : false,
        "weight" : 1.0,
        "SUID" : 1157,
        "name" : "P22626 (-) Q96GG9",
        "Edge_Id" : "848",
        "interaction" : "-",
        "shared_interaction" : "-",
        "shared_name" : "P22626 (-) Q96GG9"
      },
      "selected" : false
    }, {
      "data" : {
        "id" : "1156",
        "source" : "229",
        "target" : "241",
        "selected" : false,
        "weight" : 1.0,
        "SUID" : 1156,
        "name" : "P22626 (-) P03372",
        "Edge_Id" : "847",
        "interaction" : "-",
        "shared_interaction" : "-",
        "shared_name" : "P22626 (-) P03372"
      },
      "selected" : false
    }, {
      "data" : {
        "id" : "1155",
        "source" : "229",
        "target" : "234",
        "selected" : false,
        "weight" : 1.0,
        "SUID" : 1155,
        "name" : "P22626 (-) P61956",
        "Edge_Id" : "846",
        "interaction" : "-",
        "shared_interaction" : "-",
        "shared_name" : "P22626 (-) P61956"
      },
      "selected" : false
    }, {
      "data" : {
        "id" : "1154",
        "source" : "228",
        "target" : "309",
        "selected" : false,
        "weight" : 1.0,
        "SUID" : 1154,
        "name" : "P11441 (-) P32969",
        "Edge_Id" : "845",
        "interaction" : "-",
        "shared_interaction" : "-",
        "shared_name" : "P11441 (-) P32969"
      },
      "selected" : false
    }, {
      "data" : {
        "id" : "1153",
        "source" : "228",
        "target" : "299",
        "selected" : false,
        "weight" : 1.0,
        "SUID" : 1153,
        "name" : "P11441 (-) P50914",
        "Edge_Id" : "844",
        "interaction" : "-",
        "shared_interaction" : "-",
        "shared_name" : "P11441 (-) P50914"
      },
      "selected" : false
    }, {
      "data" : {
        "id" : "1152",
        "source" : "228",
        "target" : "289",
        "selected" : false,
        "weight" : 1.0,
        "SUID" : 1152,
        "name" : "P11441 (-) P61513",
        "Edge_Id" : "843",
        "interaction" : "-",
        "shared_interaction" : "-",
        "shared_name" : "P11441 (-) P61513"
      },
      "selected" : false
    }, {
      "data" : {
        "id" : "1151",
        "source" : "228",
        "target" : "238",
        "selected" : false,
        "weight" : 1.0,
        "SUID" : 1151,
        "name" : "P11441 (-) Q13162",
        "Edge_Id" : "842",
        "interaction" : "-",
        "shared_interaction" : "-",
        "shared_name" : "P11441 (-) Q13162"
      },
      "selected" : false
    }, {
      "data" : {
        "id" : "1150",
        "source" : "228",
        "target" : "236",
        "selected" : false,
        "weight" : 1.0,
        "SUID" : 1150,
        "name" : "P11441 (-) P06748",
        "Edge_Id" : "841",
        "interaction" : "-",
        "shared_interaction" : "-",
        "shared_name" : "P11441 (-) P06748"
      },
      "selected" : false
    }, {
      "data" : {
        "id" : "1149",
        "source" : "228",
        "target" : "229",
        "selected" : false,
        "weight" : 1.0,
        "SUID" : 1149,
        "name" : "P11441 (-) P22626",
        "Edge_Id" : "840",
        "interaction" : "-",
        "shared_interaction" : "-",
        "shared_name" : "P11441 (-) P22626"
      },
      "selected" : false
    }, {
      "data" : {
        "id" : "1148",
        "source" : "227",
        "target" : "279",
        "selected" : false,
        "weight" : 1.0,
        "SUID" : 1148,
        "name" : "Q9NXA8 (-) Q6ZMV9",
        "Edge_Id" : "839",
        "interaction" : "-",
        "shared_interaction" : "-",
        "shared_name" : "Q9NXA8 (-) Q6ZMV9"
      },
      "selected" : false
    }, {
      "data" : {
        "id" : "1147",
        "source" : "226",
        "target" : "309",
        "selected" : false,
        "weight" : 1.0,
        "SUID" : 1147,
        "name" : "P13612 (-) P32969",
        "Edge_Id" : "838",
        "interaction" : "-",
        "shared_interaction" : "-",
        "shared_name" : "P13612 (-) P32969"
      },
      "selected" : false
    }, {
      "data" : {
        "id" : "1146",
        "source" : "226",
        "target" : "299",
        "selected" : false,
        "weight" : 1.0,
        "SUID" : 1146,
        "name" : "P13612 (-) P50914",
        "Edge_Id" : "837",
        "interaction" : "-",
        "shared_interaction" : "-",
        "shared_name" : "P13612 (-) P50914"
      },
      "selected" : false
    }, {
      "data" : {
        "id" : "1145",
        "source" : "226",
        "target" : "274",
        "selected" : false,
        "weight" : 1.0,
        "SUID" : 1145,
        "name" : "P13612 (-) P26038",
        "Edge_Id" : "836",
        "interaction" : "-",
        "shared_interaction" : "-",
        "shared_name" : "P13612 (-) P26038"
      },
      "selected" : false
    }, {
      "data" : {
        "id" : "1144",
        "source" : "226",
        "target" : "268",
        "selected" : false,
        "weight" : 1.0,
        "SUID" : 1144,
        "name" : "P13612 (-) P07355",
        "Edge_Id" : "835",
        "interaction" : "-",
        "shared_interaction" : "-",
        "shared_name" : "P13612 (-) P07355"
      },
      "selected" : false
    }, {
      "data" : {
        "id" : "1143",
        "source" : "226",
        "target" : "264",
        "selected" : false,
        "weight" : 1.0,
        "SUID" : 1143,
        "name" : "P13612 (-) P09211",
        "Edge_Id" : "834",
        "interaction" : "-",
        "shared_interaction" : "-",
        "shared_name" : "P13612 (-) P09211"
      },
      "selected" : false
    }, {
      "data" : {
        "id" : "1142",
        "source" : "226",
        "target" : "256",
        "selected" : false,
        "weight" : 1.0,
        "SUID" : 1142,
        "name" : "P13612 (-) P54920",
        "Edge_Id" : "833",
        "interaction" : "-",
        "shared_interaction" : "-",
        "shared_name" : "P13612 (-) P54920"
      },
      "selected" : false
    }, {
      "data" : {
        "id" : "1141",
        "source" : "226",
        "target" : "236",
        "selected" : false,
        "weight" : 1.0,
        "SUID" : 1141,
        "name" : "P13612 (-) P06748",
        "Edge_Id" : "832",
        "interaction" : "-",
        "shared_interaction" : "-",
        "shared_name" : "P13612 (-) P06748"
      },
      "selected" : false
    }, {
      "data" : {
        "id" : "1140",
        "source" : "226",
        "target" : "229",
        "selected" : false,
        "weight" : 1.0,
        "SUID" : 1140,
        "name" : "P13612 (-) P22626",
        "Edge_Id" : "831",
        "interaction" : "-",
        "shared_interaction" : "-",
        "shared_name" : "P13612 (-) P22626"
      },
      "selected" : false
    }, {
      "data" : {
        "id" : "1139",
        "source" : "225",
        "target" : "299",
        "selected" : false,
        "weight" : 1.0,
        "SUID" : 1139,
        "name" : "Q14197 (-) P50914",
        "Edge_Id" : "830",
        "interaction" : "-",
        "shared_interaction" : "-",
        "shared_name" : "Q14197 (-) P50914"
      },
      "selected" : false
    }, {
      "data" : {
        "id" : "1138",
        "source" : "225",
        "target" : "238",
        "selected" : false,
        "weight" : 1.0,
        "SUID" : 1138,
        "name" : "Q14197 (-) Q13162",
        "Edge_Id" : "829",
        "interaction" : "-",
        "shared_interaction" : "-",
        "shared_name" : "Q14197 (-) Q13162"
      },
      "selected" : false
    }, {
      "data" : {
        "id" : "1137",
        "source" : "224",
        "target" : "268",
        "selected" : false,
        "weight" : 1.0,
        "SUID" : 1137,
        "name" : "P63104 (-) P07355",
        "Edge_Id" : "828",
        "interaction" : "-",
        "shared_interaction" : "-",
        "shared_name" : "P63104 (-) P07355"
      },
      "selected" : false
    }, {
      "data" : {
        "id" : "1136",
        "source" : "224",
        "target" : "236",
        "selected" : false,
        "weight" : 1.0,
        "SUID" : 1136,
        "name" : "P63104 (-) P06748",
        "Edge_Id" : "827",
        "interaction" : "-",
        "shared_interaction" : "-",
        "shared_name" : "P63104 (-) P06748"
      },
      "selected" : false
    }, {
      "data" : {
        "id" : "1135",
        "source" : "223",
        "target" : "308",
        "selected" : false,
        "weight" : 1.0,
        "SUID" : 1135,
        "name" : "P22695 (-) O14949",
        "Edge_Id" : "826",
        "interaction" : "-",
        "shared_interaction" : "-",
        "shared_name" : "P22695 (-) O14949"
      },
      "selected" : false
    }, {
      "data" : {
        "id" : "1134",
        "source" : "222",
        "target" : "237",
        "selected" : false,
        "weight" : 1.0,
        "SUID" : 1134,
        "name" : "P78347 (-) P17931",
        "Edge_Id" : "825",
        "interaction" : "-",
        "shared_interaction" : "-",
        "shared_name" : "P78347 (-) P17931"
      },
      "selected" : false
    }, {
      "data" : {
        "id" : "1133",
        "source" : "221",
        "target" : "307",
        "selected" : false,
        "weight" : 1.0,
        "SUID" : 1133,
        "name" : "Q8WXX5 (-) P0CG48",
        "Edge_Id" : "824",
        "interaction" : "-",
        "shared_interaction" : "-",
        "shared_name" : "Q8WXX5 (-) P0CG48"
      },
      "selected" : false
    }, {
      "data" : {
        "id" : "1132",
        "source" : "221",
        "target" : "292",
        "selected" : false,
        "weight" : 1.0,
        "SUID" : 1132,
        "name" : "Q8WXX5 (-) P68431",
        "Edge_Id" : "823",
        "interaction" : "-",
        "shared_interaction" : "-",
        "shared_name" : "Q8WXX5 (-) P68431"
      },
      "selected" : false
    }, {
      "data" : {
        "id" : "1131",
        "source" : "221",
        "target" : "271",
        "selected" : false,
        "weight" : 1.0,
        "SUID" : 1131,
        "name" : "Q8WXX5 (-) Q13618",
        "Edge_Id" : "822",
        "interaction" : "-",
        "shared_interaction" : "-",
        "shared_name" : "Q8WXX5 (-) Q13618"
      },
      "selected" : false
    }, {
      "data" : {
        "id" : "1130",
        "source" : "221",
        "target" : "269",
        "selected" : false,
        "weight" : 1.0,
        "SUID" : 1130,
        "name" : "Q8WXX5 (-) Q13616",
        "Edge_Id" : "821",
        "interaction" : "-",
        "shared_interaction" : "-",
        "shared_name" : "Q8WXX5 (-) Q13616"
      },
      "selected" : false
    }, {
      "data" : {
        "id" : "1129",
        "source" : "221",
        "target" : "250",
        "selected" : false,
        "weight" : 1.0,
        "SUID" : 1129,
        "name" : "Q8WXX5 (-) Q96GG9",
        "Edge_Id" : "820",
        "interaction" : "-",
        "shared_interaction" : "-",
        "shared_name" : "Q8WXX5 (-) Q96GG9"
      },
      "selected" : false
    }, {
      "data" : {
        "id" : "1128",
        "source" : "220",
        "target" : "294",
        "selected" : false,
        "weight" : 1.0,
        "SUID" : 1128,
        "name" : "P38919 (-) O43660",
        "Edge_Id" : "819",
        "interaction" : "-",
        "shared_interaction" : "-",
        "shared_name" : "P38919 (-) O43660"
      },
      "selected" : false
    }, {
      "data" : {
        "id" : "1127",
        "source" : "220",
        "target" : "289",
        "selected" : false,
        "weight" : 1.0,
        "SUID" : 1127,
        "name" : "P38919 (-) P61513",
        "Edge_Id" : "818",
        "interaction" : "-",
        "shared_interaction" : "-",
        "shared_name" : "P38919 (-) P61513"
      },
      "selected" : false
    }, {
      "data" : {
        "id" : "1126",
        "source" : "218",
        "target" : "307",
        "selected" : false,
        "weight" : 1.0,
        "SUID" : 1126,
        "name" : "O95292 (-) P0CG48",
        "Edge_Id" : "817",
        "interaction" : "-",
        "shared_interaction" : "-",
        "shared_name" : "O95292 (-) P0CG48"
      },
      "selected" : false
    }, {
      "data" : {
        "id" : "1125",
        "source" : "218",
        "target" : "297",
        "selected" : false,
        "weight" : 1.0,
        "SUID" : 1125,
        "name" : "O95292 (-) Q96FQ6",
        "Edge_Id" : "816",
        "interaction" : "-",
        "shared_interaction" : "-",
        "shared_name" : "O95292 (-) Q96FQ6"
      },
      "selected" : false
    }, {
      "data" : {
        "id" : "1124",
        "source" : "218",
        "target" : "287",
        "selected" : false,
        "weight" : 1.0,
        "SUID" : 1124,
        "name" : "O95292 (-) P07910",
        "Edge_Id" : "815",
        "interaction" : "-",
        "shared_interaction" : "-",
        "shared_name" : "O95292 (-) P07910"
      },
      "selected" : false
    }, {
      "data" : {
        "id" : "1123",
        "source" : "218",
        "target" : "241",
        "selected" : false,
        "weight" : 1.0,
        "SUID" : 1123,
        "name" : "O95292 (-) P03372",
        "Edge_Id" : "814",
        "interaction" : "-",
        "shared_interaction" : "-",
        "shared_name" : "O95292 (-) P03372"
      },
      "selected" : false
    }, {
      "data" : {
        "id" : "1122",
        "source" : "218",
        "target" : "235",
        "selected" : false,
        "weight" : 1.0,
        "SUID" : 1122,
        "name" : "O95292 (-) Q13190",
        "Edge_Id" : "813",
        "interaction" : "-",
        "shared_interaction" : "-",
        "shared_name" : "O95292 (-) Q13190"
      },
      "selected" : false
    }, {
      "data" : {
        "id" : "1121",
        "source" : "218",
        "target" : "228",
        "selected" : false,
        "weight" : 1.0,
        "SUID" : 1121,
        "name" : "O95292 (-) P11441",
        "Edge_Id" : "812",
        "interaction" : "-",
        "shared_interaction" : "-",
        "shared_name" : "O95292 (-) P11441"
      },
      "selected" : false
    }, {
      "data" : {
        "id" : "1120",
        "source" : "218",
        "target" : "219",
        "selected" : false,
        "weight" : 1.0,
        "SUID" : 1120,
        "name" : "O95292 (-) Q9Y277",
        "Edge_Id" : "811",
        "interaction" : "-",
        "shared_interaction" : "-",
        "shared_name" : "O95292 (-) Q9Y277"
      },
      "selected" : false
    }, {
      "data" : {
        "id" : "1119",
        "source" : "217",
        "target" : "290",
        "selected" : false,
        "weight" : 1.0,
        "SUID" : 1119,
        "name" : "Q9Y265 (-) Q9UPN9",
        "Edge_Id" : "810",
        "interaction" : "-",
        "shared_interaction" : "-",
        "shared_name" : "Q9Y265 (-) Q9UPN9"
      },
      "selected" : false
    }, {
      "data" : {
        "id" : "1118",
        "source" : "216",
        "target" : "237",
        "selected" : false,
        "weight" : 1.0,
        "SUID" : 1118,
        "name" : "P14678 (-) P17931",
        "Edge_Id" : "809",
        "interaction" : "-",
        "shared_interaction" : "-",
        "shared_name" : "P14678 (-) P17931"
      },
      "selected" : false
    }, {
      "data" : {
        "id" : "1117",
        "source" : "215",
        "target" : "303",
        "selected" : false,
        "weight" : 1.0,
        "SUID" : 1117,
        "name" : "O60664 (-) Q14126",
        "Edge_Id" : "808",
        "interaction" : "-",
        "shared_interaction" : "-",
        "shared_name" : "O60664 (-) Q14126"
      },
      "selected" : false
    }, {
      "data" : {
        "id" : "1116",
        "source" : "214",
        "target" : "307",
        "selected" : false,
        "weight" : 1.0,
        "SUID" : 1116,
        "name" : "P16422 (-) P0CG48",
        "Edge_Id" : "807",
        "interaction" : "-",
        "shared_interaction" : "-",
        "shared_name" : "P16422 (-) P0CG48"
      },
      "selected" : false
    }, {
      "data" : {
        "id" : "1115",
        "source" : "213",
        "target" : "309",
        "selected" : false,
        "weight" : 1.0,
        "SUID" : 1115,
        "name" : "P30050 (-) P32969",
        "Edge_Id" : "806",
        "interaction" : "-",
        "shared_interaction" : "-",
        "shared_name" : "P30050 (-) P32969"
      },
      "selected" : false
    }, {
      "data" : {
        "id" : "1114",
        "source" : "213",
        "target" : "299",
        "selected" : false,
        "weight" : 1.0,
        "SUID" : 1114,
        "name" : "P30050 (-) P50914",
        "Edge_Id" : "805",
        "interaction" : "-",
        "shared_interaction" : "-",
        "shared_name" : "P30050 (-) P50914"
      },
      "selected" : false
    }, {
      "data" : {
        "id" : "1113",
        "source" : "213",
        "target" : "289",
        "selected" : false,
        "weight" : 1.0,
        "SUID" : 1113,
        "name" : "P30050 (-) P61513",
        "Edge_Id" : "804",
        "interaction" : "-",
        "shared_interaction" : "-",
        "shared_name" : "P30050 (-) P61513"
      },
      "selected" : false
    }, {
      "data" : {
        "id" : "1112",
        "source" : "213",
        "target" : "285",
        "selected" : false,
        "weight" : 1.0,
        "SUID" : 1112,
        "name" : "P30050 (-) P60903",
        "Edge_Id" : "803",
        "interaction" : "-",
        "shared_interaction" : "-",
        "shared_name" : "P30050 (-) P60903"
      },
      "selected" : false
    }, {
      "data" : {
        "id" : "1111",
        "source" : "212",
        "target" : "256",
        "selected" : false,
        "weight" : 1.0,
        "SUID" : 1111,
        "name" : "O15400 (-) P54920",
        "Edge_Id" : "802",
        "interaction" : "-",
        "shared_interaction" : "-",
        "shared_name" : "O15400 (-) P54920"
      },
      "selected" : false
    }, {
      "data" : {
        "id" : "1110",
        "source" : "211",
        "target" : "268",
        "selected" : false,
        "weight" : 1.0,
        "SUID" : 1110,
        "name" : "Q07889 (-) P07355",
        "Edge_Id" : "801",
        "interaction" : "-",
        "shared_interaction" : "-",
        "shared_name" : "Q07889 (-) P07355"
      },
      "selected" : false
    }, {
      "data" : {
        "id" : "1109",
        "source" : "210",
        "target" : "281",
        "selected" : false,
        "weight" : 1.0,
        "SUID" : 1109,
        "name" : "O00161 (-) Q92520",
        "Edge_Id" : "800",
        "interaction" : "-",
        "shared_interaction" : "-",
        "shared_name" : "O00161 (-) Q92520"
      },
      "selected" : false
    }, {
      "data" : {
        "id" : "1108",
        "source" : "210",
        "target" : "256",
        "selected" : false,
        "weight" : 1.0,
        "SUID" : 1108,
        "name" : "O00161 (-) P54920",
        "Edge_Id" : "799",
        "interaction" : "-",
        "shared_interaction" : "-",
        "shared_name" : "O00161 (-) P54920"
      },
      "selected" : false
    }, {
      "data" : {
        "id" : "1107",
        "source" : "209",
        "target" : "301",
        "selected" : false,
        "weight" : 1.0,
        "SUID" : 1107,
        "name" : "Q15436 (-) O94888",
        "Edge_Id" : "798",
        "interaction" : "-",
        "shared_interaction" : "-",
        "shared_name" : "Q15436 (-) O94888"
      },
      "selected" : false
    }, {
      "data" : {
        "id" : "1106",
        "source" : "208",
        "target" : "285",
        "selected" : false,
        "weight" : 1.0,
        "SUID" : 1106,
        "name" : "P15336 (-) P60903",
        "Edge_Id" : "797",
        "interaction" : "-",
        "shared_interaction" : "-",
        "shared_name" : "P15336 (-) P60903"
      },
      "selected" : false
    }, {
      "data" : {
        "id" : "1105",
        "source" : "208",
        "target" : "264",
        "selected" : false,
        "weight" : 1.0,
        "SUID" : 1105,
        "name" : "P15336 (-) P09211",
        "Edge_Id" : "796",
        "interaction" : "-",
        "shared_interaction" : "-",
        "shared_name" : "P15336 (-) P09211"
      },
      "selected" : false
    }, {
      "data" : {
        "id" : "1104",
        "source" : "208",
        "target" : "253",
        "selected" : false,
        "weight" : 1.0,
        "SUID" : 1104,
        "name" : "P15336 (-) P08134",
        "Edge_Id" : "795",
        "interaction" : "-",
        "shared_interaction" : "-",
        "shared_name" : "P15336 (-) P08134"
      },
      "selected" : false
    }, {
      "data" : {
        "id" : "1103",
        "source" : "207",
        "target" : "309",
        "selected" : false,
        "weight" : 1.0,
        "SUID" : 1103,
        "name" : "Q15843 (-) P32969",
        "Edge_Id" : "794",
        "interaction" : "-",
        "shared_interaction" : "-",
        "shared_name" : "Q15843 (-) P32969"
      },
      "selected" : false
    }, {
      "data" : {
        "id" : "1102",
        "source" : "207",
        "target" : "301",
        "selected" : false,
        "weight" : 1.0,
        "SUID" : 1102,
        "name" : "Q15843 (-) O94888",
        "Edge_Id" : "793",
        "interaction" : "-",
        "shared_interaction" : "-",
        "shared_name" : "Q15843 (-) O94888"
      },
      "selected" : false
    }, {
      "data" : {
        "id" : "1101",
        "source" : "207",
        "target" : "299",
        "selected" : false,
        "weight" : 1.0,
        "SUID" : 1101,
        "name" : "Q15843 (-) P50914",
        "Edge_Id" : "792",
        "interaction" : "-",
        "shared_interaction" : "-",
        "shared_name" : "Q15843 (-) P50914"
      },
      "selected" : false
    }, {
      "data" : {
        "id" : "1100",
        "source" : "207",
        "target" : "229",
        "selected" : false,
        "weight" : 1.0,
        "SUID" : 1100,
        "name" : "Q15843 (-) P22626",
        "Edge_Id" : "791",
        "interaction" : "-",
        "shared_interaction" : "-",
        "shared_name" : "Q15843 (-) P22626"
      },
      "selected" : false
    }, {
      "data" : {
        "id" : "1099",
        "source" : "206",
        "target" : "307",
        "selected" : false,
        "weight" : 1.0,
        "SUID" : 1099,
        "name" : "Q99627 (-) P0CG48",
        "Edge_Id" : "790",
        "interaction" : "-",
        "shared_interaction" : "-",
        "shared_name" : "Q99627 (-) P0CG48"
      },
      "selected" : false
    }, {
      "data" : {
        "id" : "1098",
        "source" : "206",
        "target" : "276",
        "selected" : false,
        "weight" : 1.0,
        "SUID" : 1098,
        "name" : "Q99627 (-) Q13620",
        "Edge_Id" : "789",
        "interaction" : "-",
        "shared_interaction" : "-",
        "shared_name" : "Q99627 (-) Q13620"
      },
      "selected" : false
    }, {
      "data" : {
        "id" : "1097",
        "source" : "206",
        "target" : "273",
        "selected" : false,
        "weight" : 1.0,
        "SUID" : 1097,
        "name" : "Q99627 (-) Q7L5N1",
        "Edge_Id" : "788",
        "interaction" : "-",
        "shared_interaction" : "-",
        "shared_name" : "Q99627 (-) Q7L5N1"
      },
      "selected" : false
    }, {
      "data" : {
        "id" : "1096",
        "source" : "206",
        "target" : "272",
        "selected" : false,
        "weight" : 1.0,
        "SUID" : 1096,
        "name" : "Q99627 (-) Q13619",
        "Edge_Id" : "787",
        "interaction" : "-",
        "shared_interaction" : "-",
        "shared_name" : "Q99627 (-) Q13619"
      },
      "selected" : false
    }, {
      "data" : {
        "id" : "1095",
        "source" : "206",
        "target" : "271",
        "selected" : false,
        "weight" : 1.0,
        "SUID" : 1095,
        "name" : "Q99627 (-) Q13618",
        "Edge_Id" : "786",
        "interaction" : "-",
        "shared_interaction" : "-",
        "shared_name" : "Q99627 (-) Q13618"
      },
      "selected" : false
    }, {
      "data" : {
        "id" : "1094",
        "source" : "206",
        "target" : "270",
        "selected" : false,
        "weight" : 1.0,
        "SUID" : 1094,
        "name" : "Q99627 (-) Q13617",
        "Edge_Id" : "785",
        "interaction" : "-",
        "shared_interaction" : "-",
        "shared_name" : "Q99627 (-) Q13617"
      },
      "selected" : false
    }, {
      "data" : {
        "id" : "1093",
        "source" : "206",
        "target" : "269",
        "selected" : false,
        "weight" : 1.0,
        "SUID" : 1093,
        "name" : "Q99627 (-) Q13616",
        "Edge_Id" : "784",
        "interaction" : "-",
        "shared_interaction" : "-",
        "shared_name" : "Q99627 (-) Q13616"
      },
      "selected" : false
    }, {
      "data" : {
        "id" : "1092",
        "source" : "206",
        "target" : "265",
        "selected" : false,
        "weight" : 1.0,
        "SUID" : 1092,
        "name" : "Q99627 (-) P35222",
        "Edge_Id" : "783",
        "interaction" : "-",
        "shared_interaction" : "-",
        "shared_name" : "Q99627 (-) P35222"
      },
      "selected" : false
    }, {
      "data" : {
        "id" : "1091",
        "source" : "206",
        "target" : "262",
        "selected" : false,
        "weight" : 1.0,
        "SUID" : 1091,
        "name" : "Q99627 (-) Q92466",
        "Edge_Id" : "782",
        "interaction" : "-",
        "shared_interaction" : "-",
        "shared_name" : "Q99627 (-) Q92466"
      },
      "selected" : false
    }, {
      "data" : {
        "id" : "1090",
        "source" : "206",
        "target" : "250",
        "selected" : false,
        "weight" : 1.0,
        "SUID" : 1090,
        "name" : "Q99627 (-) Q96GG9",
        "Edge_Id" : "781",
        "interaction" : "-",
        "shared_interaction" : "-",
        "shared_name" : "Q99627 (-) Q96GG9"
      },
      "selected" : false
    }, {
      "data" : {
        "id" : "1089",
        "source" : "206",
        "target" : "207",
        "selected" : false,
        "weight" : 1.0,
        "SUID" : 1089,
        "name" : "Q99627 (-) Q15843",
        "Edge_Id" : "780",
        "interaction" : "-",
        "shared_interaction" : "-",
        "shared_name" : "Q99627 (-) Q15843"
      },
      "selected" : false
    }, {
      "data" : {
        "id" : "1088",
        "source" : "205",
        "target" : "309",
        "selected" : false,
        "weight" : 1.0,
        "SUID" : 1088,
        "name" : "P05141 (-) P32969",
        "Edge_Id" : "779",
        "interaction" : "-",
        "shared_interaction" : "-",
        "shared_name" : "P05141 (-) P32969"
      },
      "selected" : false
    }, {
      "data" : {
        "id" : "1087",
        "source" : "205",
        "target" : "299",
        "selected" : false,
        "weight" : 1.0,
        "SUID" : 1087,
        "name" : "P05141 (-) P50914",
        "Edge_Id" : "778",
        "interaction" : "-",
        "shared_interaction" : "-",
        "shared_name" : "P05141 (-) P50914"
      },
      "selected" : false
    }, {
      "data" : {
        "id" : "1086",
        "source" : "205",
        "target" : "289",
        "selected" : false,
        "weight" : 1.0,
        "SUID" : 1086,
        "name" : "P05141 (-) P61513",
        "Edge_Id" : "777",
        "interaction" : "-",
        "shared_interaction" : "-",
        "shared_name" : "P05141 (-) P61513"
      },
      "selected" : false
    }, {
      "data" : {
        "id" : "1085",
        "source" : "205",
        "target" : "237",
        "selected" : false,
        "weight" : 1.0,
        "SUID" : 1085,
        "name" : "P05141 (-) P17931",
        "Edge_Id" : "776",
        "interaction" : "-",
        "shared_interaction" : "-",
        "shared_name" : "P05141 (-) P17931"
      },
      "selected" : false
    }, {
      "data" : {
        "id" : "1084",
        "source" : "204",
        "target" : "274",
        "selected" : false,
        "weight" : 1.0,
        "SUID" : 1084,
        "name" : "P16871 (-) P26038",
        "Edge_Id" : "775",
        "interaction" : "-",
        "shared_interaction" : "-",
        "shared_name" : "P16871 (-) P26038"
      },
      "selected" : false
    }, {
      "data" : {
        "id" : "1083",
        "source" : "204",
        "target" : "264",
        "selected" : false,
        "weight" : 1.0,
        "SUID" : 1083,
        "name" : "P16871 (-) P09211",
        "Edge_Id" : "774",
        "interaction" : "-",
        "shared_interaction" : "-",
        "shared_name" : "P16871 (-) P09211"
      },
      "selected" : false
    }, {
      "data" : {
        "id" : "1082",
        "source" : "204",
        "target" : "256",
        "selected" : false,
        "weight" : 1.0,
        "SUID" : 1082,
        "name" : "P16871 (-) P54920",
        "Edge_Id" : "773",
        "interaction" : "-",
        "shared_interaction" : "-",
        "shared_name" : "P16871 (-) P54920"
      },
      "selected" : false
    }, {
      "data" : {
        "id" : "1081",
        "source" : "202",
        "target" : "307",
        "selected" : false,
        "weight" : 1.0,
        "SUID" : 1081,
        "name" : "Q9BVK6 (-) P0CG48",
        "Edge_Id" : "772",
        "interaction" : "-",
        "shared_interaction" : "-",
        "shared_name" : "Q9BVK6 (-) P0CG48"
      },
      "selected" : false
    }, {
      "data" : {
        "id" : "1080",
        "source" : "202",
        "target" : "304",
        "selected" : false,
        "weight" : 1.0,
        "SUID" : 1080,
        "name" : "Q9BVK6 (-) Q14164",
        "Edge_Id" : "771",
        "interaction" : "-",
        "shared_interaction" : "-",
        "shared_name" : "Q9BVK6 (-) Q14164"
      },
      "selected" : false
    }, {
      "data" : {
        "id" : "1079",
        "source" : "202",
        "target" : "235",
        "selected" : false,
        "weight" : 1.0,
        "SUID" : 1079,
        "name" : "Q9BVK6 (-) Q13190",
        "Edge_Id" : "770",
        "interaction" : "-",
        "shared_interaction" : "-",
        "shared_name" : "Q9BVK6 (-) Q13190"
      },
      "selected" : false
    }, {
      "data" : {
        "id" : "1078",
        "source" : "202",
        "target" : "228",
        "selected" : false,
        "weight" : 1.0,
        "SUID" : 1078,
        "name" : "Q9BVK6 (-) P11441",
        "Edge_Id" : "769",
        "interaction" : "-",
        "shared_interaction" : "-",
        "shared_name" : "Q9BVK6 (-) P11441"
      },
      "selected" : false
    }, {
      "data" : {
        "id" : "1077",
        "source" : "202",
        "target" : "217",
        "selected" : false,
        "weight" : 1.0,
        "SUID" : 1077,
        "name" : "Q9BVK6 (-) Q9Y265",
        "Edge_Id" : "768",
        "interaction" : "-",
        "shared_interaction" : "-",
        "shared_name" : "Q9BVK6 (-) Q9Y265"
      },
      "selected" : false
    }, {
      "data" : {
        "id" : "1076",
        "source" : "202",
        "target" : "209",
        "selected" : false,
        "weight" : 1.0,
        "SUID" : 1076,
        "name" : "Q9BVK6 (-) Q15436",
        "Edge_Id" : "767",
        "interaction" : "-",
        "shared_interaction" : "-",
        "shared_name" : "Q9BVK6 (-) Q15436"
      },
      "selected" : false
    }, {
      "data" : {
        "id" : "1075",
        "source" : "200",
        "target" : "264",
        "selected" : false,
        "weight" : 1.0,
        "SUID" : 1075,
        "name" : "Q00597 (-) P09211",
        "Edge_Id" : "766",
        "interaction" : "-",
        "shared_interaction" : "-",
        "shared_name" : "Q00597 (-) P09211"
      },
      "selected" : false
    }, {
      "data" : {
        "id" : "1074",
        "source" : "200",
        "target" : "236",
        "selected" : false,
        "weight" : 1.0,
        "SUID" : 1074,
        "name" : "Q00597 (-) P06748",
        "Edge_Id" : "765",
        "interaction" : "-",
        "shared_interaction" : "-",
        "shared_name" : "Q00597 (-) P06748"
      },
      "selected" : false
    }, {
      "data" : {
        "id" : "1073",
        "source" : "199",
        "target" : "307",
        "selected" : false,
        "weight" : 1.0,
        "SUID" : 1073,
        "name" : "Q9UBI6 (-) P0CG48",
        "Edge_Id" : "764",
        "interaction" : "-",
        "shared_interaction" : "-",
        "shared_name" : "Q9UBI6 (-) P0CG48"
      },
      "selected" : false
    }, {
      "data" : {
        "id" : "1072",
        "source" : "198",
        "target" : "266",
        "selected" : false,
        "weight" : 1.0,
        "SUID" : 1072,
        "name" : "P13569 (-) Q14257",
        "Edge_Id" : "763",
        "interaction" : "-",
        "shared_interaction" : "-",
        "shared_name" : "P13569 (-) Q14257"
      },
      "selected" : false
    }, {
      "data" : {
        "id" : "1071",
        "source" : "198",
        "target" : "237",
        "selected" : false,
        "weight" : 1.0,
        "SUID" : 1071,
        "name" : "P13569 (-) P17931",
        "Edge_Id" : "762",
        "interaction" : "-",
        "shared_interaction" : "-",
        "shared_name" : "P13569 (-) P17931"
      },
      "selected" : false
    }, {
      "data" : {
        "id" : "1070",
        "source" : "198",
        "target" : "214",
        "selected" : false,
        "weight" : 1.0,
        "SUID" : 1070,
        "name" : "P13569 (-) P16422",
        "Edge_Id" : "761",
        "interaction" : "-",
        "shared_interaction" : "-",
        "shared_name" : "P13569 (-) P16422"
      },
      "selected" : false
    }, {
      "data" : {
        "id" : "1069",
        "source" : "197",
        "target" : "274",
        "selected" : false,
        "weight" : 1.0,
        "SUID" : 1069,
        "name" : "P18206 (-) P26038",
        "Edge_Id" : "760",
        "interaction" : "-",
        "shared_interaction" : "-",
        "shared_name" : "P18206 (-) P26038"
      },
      "selected" : false
    }, {
      "data" : {
        "id" : "1068",
        "source" : "197",
        "target" : "268",
        "selected" : false,
        "weight" : 1.0,
        "SUID" : 1068,
        "name" : "P18206 (-) P07355",
        "Edge_Id" : "759",
        "interaction" : "-",
        "shared_interaction" : "-",
        "shared_name" : "P18206 (-) P07355"
      },
      "selected" : false
    }, {
      "data" : {
        "id" : "1067",
        "source" : "197",
        "target" : "218",
        "selected" : false,
        "weight" : 1.0,
        "SUID" : 1067,
        "name" : "P18206 (-) O95292",
        "Edge_Id" : "758",
        "interaction" : "-",
        "shared_interaction" : "-",
        "shared_name" : "P18206 (-) O95292"
      },
      "selected" : false
    }, {
      "data" : {
        "id" : "1066",
        "source" : "195",
        "target" : "264",
        "selected" : false,
        "weight" : 1.0,
        "SUID" : 1066,
        "name" : "Q6EEV6 (-) P09211",
        "Edge_Id" : "757",
        "interaction" : "-",
        "shared_interaction" : "-",
        "shared_name" : "Q6EEV6 (-) P09211"
      },
      "selected" : false
    }, {
      "data" : {
        "id" : "1065",
        "source" : "195",
        "target" : "238",
        "selected" : false,
        "weight" : 1.0,
        "SUID" : 1065,
        "name" : "Q6EEV6 (-) Q13162",
        "Edge_Id" : "756",
        "interaction" : "-",
        "shared_interaction" : "-",
        "shared_name" : "Q6EEV6 (-) Q13162"
      },
      "selected" : false
    }, {
      "data" : {
        "id" : "1064",
        "source" : "194",
        "target" : "237",
        "selected" : false,
        "weight" : 1.0,
        "SUID" : 1064,
        "name" : "P78318 (-) P17931",
        "Edge_Id" : "755",
        "interaction" : "-",
        "shared_interaction" : "-",
        "shared_name" : "P78318 (-) P17931"
      },
      "selected" : false
    }, {
      "data" : {
        "id" : "1063",
        "source" : "193",
        "target" : "307",
        "selected" : false,
        "weight" : 1.0,
        "SUID" : 1063,
        "name" : "P23229 (-) P0CG48",
        "Edge_Id" : "754",
        "interaction" : "-",
        "shared_interaction" : "-",
        "shared_name" : "P23229 (-) P0CG48"
      },
      "selected" : false
    }, {
      "data" : {
        "id" : "1062",
        "source" : "192",
        "target" : "229",
        "selected" : false,
        "weight" : 1.0,
        "SUID" : 1062,
        "name" : "Q9UNM6 (-) P22626",
        "Edge_Id" : "753",
        "interaction" : "-",
        "shared_interaction" : "-",
        "shared_name" : "Q9UNM6 (-) P22626"
      },
      "selected" : false
    }, {
      "data" : {
        "id" : "1061",
        "source" : "191",
        "target" : "290",
        "selected" : false,
        "weight" : 1.0,
        "SUID" : 1061,
        "name" : "P50750 (-) Q9UPN9",
        "Edge_Id" : "752",
        "interaction" : "-",
        "shared_interaction" : "-",
        "shared_name" : "P50750 (-) Q9UPN9"
      },
      "selected" : false
    }, {
      "data" : {
        "id" : "1060",
        "source" : "191",
        "target" : "268",
        "selected" : false,
        "weight" : 1.0,
        "SUID" : 1060,
        "name" : "P50750 (-) P07355",
        "Edge_Id" : "751",
        "interaction" : "-",
        "shared_interaction" : "-",
        "shared_name" : "P50750 (-) P07355"
      },
      "selected" : false
    }, {
      "data" : {
        "id" : "1059",
        "source" : "191",
        "target" : "229",
        "selected" : false,
        "weight" : 1.0,
        "SUID" : 1059,
        "name" : "P50750 (-) P22626",
        "Edge_Id" : "750",
        "interaction" : "-",
        "shared_interaction" : "-",
        "shared_name" : "P50750 (-) P22626"
      },
      "selected" : false
    }, {
      "data" : {
        "id" : "1058",
        "source" : "190",
        "target" : "294",
        "selected" : false,
        "weight" : 1.0,
        "SUID" : 1058,
        "name" : "O75533 (-) O43660",
        "Edge_Id" : "749",
        "interaction" : "-",
        "shared_interaction" : "-",
        "shared_name" : "O75533 (-) O43660"
      },
      "selected" : false
    }, {
      "data" : {
        "id" : "1057",
        "source" : "190",
        "target" : "202",
        "selected" : false,
        "weight" : 1.0,
        "SUID" : 1057,
        "name" : "O75533 (-) Q9BVK6",
        "Edge_Id" : "748",
        "interaction" : "-",
        "shared_interaction" : "-",
        "shared_name" : "O75533 (-) Q9BVK6"
      },
      "selected" : false
    }, {
      "data" : {
        "id" : "1056",
        "source" : "189",
        "target" : "307",
        "selected" : false,
        "weight" : 1.0,
        "SUID" : 1056,
        "name" : "P22087 (-) P0CG48",
        "Edge_Id" : "747",
        "interaction" : "-",
        "shared_interaction" : "-",
        "shared_name" : "P22087 (-) P0CG48"
      },
      "selected" : false
    }, {
      "data" : {
        "id" : "1055",
        "source" : "189",
        "target" : "306",
        "selected" : false,
        "weight" : 1.0,
        "SUID" : 1055,
        "name" : "P22087 (-) P63165",
        "Edge_Id" : "746",
        "interaction" : "-",
        "shared_interaction" : "-",
        "shared_name" : "P22087 (-) P63165"
      },
      "selected" : false
    }, {
      "data" : {
        "id" : "1054",
        "source" : "189",
        "target" : "295",
        "selected" : false,
        "weight" : 1.0,
        "SUID" : 1054,
        "name" : "P22087 (-) P02751",
        "Edge_Id" : "745",
        "interaction" : "-",
        "shared_interaction" : "-",
        "shared_name" : "P22087 (-) P02751"
      },
      "selected" : false
    }, {
      "data" : {
        "id" : "1053",
        "source" : "189",
        "target" : "275",
        "selected" : false,
        "weight" : 1.0,
        "SUID" : 1053,
        "name" : "P22087 (-) P49450",
        "Edge_Id" : "744",
        "interaction" : "-",
        "shared_interaction" : "-",
        "shared_name" : "P22087 (-) P49450"
      },
      "selected" : false
    }, {
      "data" : {
        "id" : "1052",
        "source" : "189",
        "target" : "271",
        "selected" : false,
        "weight" : 1.0,
        "SUID" : 1052,
        "name" : "P22087 (-) Q13618",
        "Edge_Id" : "743",
        "interaction" : "-",
        "shared_interaction" : "-",
        "shared_name" : "P22087 (-) Q13618"
      },
      "selected" : false
    }, {
      "data" : {
        "id" : "1051",
        "source" : "189",
        "target" : "251",
        "selected" : false,
        "weight" : 1.0,
        "SUID" : 1051,
        "name" : "P22087 (-) P24941",
        "Edge_Id" : "742",
        "interaction" : "-",
        "shared_interaction" : "-",
        "shared_name" : "P22087 (-) P24941"
      },
      "selected" : false
    }, {
      "data" : {
        "id" : "1050",
        "source" : "189",
        "target" : "232",
        "selected" : false,
        "weight" : 1.0,
        "SUID" : 1050,
        "name" : "P22087 (-) Q96LA8",
        "Edge_Id" : "741",
        "interaction" : "-",
        "shared_interaction" : "-",
        "shared_name" : "P22087 (-) Q96LA8"
      },
      "selected" : false
    }, {
      "data" : {
        "id" : "1049",
        "source" : "189",
        "target" : "226",
        "selected" : false,
        "weight" : 1.0,
        "SUID" : 1049,
        "name" : "P22087 (-) P13612",
        "Edge_Id" : "740",
        "interaction" : "-",
        "shared_interaction" : "-",
        "shared_name" : "P22087 (-) P13612"
      },
      "selected" : false
    }, {
      "data" : {
        "id" : "1048",
        "source" : "189",
        "target" : "220",
        "selected" : false,
        "weight" : 1.0,
        "SUID" : 1048,
        "name" : "P22087 (-) P38919",
        "Edge_Id" : "739",
        "interaction" : "-",
        "shared_interaction" : "-",
        "shared_name" : "P22087 (-) P38919"
      },
      "selected" : false
    }, {
      "data" : {
        "id" : "1047",
        "source" : "189",
        "target" : "217",
        "selected" : false,
        "weight" : 1.0,
        "SUID" : 1047,
        "name" : "P22087 (-) Q9Y265",
        "Edge_Id" : "738",
        "interaction" : "-",
        "shared_interaction" : "-",
        "shared_name" : "P22087 (-) Q9Y265"
      },
      "selected" : false
    }, {
      "data" : {
        "id" : "1046",
        "source" : "188",
        "target" : "307",
        "selected" : false,
        "weight" : 1.0,
        "SUID" : 1046,
        "name" : "Q9NYF8 (-) P0CG48",
        "Edge_Id" : "737",
        "interaction" : "-",
        "shared_interaction" : "-",
        "shared_name" : "Q9NYF8 (-) P0CG48"
      },
      "selected" : false
    }, {
      "data" : {
        "id" : "1045",
        "source" : "188",
        "target" : "305",
        "selected" : false,
        "weight" : 1.0,
        "SUID" : 1045,
        "name" : "Q9NYF8 (-) P34947",
        "Edge_Id" : "736",
        "interaction" : "-",
        "shared_interaction" : "-",
        "shared_name" : "Q9NYF8 (-) P34947"
      },
      "selected" : false
    }, {
      "data" : {
        "id" : "1044",
        "source" : "188",
        "target" : "271",
        "selected" : false,
        "weight" : 1.0,
        "SUID" : 1044,
        "name" : "Q9NYF8 (-) Q13618",
        "Edge_Id" : "735",
        "interaction" : "-",
        "shared_interaction" : "-",
        "shared_name" : "Q9NYF8 (-) Q13618"
      },
      "selected" : false
    }, {
      "data" : {
        "id" : "1043",
        "source" : "188",
        "target" : "261",
        "selected" : false,
        "weight" : 1.0,
        "SUID" : 1043,
        "name" : "Q9NYF8 (-) Q6ZW49",
        "Edge_Id" : "734",
        "interaction" : "-",
        "shared_interaction" : "-",
        "shared_name" : "Q9NYF8 (-) Q6ZW49"
      },
      "selected" : false
    }, {
      "data" : {
        "id" : "1042",
        "source" : "188",
        "target" : "241",
        "selected" : false,
        "weight" : 1.0,
        "SUID" : 1042,
        "name" : "Q9NYF8 (-) P03372",
        "Edge_Id" : "733",
        "interaction" : "-",
        "shared_interaction" : "-",
        "shared_name" : "Q9NYF8 (-) P03372"
      },
      "selected" : false
    }, {
      "data" : {
        "id" : "1041",
        "source" : "188",
        "target" : "240",
        "selected" : false,
        "weight" : 1.0,
        "SUID" : 1041,
        "name" : "Q9NYF8 (-) Q92851",
        "Edge_Id" : "732",
        "interaction" : "-",
        "shared_interaction" : "-",
        "shared_name" : "Q9NYF8 (-) Q92851"
      },
      "selected" : false
    }, {
      "data" : {
        "id" : "1040",
        "source" : "188",
        "target" : "234",
        "selected" : false,
        "weight" : 1.0,
        "SUID" : 1040,
        "name" : "Q9NYF8 (-) P61956",
        "Edge_Id" : "731",
        "interaction" : "-",
        "shared_interaction" : "-",
        "shared_name" : "Q9NYF8 (-) P61956"
      },
      "selected" : false
    }, {
      "data" : {
        "id" : "1039",
        "source" : "188",
        "target" : "203",
        "selected" : false,
        "weight" : 1.0,
        "SUID" : 1039,
        "name" : "Q9NYF8 (-) P49760",
        "Edge_Id" : "730",
        "interaction" : "-",
        "shared_interaction" : "-",
        "shared_name" : "Q9NYF8 (-) P49760"
      },
      "selected" : false
    }, {
      "data" : {
        "id" : "1038",
        "source" : "187",
        "target" : "189",
        "selected" : false,
        "weight" : 1.0,
        "SUID" : 1038,
        "name" : "Q9HA65 (-) P22087",
        "Edge_Id" : "729",
        "interaction" : "-",
        "shared_interaction" : "-",
        "shared_name" : "Q9HA65 (-) P22087"
      },
      "selected" : false
    }, {
      "data" : {
        "id" : "1037",
        "source" : "186",
        "target" : "294",
        "selected" : false,
        "weight" : 1.0,
        "SUID" : 1037,
        "name" : "P61326 (-) O43660",
        "Edge_Id" : "728",
        "interaction" : "-",
        "shared_interaction" : "-",
        "shared_name" : "P61326 (-) O43660"
      },
      "selected" : false
    }, {
      "data" : {
        "id" : "1036",
        "source" : "186",
        "target" : "189",
        "selected" : false,
        "weight" : 1.0,
        "SUID" : 1036,
        "name" : "P61326 (-) P22087",
        "Edge_Id" : "727",
        "interaction" : "-",
        "shared_interaction" : "-",
        "shared_name" : "P61326 (-) P22087"
      },
      "selected" : false
    }, {
      "data" : {
        "id" : "1035",
        "source" : "184",
        "target" : "302",
        "selected" : false,
        "weight" : 1.0,
        "SUID" : 1035,
        "name" : "P05067 (-) Q9NR31",
        "Edge_Id" : "726",
        "interaction" : "-",
        "shared_interaction" : "-",
        "shared_name" : "P05067 (-) Q9NR31"
      },
      "selected" : false
    }, {
      "data" : {
        "id" : "1034",
        "source" : "184",
        "target" : "301",
        "selected" : false,
        "weight" : 1.0,
        "SUID" : 1034,
        "name" : "P05067 (-) O94888",
        "Edge_Id" : "725",
        "interaction" : "-",
        "shared_interaction" : "-",
        "shared_name" : "P05067 (-) O94888"
      },
      "selected" : false
    }, {
      "data" : {
        "id" : "1033",
        "source" : "184",
        "target" : "294",
        "selected" : false,
        "weight" : 1.0,
        "SUID" : 1033,
        "name" : "P05067 (-) O43660",
        "Edge_Id" : "724",
        "interaction" : "-",
        "shared_interaction" : "-",
        "shared_name" : "P05067 (-) O43660"
      },
      "selected" : false
    }, {
      "data" : {
        "id" : "1032",
        "source" : "184",
        "target" : "289",
        "selected" : false,
        "weight" : 1.0,
        "SUID" : 1032,
        "name" : "P05067 (-) P61513",
        "Edge_Id" : "723",
        "interaction" : "-",
        "shared_interaction" : "-",
        "shared_name" : "P05067 (-) P61513"
      },
      "selected" : false
    }, {
      "data" : {
        "id" : "1031",
        "source" : "184",
        "target" : "268",
        "selected" : false,
        "weight" : 1.0,
        "SUID" : 1031,
        "name" : "P05067 (-) P07355",
        "Edge_Id" : "722",
        "interaction" : "-",
        "shared_interaction" : "-",
        "shared_name" : "P05067 (-) P07355"
      },
      "selected" : false
    }, {
      "data" : {
        "id" : "1030",
        "source" : "184",
        "target" : "256",
        "selected" : false,
        "weight" : 1.0,
        "SUID" : 1030,
        "name" : "P05067 (-) P54920",
        "Edge_Id" : "721",
        "interaction" : "-",
        "shared_interaction" : "-",
        "shared_name" : "P05067 (-) P54920"
      },
      "selected" : false
    }, {
      "data" : {
        "id" : "1029",
        "source" : "184",
        "target" : "252",
        "selected" : false,
        "weight" : 1.0,
        "SUID" : 1029,
        "name" : "P05067 (-) Q6FI13",
        "Edge_Id" : "720",
        "interaction" : "-",
        "shared_interaction" : "-",
        "shared_name" : "P05067 (-) Q6FI13"
      },
      "selected" : false
    }, {
      "data" : {
        "id" : "1028",
        "source" : "184",
        "target" : "237",
        "selected" : false,
        "weight" : 1.0,
        "SUID" : 1028,
        "name" : "P05067 (-) P17931",
        "Edge_Id" : "719",
        "interaction" : "-",
        "shared_interaction" : "-",
        "shared_name" : "P05067 (-) P17931"
      },
      "selected" : false
    }, {
      "data" : {
        "id" : "1027",
        "source" : "184",
        "target" : "236",
        "selected" : false,
        "weight" : 1.0,
        "SUID" : 1027,
        "name" : "P05067 (-) P06748",
        "Edge_Id" : "718",
        "interaction" : "-",
        "shared_interaction" : "-",
        "shared_name" : "P05067 (-) P06748"
      },
      "selected" : false
    }, {
      "data" : {
        "id" : "1026",
        "source" : "184",
        "target" : "193",
        "selected" : false,
        "weight" : 1.0,
        "SUID" : 1026,
        "name" : "P05067 (-) P23229",
        "Edge_Id" : "717",
        "interaction" : "-",
        "shared_interaction" : "-",
        "shared_name" : "P05067 (-) P23229"
      },
      "selected" : false
    }, {
      "data" : {
        "id" : "1025",
        "source" : "183",
        "target" : "266",
        "selected" : false,
        "weight" : 1.0,
        "SUID" : 1025,
        "name" : "Q96DB2 (-) Q14257",
        "Edge_Id" : "716",
        "interaction" : "-",
        "shared_interaction" : "-",
        "shared_name" : "Q96DB2 (-) Q14257"
      },
      "selected" : false
    }, {
      "data" : {
        "id" : "1024",
        "source" : "183",
        "target" : "188",
        "selected" : false,
        "weight" : 1.0,
        "SUID" : 1024,
        "name" : "Q96DB2 (-) Q9NYF8",
        "Edge_Id" : "715",
        "interaction" : "-",
        "shared_interaction" : "-",
        "shared_name" : "Q96DB2 (-) Q9NYF8"
      },
      "selected" : false
    }, {
      "data" : {
        "id" : "1023",
        "source" : "182",
        "target" : "256",
        "selected" : false,
        "weight" : 1.0,
        "SUID" : 1023,
        "name" : "Q12846 (-) P54920",
        "Edge_Id" : "714",
        "interaction" : "-",
        "shared_interaction" : "-",
        "shared_name" : "Q12846 (-) P54920"
      },
      "selected" : false
    }, {
      "data" : {
        "id" : "1022",
        "source" : "182",
        "target" : "218",
        "selected" : false,
        "weight" : 1.0,
        "SUID" : 1022,
        "name" : "Q12846 (-) O95292",
        "Edge_Id" : "713",
        "interaction" : "-",
        "shared_interaction" : "-",
        "shared_name" : "Q12846 (-) O95292"
      },
      "selected" : false
    }, {
      "data" : {
        "id" : "1021",
        "source" : "181",
        "target" : "309",
        "selected" : false,
        "weight" : 1.0,
        "SUID" : 1021,
        "name" : "P62701 (-) P32969",
        "Edge_Id" : "712",
        "interaction" : "-",
        "shared_interaction" : "-",
        "shared_name" : "P62701 (-) P32969"
      },
      "selected" : false
    }, {
      "data" : {
        "id" : "1020",
        "source" : "181",
        "target" : "307",
        "selected" : false,
        "weight" : 1.0,
        "SUID" : 1020,
        "name" : "P62701 (-) P0CG48",
        "Edge_Id" : "711",
        "interaction" : "-",
        "shared_interaction" : "-",
        "shared_name" : "P62701 (-) P0CG48"
      },
      "selected" : false
    }, {
      "data" : {
        "id" : "1019",
        "source" : "181",
        "target" : "299",
        "selected" : false,
        "weight" : 1.0,
        "SUID" : 1019,
        "name" : "P62701 (-) P50914",
        "Edge_Id" : "710",
        "interaction" : "-",
        "shared_interaction" : "-",
        "shared_name" : "P62701 (-) P50914"
      },
      "selected" : false
    }, {
      "data" : {
        "id" : "1018",
        "source" : "181",
        "target" : "295",
        "selected" : false,
        "weight" : 1.0,
        "SUID" : 1018,
        "name" : "P62701 (-) P02751",
        "Edge_Id" : "709",
        "interaction" : "-",
        "shared_interaction" : "-",
        "shared_name" : "P62701 (-) P02751"
      },
      "selected" : false
    }, {
      "data" : {
        "id" : "1017",
        "source" : "181",
        "target" : "289",
        "selected" : false,
        "weight" : 1.0,
        "SUID" : 1017,
        "name" : "P62701 (-) P61513",
        "Edge_Id" : "708",
        "interaction" : "-",
        "shared_interaction" : "-",
        "shared_name" : "P62701 (-) P61513"
      },
      "selected" : false
    }, {
      "data" : {
        "id" : "1016",
        "source" : "181",
        "target" : "284",
        "selected" : false,
        "weight" : 1.0,
        "SUID" : 1016,
        "name" : "P62701 (-) O15205",
        "Edge_Id" : "707",
        "interaction" : "-",
        "shared_interaction" : "-",
        "shared_name" : "P62701 (-) O15205"
      },
      "selected" : false
    }, {
      "data" : {
        "id" : "1015",
        "source" : "181",
        "target" : "283",
        "selected" : false,
        "weight" : 1.0,
        "SUID" : 1015,
        "name" : "P62701 (-) P83731",
        "Edge_Id" : "706",
        "interaction" : "-",
        "shared_interaction" : "-",
        "shared_name" : "P62701 (-) P83731"
      },
      "selected" : false
    }, {
      "data" : {
        "id" : "1014",
        "source" : "181",
        "target" : "280",
        "selected" : false,
        "weight" : 1.0,
        "SUID" : 1014,
        "name" : "P62701 (-) P63220",
        "Edge_Id" : "705",
        "interaction" : "-",
        "shared_interaction" : "-",
        "shared_name" : "P62701 (-) P63220"
      },
      "selected" : false
    }, {
      "data" : {
        "id" : "1013",
        "source" : "181",
        "target" : "276",
        "selected" : false,
        "weight" : 1.0,
        "SUID" : 1013,
        "name" : "P62701 (-) Q13620",
        "Edge_Id" : "704",
        "interaction" : "-",
        "shared_interaction" : "-",
        "shared_name" : "P62701 (-) Q13620"
      },
      "selected" : false
    }, {
      "data" : {
        "id" : "1012",
        "source" : "181",
        "target" : "273",
        "selected" : false,
        "weight" : 1.0,
        "SUID" : 1012,
        "name" : "P62701 (-) Q7L5N1",
        "Edge_Id" : "703",
        "interaction" : "-",
        "shared_interaction" : "-",
        "shared_name" : "P62701 (-) Q7L5N1"
      },
      "selected" : false
    }, {
      "data" : {
        "id" : "1011",
        "source" : "181",
        "target" : "271",
        "selected" : false,
        "weight" : 1.0,
        "SUID" : 1011,
        "name" : "P62701 (-) Q13618",
        "Edge_Id" : "702",
        "interaction" : "-",
        "shared_interaction" : "-",
        "shared_name" : "P62701 (-) Q13618"
      },
      "selected" : false
    }, {
      "data" : {
        "id" : "1010",
        "source" : "181",
        "target" : "270",
        "selected" : false,
        "weight" : 1.0,
        "SUID" : 1010,
        "name" : "P62701 (-) Q13617",
        "Edge_Id" : "701",
        "interaction" : "-",
        "shared_interaction" : "-",
        "shared_name" : "P62701 (-) Q13617"
      },
      "selected" : false
    }, {
      "data" : {
        "id" : "1009",
        "source" : "181",
        "target" : "269",
        "selected" : false,
        "weight" : 1.0,
        "SUID" : 1009,
        "name" : "P62701 (-) Q13616",
        "Edge_Id" : "700",
        "interaction" : "-",
        "shared_interaction" : "-",
        "shared_name" : "P62701 (-) Q13616"
      },
      "selected" : false
    }, {
      "data" : {
        "id" : "1008",
        "source" : "181",
        "target" : "260",
        "selected" : false,
        "weight" : 1.0,
        "SUID" : 1008,
        "name" : "P62701 (-) P52272",
        "Edge_Id" : "699",
        "interaction" : "-",
        "shared_interaction" : "-",
        "shared_name" : "P62701 (-) P52272"
      },
      "selected" : false
    }, {
      "data" : {
        "id" : "1007",
        "source" : "181",
        "target" : "251",
        "selected" : false,
        "weight" : 1.0,
        "SUID" : 1007,
        "name" : "P62701 (-) P24941",
        "Edge_Id" : "698",
        "interaction" : "-",
        "shared_interaction" : "-",
        "shared_name" : "P62701 (-) P24941"
      },
      "selected" : false
    }, {
      "data" : {
        "id" : "1006",
        "source" : "181",
        "target" : "245",
        "selected" : false,
        "weight" : 1.0,
        "SUID" : 1006,
        "name" : "P62701 (-) P11142",
        "Edge_Id" : "697",
        "interaction" : "-",
        "shared_interaction" : "-",
        "shared_name" : "P62701 (-) P11142"
      },
      "selected" : false
    }, {
      "data" : {
        "id" : "1005",
        "source" : "181",
        "target" : "241",
        "selected" : false,
        "weight" : 1.0,
        "SUID" : 1005,
        "name" : "P62701 (-) P03372",
        "Edge_Id" : "696",
        "interaction" : "-",
        "shared_interaction" : "-",
        "shared_name" : "P62701 (-) P03372"
      },
      "selected" : false
    }, {
      "data" : {
        "id" : "1004",
        "source" : "181",
        "target" : "236",
        "selected" : false,
        "weight" : 1.0,
        "SUID" : 1004,
        "name" : "P62701 (-) P06748",
        "Edge_Id" : "695",
        "interaction" : "-",
        "shared_interaction" : "-",
        "shared_name" : "P62701 (-) P06748"
      },
      "selected" : false
    }, {
      "data" : {
        "id" : "1003",
        "source" : "181",
        "target" : "228",
        "selected" : false,
        "weight" : 1.0,
        "SUID" : 1003,
        "name" : "P62701 (-) P11441",
        "Edge_Id" : "694",
        "interaction" : "-",
        "shared_interaction" : "-",
        "shared_name" : "P62701 (-) P11441"
      },
      "selected" : false
    }, {
      "data" : {
        "id" : "1002",
        "source" : "181",
        "target" : "226",
        "selected" : false,
        "weight" : 1.0,
        "SUID" : 1002,
        "name" : "P62701 (-) P13612",
        "Edge_Id" : "693",
        "interaction" : "-",
        "shared_interaction" : "-",
        "shared_name" : "P62701 (-) P13612"
      },
      "selected" : false
    }, {
      "data" : {
        "id" : "1001",
        "source" : "181",
        "target" : "213",
        "selected" : false,
        "weight" : 1.0,
        "SUID" : 1001,
        "name" : "P62701 (-) P30050",
        "Edge_Id" : "692",
        "interaction" : "-",
        "shared_interaction" : "-",
        "shared_name" : "P62701 (-) P30050"
      },
      "selected" : false
    }, {
      "data" : {
        "id" : "1000",
        "source" : "181",
        "target" : "207",
        "selected" : false,
        "weight" : 1.0,
        "SUID" : 1000,
        "name" : "P62701 (-) Q15843",
        "Edge_Id" : "691",
        "interaction" : "-",
        "shared_interaction" : "-",
        "shared_name" : "P62701 (-) Q15843"
      },
      "selected" : false
    }, {
      "data" : {
        "id" : "999",
        "source" : "181",
        "target" : "205",
        "selected" : false,
        "weight" : 1.0,
        "SUID" : 999,
        "name" : "P62701 (-) P05141",
        "Edge_Id" : "690",
        "interaction" : "-",
        "shared_interaction" : "-",
        "shared_name" : "P62701 (-) P05141"
      },
      "selected" : false
    }, {
      "data" : {
        "id" : "998",
        "source" : "181",
        "target" : "196",
        "selected" : false,
        "weight" : 1.0,
        "SUID" : 998,
        "name" : "P62701 (-) O60216",
        "Edge_Id" : "689",
        "interaction" : "-",
        "shared_interaction" : "-",
        "shared_name" : "P62701 (-) O60216"
      },
      "selected" : false
    }, {
      "data" : {
        "id" : "997",
        "source" : "181",
        "target" : "191",
        "selected" : false,
        "weight" : 1.0,
        "SUID" : 997,
        "name" : "P62701 (-) P50750",
        "Edge_Id" : "688",
        "interaction" : "-",
        "shared_interaction" : "-",
        "shared_name" : "P62701 (-) P50750"
      },
      "selected" : false
    }, {
      "data" : {
        "id" : "996",
        "source" : "181",
        "target" : "189",
        "selected" : false,
        "weight" : 1.0,
        "SUID" : 996,
        "name" : "P62701 (-) P22087",
        "Edge_Id" : "687",
        "interaction" : "-",
        "shared_interaction" : "-",
        "shared_name" : "P62701 (-) P22087"
      },
      "selected" : false
    }, {
      "data" : {
        "id" : "995",
        "source" : "180",
        "target" : "289",
        "selected" : false,
        "weight" : 1.0,
        "SUID" : 995,
        "name" : "Q12857 (-) P61513",
        "Edge_Id" : "686",
        "interaction" : "-",
        "shared_interaction" : "-",
        "shared_name" : "Q12857 (-) P61513"
      },
      "selected" : false
    }, {
      "data" : {
        "id" : "994",
        "source" : "179",
        "target" : "237",
        "selected" : false,
        "weight" : 1.0,
        "SUID" : 994,
        "name" : "Q99728 (-) P17931",
        "Edge_Id" : "685",
        "interaction" : "-",
        "shared_interaction" : "-",
        "shared_name" : "Q99728 (-) P17931"
      },
      "selected" : false
    }, {
      "data" : {
        "id" : "993",
        "source" : "179",
        "target" : "236",
        "selected" : false,
        "weight" : 1.0,
        "SUID" : 993,
        "name" : "Q99728 (-) P06748",
        "Edge_Id" : "684",
        "interaction" : "-",
        "shared_interaction" : "-",
        "shared_name" : "Q99728 (-) P06748"
      },
      "selected" : false
    }, {
      "data" : {
        "id" : "992",
        "source" : "179",
        "target" : "188",
        "selected" : false,
        "weight" : 1.0,
        "SUID" : 992,
        "name" : "Q99728 (-) Q9NYF8",
        "Edge_Id" : "683",
        "interaction" : "-",
        "shared_interaction" : "-",
        "shared_name" : "Q99728 (-) Q9NYF8"
      },
      "selected" : false
    }, {
      "data" : {
        "id" : "991",
        "source" : "178",
        "target" : "302",
        "selected" : false,
        "weight" : 1.0,
        "SUID" : 991,
        "name" : "P01889 (-) Q9NR31",
        "Edge_Id" : "682",
        "interaction" : "-",
        "shared_interaction" : "-",
        "shared_name" : "P01889 (-) Q9NR31"
      },
      "selected" : false
    }, {
      "data" : {
        "id" : "990",
        "source" : "178",
        "target" : "289",
        "selected" : false,
        "weight" : 1.0,
        "SUID" : 990,
        "name" : "P01889 (-) P61513",
        "Edge_Id" : "681",
        "interaction" : "-",
        "shared_interaction" : "-",
        "shared_name" : "P01889 (-) P61513"
      },
      "selected" : false
    }, {
      "data" : {
        "id" : "989",
        "source" : "178",
        "target" : "274",
        "selected" : false,
        "weight" : 1.0,
        "SUID" : 989,
        "name" : "P01889 (-) P26038",
        "Edge_Id" : "680",
        "interaction" : "-",
        "shared_interaction" : "-",
        "shared_name" : "P01889 (-) P26038"
      },
      "selected" : false
    }, {
      "data" : {
        "id" : "988",
        "source" : "178",
        "target" : "268",
        "selected" : false,
        "weight" : 1.0,
        "SUID" : 988,
        "name" : "P01889 (-) P07355",
        "Edge_Id" : "679",
        "interaction" : "-",
        "shared_interaction" : "-",
        "shared_name" : "P01889 (-) P07355"
      },
      "selected" : false
    }, {
      "data" : {
        "id" : "987",
        "source" : "178",
        "target" : "236",
        "selected" : false,
        "weight" : 1.0,
        "SUID" : 987,
        "name" : "P01889 (-) P06748",
        "Edge_Id" : "678",
        "interaction" : "-",
        "shared_interaction" : "-",
        "shared_name" : "P01889 (-) P06748"
      },
      "selected" : false
    }, {
      "data" : {
        "id" : "986",
        "source" : "177",
        "target" : "307",
        "selected" : false,
        "weight" : 1.0,
        "SUID" : 986,
        "name" : "O00560 (-) P0CG48",
        "Edge_Id" : "677",
        "interaction" : "-",
        "shared_interaction" : "-",
        "shared_name" : "O00560 (-) P0CG48"
      },
      "selected" : false
    }, {
      "data" : {
        "id" : "985",
        "source" : "177",
        "target" : "265",
        "selected" : false,
        "weight" : 1.0,
        "SUID" : 985,
        "name" : "O00560 (-) P35222",
        "Edge_Id" : "676",
        "interaction" : "-",
        "shared_interaction" : "-",
        "shared_name" : "O00560 (-) P35222"
      },
      "selected" : false
    }, {
      "data" : {
        "id" : "984",
        "source" : "177",
        "target" : "226",
        "selected" : false,
        "weight" : 1.0,
        "SUID" : 984,
        "name" : "O00560 (-) P13612",
        "Edge_Id" : "675",
        "interaction" : "-",
        "shared_interaction" : "-",
        "shared_name" : "O00560 (-) P13612"
      },
      "selected" : false
    }, {
      "data" : {
        "id" : "983",
        "source" : "176",
        "target" : "290",
        "selected" : false,
        "weight" : 1.0,
        "SUID" : 983,
        "name" : "Q01196 (-) Q9UPN9",
        "Edge_Id" : "674",
        "interaction" : "-",
        "shared_interaction" : "-",
        "shared_name" : "Q01196 (-) Q9UPN9"
      },
      "selected" : false
    }, {
      "data" : {
        "id" : "982",
        "source" : "176",
        "target" : "237",
        "selected" : false,
        "weight" : 1.0,
        "SUID" : 982,
        "name" : "Q01196 (-) P17931",
        "Edge_Id" : "673",
        "interaction" : "-",
        "shared_interaction" : "-",
        "shared_name" : "Q01196 (-) P17931"
      },
      "selected" : false
    }, {
      "data" : {
        "id" : "981",
        "source" : "174",
        "target" : "299",
        "selected" : false,
        "weight" : 1.0,
        "SUID" : 981,
        "name" : "Q13283 (-) P50914",
        "Edge_Id" : "672",
        "interaction" : "-",
        "shared_interaction" : "-",
        "shared_name" : "Q13283 (-) P50914"
      },
      "selected" : false
    }, {
      "data" : {
        "id" : "980",
        "source" : "174",
        "target" : "252",
        "selected" : false,
        "weight" : 1.0,
        "SUID" : 980,
        "name" : "Q13283 (-) Q6FI13",
        "Edge_Id" : "671",
        "interaction" : "-",
        "shared_interaction" : "-",
        "shared_name" : "Q13283 (-) Q6FI13"
      },
      "selected" : false
    }, {
      "data" : {
        "id" : "979",
        "source" : "173",
        "target" : "309",
        "selected" : false,
        "weight" : 1.0,
        "SUID" : 979,
        "name" : "Q15004 (-) P32969",
        "Edge_Id" : "670",
        "interaction" : "-",
        "shared_interaction" : "-",
        "shared_name" : "Q15004 (-) P32969"
      },
      "selected" : false
    }, {
      "data" : {
        "id" : "978",
        "source" : "173",
        "target" : "299",
        "selected" : false,
        "weight" : 1.0,
        "SUID" : 978,
        "name" : "Q15004 (-) P50914",
        "Edge_Id" : "669",
        "interaction" : "-",
        "shared_interaction" : "-",
        "shared_name" : "Q15004 (-) P50914"
      },
      "selected" : false
    }, {
      "data" : {
        "id" : "977",
        "source" : "173",
        "target" : "294",
        "selected" : false,
        "weight" : 1.0,
        "SUID" : 977,
        "name" : "Q15004 (-) O43660",
        "Edge_Id" : "668",
        "interaction" : "-",
        "shared_interaction" : "-",
        "shared_name" : "Q15004 (-) O43660"
      },
      "selected" : false
    }, {
      "data" : {
        "id" : "976",
        "source" : "173",
        "target" : "289",
        "selected" : false,
        "weight" : 1.0,
        "SUID" : 976,
        "name" : "Q15004 (-) P61513",
        "Edge_Id" : "667",
        "interaction" : "-",
        "shared_interaction" : "-",
        "shared_name" : "Q15004 (-) P61513"
      },
      "selected" : false
    }, {
      "data" : {
        "id" : "975",
        "source" : "173",
        "target" : "264",
        "selected" : false,
        "weight" : 1.0,
        "SUID" : 975,
        "name" : "Q15004 (-) P09211",
        "Edge_Id" : "666",
        "interaction" : "-",
        "shared_interaction" : "-",
        "shared_name" : "Q15004 (-) P09211"
      },
      "selected" : false
    }, {
      "data" : {
        "id" : "974",
        "source" : "173",
        "target" : "238",
        "selected" : false,
        "weight" : 1.0,
        "SUID" : 974,
        "name" : "Q15004 (-) Q13162",
        "Edge_Id" : "665",
        "interaction" : "-",
        "shared_interaction" : "-",
        "shared_name" : "Q15004 (-) Q13162"
      },
      "selected" : false
    }, {
      "data" : {
        "id" : "973",
        "source" : "173",
        "target" : "236",
        "selected" : false,
        "weight" : 1.0,
        "SUID" : 973,
        "name" : "Q15004 (-) P06748",
        "Edge_Id" : "664",
        "interaction" : "-",
        "shared_interaction" : "-",
        "shared_name" : "Q15004 (-) P06748"
      },
      "selected" : false
    }, {
      "data" : {
        "id" : "972",
        "source" : "173",
        "target" : "229",
        "selected" : false,
        "weight" : 1.0,
        "SUID" : 972,
        "name" : "Q15004 (-) P22626",
        "Edge_Id" : "663",
        "interaction" : "-",
        "shared_interaction" : "-",
        "shared_name" : "Q15004 (-) P22626"
      },
      "selected" : false
    }, {
      "data" : {
        "id" : "971",
        "source" : "173",
        "target" : "221",
        "selected" : false,
        "weight" : 1.0,
        "SUID" : 971,
        "name" : "Q15004 (-) Q8WXX5",
        "Edge_Id" : "662",
        "interaction" : "-",
        "shared_interaction" : "-",
        "shared_name" : "Q15004 (-) Q8WXX5"
      },
      "selected" : false
    }, {
      "data" : {
        "id" : "970",
        "source" : "173",
        "target" : "189",
        "selected" : false,
        "weight" : 1.0,
        "SUID" : 970,
        "name" : "Q15004 (-) P22087",
        "Edge_Id" : "661",
        "interaction" : "-",
        "shared_interaction" : "-",
        "shared_name" : "Q15004 (-) P22087"
      },
      "selected" : false
    }, {
      "data" : {
        "id" : "969",
        "source" : "173",
        "target" : "188",
        "selected" : false,
        "weight" : 1.0,
        "SUID" : 969,
        "name" : "Q15004 (-) Q9NYF8",
        "Edge_Id" : "660",
        "interaction" : "-",
        "shared_interaction" : "-",
        "shared_name" : "Q15004 (-) Q9NYF8"
      },
      "selected" : false
    }, {
      "data" : {
        "id" : "968",
        "source" : "173",
        "target" : "181",
        "selected" : false,
        "weight" : 1.0,
        "SUID" : 968,
        "name" : "Q15004 (-) P62701",
        "Edge_Id" : "659",
        "interaction" : "-",
        "shared_interaction" : "-",
        "shared_name" : "Q15004 (-) P62701"
      },
      "selected" : false
    }, {
      "data" : {
        "id" : "967",
        "source" : "172",
        "target" : "189",
        "selected" : false,
        "weight" : 1.0,
        "SUID" : 967,
        "name" : "Q9Y3D8 (-) P22087",
        "Edge_Id" : "658",
        "interaction" : "-",
        "shared_interaction" : "-",
        "shared_name" : "Q9Y3D8 (-) P22087"
      },
      "selected" : false
    }, {
      "data" : {
        "id" : "966",
        "source" : "171",
        "target" : "274",
        "selected" : false,
        "weight" : 1.0,
        "SUID" : 966,
        "name" : "P16104 (-) P26038",
        "Edge_Id" : "657",
        "interaction" : "-",
        "shared_interaction" : "-",
        "shared_name" : "P16104 (-) P26038"
      },
      "selected" : false
    }, {
      "data" : {
        "id" : "965",
        "source" : "171",
        "target" : "268",
        "selected" : false,
        "weight" : 1.0,
        "SUID" : 965,
        "name" : "P16104 (-) P07355",
        "Edge_Id" : "656",
        "interaction" : "-",
        "shared_interaction" : "-",
        "shared_name" : "P16104 (-) P07355"
      },
      "selected" : false
    }, {
      "data" : {
        "id" : "964",
        "source" : "171",
        "target" : "238",
        "selected" : false,
        "weight" : 1.0,
        "SUID" : 964,
        "name" : "P16104 (-) Q13162",
        "Edge_Id" : "655",
        "interaction" : "-",
        "shared_interaction" : "-",
        "shared_name" : "P16104 (-) Q13162"
      },
      "selected" : false
    }, {
      "data" : {
        "id" : "963",
        "source" : "171",
        "target" : "236",
        "selected" : false,
        "weight" : 1.0,
        "SUID" : 963,
        "name" : "P16104 (-) P06748",
        "Edge_Id" : "654",
        "interaction" : "-",
        "shared_interaction" : "-",
        "shared_name" : "P16104 (-) P06748"
      },
      "selected" : false
    }, {
      "data" : {
        "id" : "962",
        "source" : "171",
        "target" : "229",
        "selected" : false,
        "weight" : 1.0,
        "SUID" : 962,
        "name" : "P16104 (-) P22626",
        "Edge_Id" : "653",
        "interaction" : "-",
        "shared_interaction" : "-",
        "shared_name" : "P16104 (-) P22626"
      },
      "selected" : false
    }, {
      "data" : {
        "id" : "961",
        "source" : "170",
        "target" : "206",
        "selected" : false,
        "weight" : 1.0,
        "SUID" : 961,
        "name" : "P08670 (-) Q99627",
        "Edge_Id" : "652",
        "interaction" : "-",
        "shared_interaction" : "-",
        "shared_name" : "P08670 (-) Q99627"
      },
      "selected" : false
    }, {
      "data" : {
        "id" : "960",
        "source" : "169",
        "target" : "308",
        "selected" : false,
        "weight" : 1.0,
        "SUID" : 960,
        "name" : "Q96CV9 (-) O14949",
        "Edge_Id" : "651",
        "interaction" : "-",
        "shared_interaction" : "-",
        "shared_name" : "Q96CV9 (-) O14949"
      },
      "selected" : false
    }, {
      "data" : {
        "id" : "959",
        "source" : "169",
        "target" : "289",
        "selected" : false,
        "weight" : 1.0,
        "SUID" : 959,
        "name" : "Q96CV9 (-) P61513",
        "Edge_Id" : "650",
        "interaction" : "-",
        "shared_interaction" : "-",
        "shared_name" : "Q96CV9 (-) P61513"
      },
      "selected" : false
    }, {
      "data" : {
        "id" : "958",
        "source" : "168",
        "target" : "307",
        "selected" : false,
        "weight" : 1.0,
        "SUID" : 958,
        "name" : "Q96TA1 (-) P0CG48",
        "Edge_Id" : "649",
        "interaction" : "-",
        "shared_interaction" : "-",
        "shared_name" : "Q96TA1 (-) P0CG48"
      },
      "selected" : false
    }, {
      "data" : {
        "id" : "957",
        "source" : "168",
        "target" : "234",
        "selected" : false,
        "weight" : 1.0,
        "SUID" : 957,
        "name" : "Q96TA1 (-) P61956",
        "Edge_Id" : "648",
        "interaction" : "-",
        "shared_interaction" : "-",
        "shared_name" : "Q96TA1 (-) P61956"
      },
      "selected" : false
    }, {
      "data" : {
        "id" : "956",
        "source" : "167",
        "target" : "307",
        "selected" : false,
        "weight" : 1.0,
        "SUID" : 956,
        "name" : "Q07955 (-) P0CG48",
        "Edge_Id" : "647",
        "interaction" : "-",
        "shared_interaction" : "-",
        "shared_name" : "Q07955 (-) P0CG48"
      },
      "selected" : false
    }, {
      "data" : {
        "id" : "955",
        "source" : "167",
        "target" : "305",
        "selected" : false,
        "weight" : 1.0,
        "SUID" : 955,
        "name" : "Q07955 (-) P34947",
        "Edge_Id" : "646",
        "interaction" : "-",
        "shared_interaction" : "-",
        "shared_name" : "Q07955 (-) P34947"
      },
      "selected" : false
    }, {
      "data" : {
        "id" : "954",
        "source" : "167",
        "target" : "295",
        "selected" : false,
        "weight" : 1.0,
        "SUID" : 954,
        "name" : "Q07955 (-) P02751",
        "Edge_Id" : "645",
        "interaction" : "-",
        "shared_interaction" : "-",
        "shared_name" : "Q07955 (-) P02751"
      },
      "selected" : false
    }, {
      "data" : {
        "id" : "953",
        "source" : "167",
        "target" : "276",
        "selected" : false,
        "weight" : 1.0,
        "SUID" : 953,
        "name" : "Q07955 (-) Q13620",
        "Edge_Id" : "644",
        "interaction" : "-",
        "shared_interaction" : "-",
        "shared_name" : "Q07955 (-) Q13620"
      },
      "selected" : false
    }, {
      "data" : {
        "id" : "952",
        "source" : "167",
        "target" : "271",
        "selected" : false,
        "weight" : 1.0,
        "SUID" : 952,
        "name" : "Q07955 (-) Q13618",
        "Edge_Id" : "643",
        "interaction" : "-",
        "shared_interaction" : "-",
        "shared_name" : "Q07955 (-) Q13618"
      },
      "selected" : false
    }, {
      "data" : {
        "id" : "951",
        "source" : "167",
        "target" : "270",
        "selected" : false,
        "weight" : 1.0,
        "SUID" : 951,
        "name" : "Q07955 (-) Q13617",
        "Edge_Id" : "642",
        "interaction" : "-",
        "shared_interaction" : "-",
        "shared_name" : "Q07955 (-) Q13617"
      },
      "selected" : false
    }, {
      "data" : {
        "id" : "950",
        "source" : "167",
        "target" : "269",
        "selected" : false,
        "weight" : 1.0,
        "SUID" : 950,
        "name" : "Q07955 (-) Q13616",
        "Edge_Id" : "641",
        "interaction" : "-",
        "shared_interaction" : "-",
        "shared_name" : "Q07955 (-) Q13616"
      },
      "selected" : false
    }, {
      "data" : {
        "id" : "949",
        "source" : "167",
        "target" : "263",
        "selected" : false,
        "weight" : 1.0,
        "SUID" : 949,
        "name" : "Q07955 (-) Q14676",
        "Edge_Id" : "640",
        "interaction" : "-",
        "shared_interaction" : "-",
        "shared_name" : "Q07955 (-) Q14676"
      },
      "selected" : false
    }, {
      "data" : {
        "id" : "948",
        "source" : "167",
        "target" : "261",
        "selected" : false,
        "weight" : 1.0,
        "SUID" : 948,
        "name" : "Q07955 (-) Q6ZW49",
        "Edge_Id" : "639",
        "interaction" : "-",
        "shared_interaction" : "-",
        "shared_name" : "Q07955 (-) Q6ZW49"
      },
      "selected" : false
    }, {
      "data" : {
        "id" : "947",
        "source" : "167",
        "target" : "260",
        "selected" : false,
        "weight" : 1.0,
        "SUID" : 947,
        "name" : "Q07955 (-) P52272",
        "Edge_Id" : "638",
        "interaction" : "-",
        "shared_interaction" : "-",
        "shared_name" : "Q07955 (-) P52272"
      },
      "selected" : false
    }, {
      "data" : {
        "id" : "946",
        "source" : "167",
        "target" : "254",
        "selected" : false,
        "weight" : 1.0,
        "SUID" : 946,
        "name" : "Q07955 (-) P09651",
        "Edge_Id" : "637",
        "interaction" : "-",
        "shared_interaction" : "-",
        "shared_name" : "Q07955 (-) P09651"
      },
      "selected" : false
    }, {
      "data" : {
        "id" : "945",
        "source" : "167",
        "target" : "246",
        "selected" : false,
        "weight" : 1.0,
        "SUID" : 945,
        "name" : "Q07955 (-) Q8TBB1",
        "Edge_Id" : "636",
        "interaction" : "-",
        "shared_interaction" : "-",
        "shared_name" : "Q07955 (-) Q8TBB1"
      },
      "selected" : false
    }, {
      "data" : {
        "id" : "944",
        "source" : "167",
        "target" : "243",
        "selected" : false,
        "weight" : 1.0,
        "SUID" : 944,
        "name" : "Q07955 (-) Q15717",
        "Edge_Id" : "635",
        "interaction" : "-",
        "shared_interaction" : "-",
        "shared_name" : "Q07955 (-) Q15717"
      },
      "selected" : false
    }, {
      "data" : {
        "id" : "943",
        "source" : "167",
        "target" : "241",
        "selected" : false,
        "weight" : 1.0,
        "SUID" : 943,
        "name" : "Q07955 (-) P03372",
        "Edge_Id" : "634",
        "interaction" : "-",
        "shared_interaction" : "-",
        "shared_name" : "Q07955 (-) P03372"
      },
      "selected" : false
    }, {
      "data" : {
        "id" : "942",
        "source" : "167",
        "target" : "236",
        "selected" : false,
        "weight" : 1.0,
        "SUID" : 942,
        "name" : "Q07955 (-) P06748",
        "Edge_Id" : "633",
        "interaction" : "-",
        "shared_interaction" : "-",
        "shared_name" : "Q07955 (-) P06748"
      },
      "selected" : false
    }, {
      "data" : {
        "id" : "941",
        "source" : "167",
        "target" : "227",
        "selected" : false,
        "weight" : 1.0,
        "SUID" : 941,
        "name" : "Q07955 (-) Q9NXA8",
        "Edge_Id" : "632",
        "interaction" : "-",
        "shared_interaction" : "-",
        "shared_name" : "Q07955 (-) Q9NXA8"
      },
      "selected" : false
    }, {
      "data" : {
        "id" : "940",
        "source" : "167",
        "target" : "224",
        "selected" : false,
        "weight" : 1.0,
        "SUID" : 940,
        "name" : "Q07955 (-) P63104",
        "Edge_Id" : "631",
        "interaction" : "-",
        "shared_interaction" : "-",
        "shared_name" : "Q07955 (-) P63104"
      },
      "selected" : false
    }, {
      "data" : {
        "id" : "939",
        "source" : "167",
        "target" : "220",
        "selected" : false,
        "weight" : 1.0,
        "SUID" : 939,
        "name" : "Q07955 (-) P38919",
        "Edge_Id" : "630",
        "interaction" : "-",
        "shared_interaction" : "-",
        "shared_name" : "Q07955 (-) P38919"
      },
      "selected" : false
    }, {
      "data" : {
        "id" : "938",
        "source" : "167",
        "target" : "210",
        "selected" : false,
        "weight" : 1.0,
        "SUID" : 938,
        "name" : "Q07955 (-) O00161",
        "Edge_Id" : "629",
        "interaction" : "-",
        "shared_interaction" : "-",
        "shared_name" : "Q07955 (-) O00161"
      },
      "selected" : false
    }, {
      "data" : {
        "id" : "937",
        "source" : "167",
        "target" : "194",
        "selected" : false,
        "weight" : 1.0,
        "SUID" : 937,
        "name" : "Q07955 (-) P78318",
        "Edge_Id" : "628",
        "interaction" : "-",
        "shared_interaction" : "-",
        "shared_name" : "Q07955 (-) P78318"
      },
      "selected" : false
    }, {
      "data" : {
        "id" : "936",
        "source" : "167",
        "target" : "190",
        "selected" : false,
        "weight" : 1.0,
        "SUID" : 936,
        "name" : "Q07955 (-) O75533",
        "Edge_Id" : "627",
        "interaction" : "-",
        "shared_interaction" : "-",
        "shared_name" : "Q07955 (-) O75533"
      },
      "selected" : false
    }, {
      "data" : {
        "id" : "935",
        "source" : "167",
        "target" : "186",
        "selected" : false,
        "weight" : 1.0,
        "SUID" : 935,
        "name" : "Q07955 (-) P61326",
        "Edge_Id" : "626",
        "interaction" : "-",
        "shared_interaction" : "-",
        "shared_name" : "Q07955 (-) P61326"
      },
      "selected" : false
    }, {
      "data" : {
        "id" : "934",
        "source" : "167",
        "target" : "184",
        "selected" : false,
        "weight" : 1.0,
        "SUID" : 934,
        "name" : "Q07955 (-) P05067",
        "Edge_Id" : "625",
        "interaction" : "-",
        "shared_interaction" : "-",
        "shared_name" : "Q07955 (-) P05067"
      },
      "selected" : false
    }, {
      "data" : {
        "id" : "933",
        "source" : "167",
        "target" : "179",
        "selected" : false,
        "weight" : 1.0,
        "SUID" : 933,
        "name" : "Q07955 (-) Q99728",
        "Edge_Id" : "624",
        "interaction" : "-",
        "shared_interaction" : "-",
        "shared_name" : "Q07955 (-) Q99728"
      },
      "selected" : false
    }, {
      "data" : {
        "id" : "932",
        "source" : "167",
        "target" : "173",
        "selected" : false,
        "weight" : 1.0,
        "SUID" : 932,
        "name" : "Q07955 (-) Q15004",
        "Edge_Id" : "623",
        "interaction" : "-",
        "shared_interaction" : "-",
        "shared_name" : "Q07955 (-) Q15004"
      },
      "selected" : false
    }, {
      "data" : {
        "id" : "931",
        "source" : "166",
        "target" : "307",
        "selected" : false,
        "weight" : 1.0,
        "SUID" : 931,
        "name" : "Q9Y3A5 (-) P0CG48",
        "Edge_Id" : "622",
        "interaction" : "-",
        "shared_interaction" : "-",
        "shared_name" : "Q9Y3A5 (-) P0CG48"
      },
      "selected" : false
    }, {
      "data" : {
        "id" : "930",
        "source" : "166",
        "target" : "304",
        "selected" : false,
        "weight" : 1.0,
        "SUID" : 930,
        "name" : "Q9Y3A5 (-) Q14164",
        "Edge_Id" : "621",
        "interaction" : "-",
        "shared_interaction" : "-",
        "shared_name" : "Q9Y3A5 (-) Q14164"
      },
      "selected" : false
    }, {
      "data" : {
        "id" : "929",
        "source" : "166",
        "target" : "296",
        "selected" : false,
        "weight" : 1.0,
        "SUID" : 929,
        "name" : "Q9Y3A5 (-) O43678",
        "Edge_Id" : "620",
        "interaction" : "-",
        "shared_interaction" : "-",
        "shared_name" : "Q9Y3A5 (-) O43678"
      },
      "selected" : false
    }, {
      "data" : {
        "id" : "928",
        "source" : "166",
        "target" : "291",
        "selected" : false,
        "weight" : 1.0,
        "SUID" : 928,
        "name" : "Q9Y3A5 (-) P54274",
        "Edge_Id" : "619",
        "interaction" : "-",
        "shared_interaction" : "-",
        "shared_name" : "Q9Y3A5 (-) P54274"
      },
      "selected" : false
    }, {
      "data" : {
        "id" : "927",
        "source" : "166",
        "target" : "288",
        "selected" : false,
        "weight" : 1.0,
        "SUID" : 927,
        "name" : "Q9Y3A5 (-) Q9Y5M8",
        "Edge_Id" : "618",
        "interaction" : "-",
        "shared_interaction" : "-",
        "shared_name" : "Q9Y3A5 (-) Q9Y5M8"
      },
      "selected" : false
    }, {
      "data" : {
        "id" : "926",
        "source" : "166",
        "target" : "278",
        "selected" : false,
        "weight" : 1.0,
        "SUID" : 926,
        "name" : "Q9Y3A5 (-) P35270",
        "Edge_Id" : "617",
        "interaction" : "-",
        "shared_interaction" : "-",
        "shared_name" : "Q9Y3A5 (-) P35270"
      },
      "selected" : false
    }, {
      "data" : {
        "id" : "925",
        "source" : "166",
        "target" : "219",
        "selected" : false,
        "weight" : 1.0,
        "SUID" : 925,
        "name" : "Q9Y3A5 (-) Q9Y277",
        "Edge_Id" : "616",
        "interaction" : "-",
        "shared_interaction" : "-",
        "shared_name" : "Q9Y3A5 (-) Q9Y277"
      },
      "selected" : false
    }, {
      "data" : {
        "id" : "924",
        "source" : "166",
        "target" : "212",
        "selected" : false,
        "weight" : 1.0,
        "SUID" : 924,
        "name" : "Q9Y3A5 (-) O15400",
        "Edge_Id" : "615",
        "interaction" : "-",
        "shared_interaction" : "-",
        "shared_name" : "Q9Y3A5 (-) O15400"
      },
      "selected" : false
    }, {
      "data" : {
        "id" : "923",
        "source" : "166",
        "target" : "178",
        "selected" : false,
        "weight" : 1.0,
        "SUID" : 923,
        "name" : "Q9Y3A5 (-) P01889",
        "Edge_Id" : "614",
        "interaction" : "-",
        "shared_interaction" : "-",
        "shared_name" : "Q9Y3A5 (-) P01889"
      },
      "selected" : false
    }, {
      "data" : {
        "id" : "922",
        "source" : "165",
        "target" : "202",
        "selected" : false,
        "weight" : 1.0,
        "SUID" : 922,
        "name" : "Q13228 (-) Q9BVK6",
        "Edge_Id" : "613",
        "interaction" : "-",
        "shared_interaction" : "-",
        "shared_name" : "Q13228 (-) Q9BVK6"
      },
      "selected" : false
    }, {
      "data" : {
        "id" : "921",
        "source" : "164",
        "target" : "307",
        "selected" : false,
        "weight" : 1.0,
        "SUID" : 921,
        "name" : "O95639 (-) P0CG48",
        "Edge_Id" : "612",
        "interaction" : "-",
        "shared_interaction" : "-",
        "shared_name" : "O95639 (-) P0CG48"
      },
      "selected" : false
    }, {
      "data" : {
        "id" : "920",
        "source" : "164",
        "target" : "263",
        "selected" : false,
        "weight" : 1.0,
        "SUID" : 920,
        "name" : "O95639 (-) Q14676",
        "Edge_Id" : "611",
        "interaction" : "-",
        "shared_interaction" : "-",
        "shared_name" : "O95639 (-) Q14676"
      },
      "selected" : false
    }, {
      "data" : {
        "id" : "919",
        "source" : "164",
        "target" : "236",
        "selected" : false,
        "weight" : 1.0,
        "SUID" : 919,
        "name" : "O95639 (-) P06748",
        "Edge_Id" : "610",
        "interaction" : "-",
        "shared_interaction" : "-",
        "shared_name" : "O95639 (-) P06748"
      },
      "selected" : false
    }, {
      "data" : {
        "id" : "918",
        "source" : "164",
        "target" : "203",
        "selected" : false,
        "weight" : 1.0,
        "SUID" : 918,
        "name" : "O95639 (-) P49760",
        "Edge_Id" : "609",
        "interaction" : "-",
        "shared_interaction" : "-",
        "shared_name" : "O95639 (-) P49760"
      },
      "selected" : false
    }, {
      "data" : {
        "id" : "917",
        "source" : "163",
        "target" : "237",
        "selected" : false,
        "weight" : 1.0,
        "SUID" : 917,
        "name" : "P16144 (-) P17931",
        "Edge_Id" : "608",
        "interaction" : "-",
        "shared_interaction" : "-",
        "shared_name" : "P16144 (-) P17931"
      },
      "selected" : false
    }, {
      "data" : {
        "id" : "916",
        "source" : "163",
        "target" : "193",
        "selected" : false,
        "weight" : 1.0,
        "SUID" : 916,
        "name" : "P16144 (-) P23229",
        "Edge_Id" : "607",
        "interaction" : "-",
        "shared_interaction" : "-",
        "shared_name" : "P16144 (-) P23229"
      },
      "selected" : false
    }, {
      "data" : {
        "id" : "915",
        "source" : "162",
        "target" : "299",
        "selected" : false,
        "weight" : 1.0,
        "SUID" : 915,
        "name" : "Q13233 (-) P50914",
        "Edge_Id" : "606",
        "interaction" : "-",
        "shared_interaction" : "-",
        "shared_name" : "Q13233 (-) P50914"
      },
      "selected" : false
    }, {
      "data" : {
        "id" : "914",
        "source" : "162",
        "target" : "289",
        "selected" : false,
        "weight" : 1.0,
        "SUID" : 914,
        "name" : "Q13233 (-) P61513",
        "Edge_Id" : "605",
        "interaction" : "-",
        "shared_interaction" : "-",
        "shared_name" : "Q13233 (-) P61513"
      },
      "selected" : false
    }, {
      "data" : {
        "id" : "913",
        "source" : "162",
        "target" : "266",
        "selected" : false,
        "weight" : 1.0,
        "SUID" : 913,
        "name" : "Q13233 (-) Q14257",
        "Edge_Id" : "604",
        "interaction" : "-",
        "shared_interaction" : "-",
        "shared_name" : "Q13233 (-) Q14257"
      },
      "selected" : false
    }, {
      "data" : {
        "id" : "912",
        "source" : "162",
        "target" : "264",
        "selected" : false,
        "weight" : 1.0,
        "SUID" : 912,
        "name" : "Q13233 (-) P09211",
        "Edge_Id" : "603",
        "interaction" : "-",
        "shared_interaction" : "-",
        "shared_name" : "Q13233 (-) P09211"
      },
      "selected" : false
    }, {
      "data" : {
        "id" : "911",
        "source" : "162",
        "target" : "236",
        "selected" : false,
        "weight" : 1.0,
        "SUID" : 911,
        "name" : "Q13233 (-) P06748",
        "Edge_Id" : "602",
        "interaction" : "-",
        "shared_interaction" : "-",
        "shared_name" : "Q13233 (-) P06748"
      },
      "selected" : false
    }, {
      "data" : {
        "id" : "910",
        "source" : "162",
        "target" : "181",
        "selected" : false,
        "weight" : 1.0,
        "SUID" : 910,
        "name" : "Q13233 (-) P62701",
        "Edge_Id" : "601",
        "interaction" : "-",
        "shared_interaction" : "-",
        "shared_name" : "Q13233 (-) P62701"
      },
      "selected" : false
    }, {
      "data" : {
        "id" : "909",
        "source" : "161",
        "target" : "308",
        "selected" : false,
        "weight" : 1.0,
        "SUID" : 909,
        "name" : "Q13216 (-) O14949",
        "Edge_Id" : "600",
        "interaction" : "-",
        "shared_interaction" : "-",
        "shared_name" : "Q13216 (-) O14949"
      },
      "selected" : false
    }, {
      "data" : {
        "id" : "908",
        "source" : "161",
        "target" : "206",
        "selected" : false,
        "weight" : 1.0,
        "SUID" : 908,
        "name" : "Q13216 (-) Q99627",
        "Edge_Id" : "599",
        "interaction" : "-",
        "shared_interaction" : "-",
        "shared_name" : "Q13216 (-) Q99627"
      },
      "selected" : false
    }, {
      "data" : {
        "id" : "907",
        "source" : "160",
        "target" : "268",
        "selected" : false,
        "weight" : 1.0,
        "SUID" : 907,
        "name" : "P27348 (-) P07355",
        "Edge_Id" : "598",
        "interaction" : "-",
        "shared_interaction" : "-",
        "shared_name" : "P27348 (-) P07355"
      },
      "selected" : false
    }, {
      "data" : {
        "id" : "906",
        "source" : "160",
        "target" : "236",
        "selected" : false,
        "weight" : 1.0,
        "SUID" : 906,
        "name" : "P27348 (-) P06748",
        "Edge_Id" : "597",
        "interaction" : "-",
        "shared_interaction" : "-",
        "shared_name" : "P27348 (-) P06748"
      },
      "selected" : false
    }, {
      "data" : {
        "id" : "905",
        "source" : "160",
        "target" : "229",
        "selected" : false,
        "weight" : 1.0,
        "SUID" : 905,
        "name" : "P27348 (-) P22626",
        "Edge_Id" : "596",
        "interaction" : "-",
        "shared_interaction" : "-",
        "shared_name" : "P27348 (-) P22626"
      },
      "selected" : false
    }, {
      "data" : {
        "id" : "904",
        "source" : "160",
        "target" : "167",
        "selected" : false,
        "weight" : 1.0,
        "SUID" : 904,
        "name" : "P27348 (-) Q07955",
        "Edge_Id" : "595",
        "interaction" : "-",
        "shared_interaction" : "-",
        "shared_name" : "P27348 (-) Q07955"
      },
      "selected" : false
    }, {
      "data" : {
        "id" : "903",
        "source" : "159",
        "target" : "307",
        "selected" : false,
        "weight" : 1.0,
        "SUID" : 903,
        "name" : "Q13595 (-) P0CG48",
        "Edge_Id" : "594",
        "interaction" : "-",
        "shared_interaction" : "-",
        "shared_name" : "Q13595 (-) P0CG48"
      },
      "selected" : false
    }, {
      "data" : {
        "id" : "902",
        "source" : "159",
        "target" : "306",
        "selected" : false,
        "weight" : 1.0,
        "SUID" : 902,
        "name" : "Q13595 (-) P63165",
        "Edge_Id" : "593",
        "interaction" : "-",
        "shared_interaction" : "-",
        "shared_name" : "Q13595 (-) P63165"
      },
      "selected" : false
    }, {
      "data" : {
        "id" : "901",
        "source" : "159",
        "target" : "287",
        "selected" : false,
        "weight" : 1.0,
        "SUID" : 901,
        "name" : "Q13595 (-) P07910",
        "Edge_Id" : "592",
        "interaction" : "-",
        "shared_interaction" : "-",
        "shared_name" : "Q13595 (-) P07910"
      },
      "selected" : false
    }, {
      "data" : {
        "id" : "900",
        "source" : "159",
        "target" : "271",
        "selected" : false,
        "weight" : 1.0,
        "SUID" : 900,
        "name" : "Q13595 (-) Q13618",
        "Edge_Id" : "591",
        "interaction" : "-",
        "shared_interaction" : "-",
        "shared_name" : "Q13595 (-) Q13618"
      },
      "selected" : false
    }, {
      "data" : {
        "id" : "899",
        "source" : "159",
        "target" : "261",
        "selected" : false,
        "weight" : 1.0,
        "SUID" : 899,
        "name" : "Q13595 (-) Q6ZW49",
        "Edge_Id" : "590",
        "interaction" : "-",
        "shared_interaction" : "-",
        "shared_name" : "Q13595 (-) Q6ZW49"
      },
      "selected" : false
    }, {
      "data" : {
        "id" : "898",
        "source" : "159",
        "target" : "260",
        "selected" : false,
        "weight" : 1.0,
        "SUID" : 898,
        "name" : "Q13595 (-) P52272",
        "Edge_Id" : "589",
        "interaction" : "-",
        "shared_interaction" : "-",
        "shared_name" : "Q13595 (-) P52272"
      },
      "selected" : false
    }, {
      "data" : {
        "id" : "897",
        "source" : "159",
        "target" : "257",
        "selected" : false,
        "weight" : 1.0,
        "SUID" : 897,
        "name" : "Q13595 (-) P36873",
        "Edge_Id" : "588",
        "interaction" : "-",
        "shared_interaction" : "-",
        "shared_name" : "Q13595 (-) P36873"
      },
      "selected" : false
    }, {
      "data" : {
        "id" : "896",
        "source" : "159",
        "target" : "243",
        "selected" : false,
        "weight" : 1.0,
        "SUID" : 896,
        "name" : "Q13595 (-) Q15717",
        "Edge_Id" : "587",
        "interaction" : "-",
        "shared_interaction" : "-",
        "shared_name" : "Q13595 (-) Q15717"
      },
      "selected" : false
    }, {
      "data" : {
        "id" : "895",
        "source" : "159",
        "target" : "234",
        "selected" : false,
        "weight" : 1.0,
        "SUID" : 895,
        "name" : "Q13595 (-) P61956",
        "Edge_Id" : "586",
        "interaction" : "-",
        "shared_interaction" : "-",
        "shared_name" : "Q13595 (-) P61956"
      },
      "selected" : false
    }, {
      "data" : {
        "id" : "894",
        "source" : "159",
        "target" : "220",
        "selected" : false,
        "weight" : 1.0,
        "SUID" : 894,
        "name" : "Q13595 (-) P38919",
        "Edge_Id" : "585",
        "interaction" : "-",
        "shared_interaction" : "-",
        "shared_name" : "Q13595 (-) P38919"
      },
      "selected" : false
    }, {
      "data" : {
        "id" : "893",
        "source" : "159",
        "target" : "186",
        "selected" : false,
        "weight" : 1.0,
        "SUID" : 893,
        "name" : "Q13595 (-) P61326",
        "Edge_Id" : "584",
        "interaction" : "-",
        "shared_interaction" : "-",
        "shared_name" : "Q13595 (-) P61326"
      },
      "selected" : false
    }, {
      "data" : {
        "id" : "892",
        "source" : "159",
        "target" : "180",
        "selected" : false,
        "weight" : 1.0,
        "SUID" : 892,
        "name" : "Q13595 (-) Q12857",
        "Edge_Id" : "583",
        "interaction" : "-",
        "shared_interaction" : "-",
        "shared_name" : "Q13595 (-) Q12857"
      },
      "selected" : false
    }, {
      "data" : {
        "id" : "891",
        "source" : "159",
        "target" : "179",
        "selected" : false,
        "weight" : 1.0,
        "SUID" : 891,
        "name" : "Q13595 (-) Q99728",
        "Edge_Id" : "582",
        "interaction" : "-",
        "shared_interaction" : "-",
        "shared_name" : "Q13595 (-) Q99728"
      },
      "selected" : false
    }, {
      "data" : {
        "id" : "890",
        "source" : "159",
        "target" : "172",
        "selected" : false,
        "weight" : 1.0,
        "SUID" : 890,
        "name" : "Q13595 (-) Q9Y3D8",
        "Edge_Id" : "581",
        "interaction" : "-",
        "shared_interaction" : "-",
        "shared_name" : "Q13595 (-) Q9Y3D8"
      },
      "selected" : false
    }, {
      "data" : {
        "id" : "889",
        "source" : "159",
        "target" : "165",
        "selected" : false,
        "weight" : 1.0,
        "SUID" : 889,
        "name" : "Q13595 (-) Q13228",
        "Edge_Id" : "580",
        "interaction" : "-",
        "shared_interaction" : "-",
        "shared_name" : "Q13595 (-) Q13228"
      },
      "selected" : false
    }, {
      "data" : {
        "id" : "888",
        "source" : "158",
        "target" : "274",
        "selected" : false,
        "weight" : 1.0,
        "SUID" : 888,
        "name" : "P16150 (-) P26038",
        "Edge_Id" : "579",
        "interaction" : "-",
        "shared_interaction" : "-",
        "shared_name" : "P16150 (-) P26038"
      },
      "selected" : false
    }, {
      "data" : {
        "id" : "887",
        "source" : "158",
        "target" : "237",
        "selected" : false,
        "weight" : 1.0,
        "SUID" : 887,
        "name" : "P16150 (-) P17931",
        "Edge_Id" : "578",
        "interaction" : "-",
        "shared_interaction" : "-",
        "shared_name" : "P16150 (-) P17931"
      },
      "selected" : false
    }, {
      "data" : {
        "id" : "886",
        "source" : "157",
        "target" : "307",
        "selected" : false,
        "weight" : 1.0,
        "SUID" : 886,
        "name" : "P28070 (-) P0CG48",
        "Edge_Id" : "577",
        "interaction" : "-",
        "shared_interaction" : "-",
        "shared_name" : "P28070 (-) P0CG48"
      },
      "selected" : false
    }, {
      "data" : {
        "id" : "885",
        "source" : "157",
        "target" : "304",
        "selected" : false,
        "weight" : 1.0,
        "SUID" : 885,
        "name" : "P28070 (-) Q14164",
        "Edge_Id" : "576",
        "interaction" : "-",
        "shared_interaction" : "-",
        "shared_name" : "P28070 (-) Q14164"
      },
      "selected" : false
    }, {
      "data" : {
        "id" : "884",
        "source" : "157",
        "target" : "284",
        "selected" : false,
        "weight" : 1.0,
        "SUID" : 884,
        "name" : "P28070 (-) O15205",
        "Edge_Id" : "575",
        "interaction" : "-",
        "shared_interaction" : "-",
        "shared_name" : "P28070 (-) O15205"
      },
      "selected" : false
    }, {
      "data" : {
        "id" : "883",
        "source" : "157",
        "target" : "269",
        "selected" : false,
        "weight" : 1.0,
        "SUID" : 883,
        "name" : "P28070 (-) Q13616",
        "Edge_Id" : "574",
        "interaction" : "-",
        "shared_interaction" : "-",
        "shared_name" : "P28070 (-) Q13616"
      },
      "selected" : false
    }, {
      "data" : {
        "id" : "882",
        "source" : "157",
        "target" : "262",
        "selected" : false,
        "weight" : 1.0,
        "SUID" : 882,
        "name" : "P28070 (-) Q92466",
        "Edge_Id" : "573",
        "interaction" : "-",
        "shared_interaction" : "-",
        "shared_name" : "P28070 (-) Q92466"
      },
      "selected" : false
    }, {
      "data" : {
        "id" : "881",
        "source" : "157",
        "target" : "229",
        "selected" : false,
        "weight" : 1.0,
        "SUID" : 881,
        "name" : "P28070 (-) P22626",
        "Edge_Id" : "572",
        "interaction" : "-",
        "shared_interaction" : "-",
        "shared_name" : "P28070 (-) P22626"
      },
      "selected" : false
    }, {
      "data" : {
        "id" : "880",
        "source" : "157",
        "target" : "198",
        "selected" : false,
        "weight" : 1.0,
        "SUID" : 880,
        "name" : "P28070 (-) P13569",
        "Edge_Id" : "571",
        "interaction" : "-",
        "shared_interaction" : "-",
        "shared_name" : "P28070 (-) P13569"
      },
      "selected" : false
    }, {
      "data" : {
        "id" : "879",
        "source" : "157",
        "target" : "192",
        "selected" : false,
        "weight" : 1.0,
        "SUID" : 879,
        "name" : "P28070 (-) Q9UNM6",
        "Edge_Id" : "570",
        "interaction" : "-",
        "shared_interaction" : "-",
        "shared_name" : "P28070 (-) Q9UNM6"
      },
      "selected" : false
    }, {
      "data" : {
        "id" : "878",
        "source" : "157",
        "target" : "185",
        "selected" : false,
        "weight" : 1.0,
        "SUID" : 878,
        "name" : "P28070 (-) P49721",
        "Edge_Id" : "569",
        "interaction" : "-",
        "shared_interaction" : "-",
        "shared_name" : "P28070 (-) P49721"
      },
      "selected" : false
    }, {
      "data" : {
        "id" : "877",
        "source" : "157",
        "target" : "184",
        "selected" : false,
        "weight" : 1.0,
        "SUID" : 877,
        "name" : "P28070 (-) P05067",
        "Edge_Id" : "568",
        "interaction" : "-",
        "shared_interaction" : "-",
        "shared_name" : "P28070 (-) P05067"
      },
      "selected" : false
    }, {
      "data" : {
        "id" : "876",
        "source" : "157",
        "target" : "178",
        "selected" : false,
        "weight" : 1.0,
        "SUID" : 876,
        "name" : "P28070 (-) P01889",
        "Edge_Id" : "567",
        "interaction" : "-",
        "shared_interaction" : "-",
        "shared_name" : "P28070 (-) P01889"
      },
      "selected" : false
    }, {
      "data" : {
        "id" : "875",
        "source" : "157",
        "target" : "171",
        "selected" : false,
        "weight" : 1.0,
        "SUID" : 875,
        "name" : "P28070 (-) P16104",
        "Edge_Id" : "566",
        "interaction" : "-",
        "shared_interaction" : "-",
        "shared_name" : "P28070 (-) P16104"
      },
      "selected" : false
    }, {
      "data" : {
        "id" : "874",
        "source" : "156",
        "target" : "302",
        "selected" : false,
        "weight" : 1.0,
        "SUID" : 874,
        "name" : "P40337 (-) Q9NR31",
        "Edge_Id" : "565",
        "interaction" : "-",
        "shared_interaction" : "-",
        "shared_name" : "P40337 (-) Q9NR31"
      },
      "selected" : false
    }, {
      "data" : {
        "id" : "873",
        "source" : "156",
        "target" : "301",
        "selected" : false,
        "weight" : 1.0,
        "SUID" : 873,
        "name" : "P40337 (-) O94888",
        "Edge_Id" : "564",
        "interaction" : "-",
        "shared_interaction" : "-",
        "shared_name" : "P40337 (-) O94888"
      },
      "selected" : false
    }, {
      "data" : {
        "id" : "872",
        "source" : "156",
        "target" : "299",
        "selected" : false,
        "weight" : 1.0,
        "SUID" : 872,
        "name" : "P40337 (-) P50914",
        "Edge_Id" : "563",
        "interaction" : "-",
        "shared_interaction" : "-",
        "shared_name" : "P40337 (-) P50914"
      },
      "selected" : false
    }, {
      "data" : {
        "id" : "871",
        "source" : "156",
        "target" : "289",
        "selected" : false,
        "weight" : 1.0,
        "SUID" : 871,
        "name" : "P40337 (-) P61513",
        "Edge_Id" : "562",
        "interaction" : "-",
        "shared_interaction" : "-",
        "shared_name" : "P40337 (-) P61513"
      },
      "selected" : false
    }, {
      "data" : {
        "id" : "870",
        "source" : "156",
        "target" : "268",
        "selected" : false,
        "weight" : 1.0,
        "SUID" : 870,
        "name" : "P40337 (-) P07355",
        "Edge_Id" : "561",
        "interaction" : "-",
        "shared_interaction" : "-",
        "shared_name" : "P40337 (-) P07355"
      },
      "selected" : false
    }, {
      "data" : {
        "id" : "869",
        "source" : "156",
        "target" : "253",
        "selected" : false,
        "weight" : 1.0,
        "SUID" : 869,
        "name" : "P40337 (-) P08134",
        "Edge_Id" : "560",
        "interaction" : "-",
        "shared_interaction" : "-",
        "shared_name" : "P40337 (-) P08134"
      },
      "selected" : false
    }, {
      "data" : {
        "id" : "868",
        "source" : "156",
        "target" : "229",
        "selected" : false,
        "weight" : 1.0,
        "SUID" : 868,
        "name" : "P40337 (-) P22626",
        "Edge_Id" : "559",
        "interaction" : "-",
        "shared_interaction" : "-",
        "shared_name" : "P40337 (-) P22626"
      },
      "selected" : false
    }, {
      "data" : {
        "id" : "867",
        "source" : "156",
        "target" : "218",
        "selected" : false,
        "weight" : 1.0,
        "SUID" : 867,
        "name" : "P40337 (-) O95292",
        "Edge_Id" : "558",
        "interaction" : "-",
        "shared_interaction" : "-",
        "shared_name" : "P40337 (-) O95292"
      },
      "selected" : false
    }, {
      "data" : {
        "id" : "866",
        "source" : "155",
        "target" : "285",
        "selected" : false,
        "weight" : 1.0,
        "SUID" : 866,
        "name" : "O75955 (-) P60903",
        "Edge_Id" : "557",
        "interaction" : "-",
        "shared_interaction" : "-",
        "shared_name" : "O75955 (-) P60903"
      },
      "selected" : false
    }, {
      "data" : {
        "id" : "865",
        "source" : "155",
        "target" : "281",
        "selected" : false,
        "weight" : 1.0,
        "SUID" : 865,
        "name" : "O75955 (-) Q92520",
        "Edge_Id" : "556",
        "interaction" : "-",
        "shared_interaction" : "-",
        "shared_name" : "O75955 (-) Q92520"
      },
      "selected" : false
    }, {
      "data" : {
        "id" : "864",
        "source" : "155",
        "target" : "199",
        "selected" : false,
        "weight" : 1.0,
        "SUID" : 864,
        "name" : "O75955 (-) Q9UBI6",
        "Edge_Id" : "555",
        "interaction" : "-",
        "shared_interaction" : "-",
        "shared_name" : "O75955 (-) Q9UBI6"
      },
      "selected" : false
    }, {
      "data" : {
        "id" : "863",
        "source" : "154",
        "target" : "307",
        "selected" : false,
        "weight" : 1.0,
        "SUID" : 863,
        "name" : "O95777 (-) P0CG48",
        "Edge_Id" : "554",
        "interaction" : "-",
        "shared_interaction" : "-",
        "shared_name" : "O95777 (-) P0CG48"
      },
      "selected" : false
    }, {
      "data" : {
        "id" : "862",
        "source" : "154",
        "target" : "283",
        "selected" : false,
        "weight" : 1.0,
        "SUID" : 862,
        "name" : "O95777 (-) P83731",
        "Edge_Id" : "553",
        "interaction" : "-",
        "shared_interaction" : "-",
        "shared_name" : "O95777 (-) P83731"
      },
      "selected" : false
    }, {
      "data" : {
        "id" : "861",
        "source" : "154",
        "target" : "244",
        "selected" : false,
        "weight" : 1.0,
        "SUID" : 861,
        "name" : "O95777 (-) Q9BV44",
        "Edge_Id" : "552",
        "interaction" : "-",
        "shared_interaction" : "-",
        "shared_name" : "O95777 (-) Q9BV44"
      },
      "selected" : false
    }, {
      "data" : {
        "id" : "860",
        "source" : "154",
        "target" : "222",
        "selected" : false,
        "weight" : 1.0,
        "SUID" : 860,
        "name" : "O95777 (-) P78347",
        "Edge_Id" : "551",
        "interaction" : "-",
        "shared_interaction" : "-",
        "shared_name" : "O95777 (-) P78347"
      },
      "selected" : false
    }, {
      "data" : {
        "id" : "859",
        "source" : "154",
        "target" : "216",
        "selected" : false,
        "weight" : 1.0,
        "SUID" : 859,
        "name" : "O95777 (-) P14678",
        "Edge_Id" : "550",
        "interaction" : "-",
        "shared_interaction" : "-",
        "shared_name" : "O95777 (-) P14678"
      },
      "selected" : false
    }, {
      "data" : {
        "id" : "858",
        "source" : "154",
        "target" : "175",
        "selected" : false,
        "weight" : 1.0,
        "SUID" : 858,
        "name" : "O95777 (-) Q9UJ70",
        "Edge_Id" : "549",
        "interaction" : "-",
        "shared_interaction" : "-",
        "shared_name" : "O95777 (-) Q9UJ70"
      },
      "selected" : false
    }, {
      "data" : {
        "id" : "857",
        "source" : "154",
        "target" : "173",
        "selected" : false,
        "weight" : 1.0,
        "SUID" : 857,
        "name" : "O95777 (-) Q15004",
        "Edge_Id" : "548",
        "interaction" : "-",
        "shared_interaction" : "-",
        "shared_name" : "O95777 (-) Q15004"
      },
      "selected" : false
    }, {
      "data" : {
        "id" : "856",
        "source" : "153",
        "target" : "307",
        "selected" : false,
        "weight" : 1.0,
        "SUID" : 856,
        "name" : "Q9BR76 (-) P0CG48",
        "Edge_Id" : "547",
        "interaction" : "-",
        "shared_interaction" : "-",
        "shared_name" : "Q9BR76 (-) P0CG48"
      },
      "selected" : false
    }, {
      "data" : {
        "id" : "855",
        "source" : "153",
        "target" : "295",
        "selected" : false,
        "weight" : 1.0,
        "SUID" : 855,
        "name" : "Q9BR76 (-) P02751",
        "Edge_Id" : "546",
        "interaction" : "-",
        "shared_interaction" : "-",
        "shared_name" : "Q9BR76 (-) P02751"
      },
      "selected" : false
    }, {
      "data" : {
        "id" : "854",
        "source" : "153",
        "target" : "291",
        "selected" : false,
        "weight" : 1.0,
        "SUID" : 854,
        "name" : "Q9BR76 (-) P54274",
        "Edge_Id" : "545",
        "interaction" : "-",
        "shared_interaction" : "-",
        "shared_name" : "Q9BR76 (-) P54274"
      },
      "selected" : false
    }, {
      "data" : {
        "id" : "853",
        "source" : "153",
        "target" : "284",
        "selected" : false,
        "weight" : 1.0,
        "SUID" : 853,
        "name" : "Q9BR76 (-) O15205",
        "Edge_Id" : "544",
        "interaction" : "-",
        "shared_interaction" : "-",
        "shared_name" : "Q9BR76 (-) O15205"
      },
      "selected" : false
    }, {
      "data" : {
        "id" : "852",
        "source" : "153",
        "target" : "267",
        "selected" : false,
        "weight" : 1.0,
        "SUID" : 852,
        "name" : "Q9BR76 (-) Q14247",
        "Edge_Id" : "543",
        "interaction" : "-",
        "shared_interaction" : "-",
        "shared_name" : "Q9BR76 (-) Q14247"
      },
      "selected" : false
    }, {
      "data" : {
        "id" : "851",
        "source" : "153",
        "target" : "258",
        "selected" : false,
        "weight" : 1.0,
        "SUID" : 851,
        "name" : "Q9BR76 (-) P52292",
        "Edge_Id" : "542",
        "interaction" : "-",
        "shared_interaction" : "-",
        "shared_name" : "Q9BR76 (-) P52292"
      },
      "selected" : false
    }, {
      "data" : {
        "id" : "850",
        "source" : "153",
        "target" : "187",
        "selected" : false,
        "weight" : 1.0,
        "SUID" : 850,
        "name" : "Q9BR76 (-) Q9HA65",
        "Edge_Id" : "541",
        "interaction" : "-",
        "shared_interaction" : "-",
        "shared_name" : "Q9BR76 (-) Q9HA65"
      },
      "selected" : false
    }, {
      "data" : {
        "id" : "849",
        "source" : "152",
        "target" : "307",
        "selected" : false,
        "weight" : 1.0,
        "SUID" : 849,
        "name" : "P07741 (-) P0CG48",
        "Edge_Id" : "540",
        "interaction" : "-",
        "shared_interaction" : "-",
        "shared_name" : "P07741 (-) P0CG48"
      },
      "selected" : false
    }, {
      "data" : {
        "id" : "848",
        "source" : "152",
        "target" : "304",
        "selected" : false,
        "weight" : 1.0,
        "SUID" : 848,
        "name" : "P07741 (-) Q14164",
        "Edge_Id" : "539",
        "interaction" : "-",
        "shared_interaction" : "-",
        "shared_name" : "P07741 (-) Q14164"
      },
      "selected" : false
    }, {
      "data" : {
        "id" : "847",
        "source" : "152",
        "target" : "295",
        "selected" : false,
        "weight" : 1.0,
        "SUID" : 847,
        "name" : "P07741 (-) P02751",
        "Edge_Id" : "538",
        "interaction" : "-",
        "shared_interaction" : "-",
        "shared_name" : "P07741 (-) P02751"
      },
      "selected" : false
    }, {
      "data" : {
        "id" : "846",
        "source" : "152",
        "target" : "226",
        "selected" : false,
        "weight" : 1.0,
        "SUID" : 846,
        "name" : "P07741 (-) P13612",
        "Edge_Id" : "537",
        "interaction" : "-",
        "shared_interaction" : "-",
        "shared_name" : "P07741 (-) P13612"
      },
      "selected" : false
    }, {
      "data" : {
        "id" : "845",
        "source" : "152",
        "target" : "204",
        "selected" : false,
        "weight" : 1.0,
        "SUID" : 845,
        "name" : "P07741 (-) P16871",
        "Edge_Id" : "536",
        "interaction" : "-",
        "shared_interaction" : "-",
        "shared_name" : "P07741 (-) P16871"
      },
      "selected" : false
    }, {
      "data" : {
        "id" : "844",
        "source" : "152",
        "target" : "184",
        "selected" : false,
        "weight" : 1.0,
        "SUID" : 844,
        "name" : "P07741 (-) P05067",
        "Edge_Id" : "535",
        "interaction" : "-",
        "shared_interaction" : "-",
        "shared_name" : "P07741 (-) P05067"
      },
      "selected" : false
    }, {
      "data" : {
        "id" : "843",
        "source" : "152",
        "target" : "156",
        "selected" : false,
        "weight" : 1.0,
        "SUID" : 843,
        "name" : "P07741 (-) P40337",
        "Edge_Id" : "534",
        "interaction" : "-",
        "shared_interaction" : "-",
        "shared_name" : "P07741 (-) P40337"
      },
      "selected" : false
    }, {
      "data" : {
        "id" : "842",
        "source" : "151",
        "target" : "309",
        "selected" : false,
        "weight" : 1.0,
        "SUID" : 842,
        "name" : "Q504Q3 (-) P32969",
        "Edge_Id" : "533",
        "interaction" : "-",
        "shared_interaction" : "-",
        "shared_name" : "Q504Q3 (-) P32969"
      },
      "selected" : false
    }, {
      "data" : {
        "id" : "841",
        "source" : "151",
        "target" : "303",
        "selected" : false,
        "weight" : 1.0,
        "SUID" : 841,
        "name" : "Q504Q3 (-) Q14126",
        "Edge_Id" : "532",
        "interaction" : "-",
        "shared_interaction" : "-",
        "shared_name" : "Q504Q3 (-) Q14126"
      },
      "selected" : false
    }, {
      "data" : {
        "id" : "840",
        "source" : "151",
        "target" : "299",
        "selected" : false,
        "weight" : 1.0,
        "SUID" : 840,
        "name" : "Q504Q3 (-) P50914",
        "Edge_Id" : "531",
        "interaction" : "-",
        "shared_interaction" : "-",
        "shared_name" : "Q504Q3 (-) P50914"
      },
      "selected" : false
    }, {
      "data" : {
        "id" : "839",
        "source" : "151",
        "target" : "298",
        "selected" : false,
        "weight" : 1.0,
        "SUID" : 839,
        "name" : "Q504Q3 (-) P62070",
        "Edge_Id" : "530",
        "interaction" : "-",
        "shared_interaction" : "-",
        "shared_name" : "Q504Q3 (-) P62070"
      },
      "selected" : false
    }, {
      "data" : {
        "id" : "838",
        "source" : "151",
        "target" : "289",
        "selected" : false,
        "weight" : 1.0,
        "SUID" : 838,
        "name" : "Q504Q3 (-) P61513",
        "Edge_Id" : "529",
        "interaction" : "-",
        "shared_interaction" : "-",
        "shared_name" : "Q504Q3 (-) P61513"
      },
      "selected" : false
    }, {
      "data" : {
        "id" : "837",
        "source" : "151",
        "target" : "266",
        "selected" : false,
        "weight" : 1.0,
        "SUID" : 837,
        "name" : "Q504Q3 (-) Q14257",
        "Edge_Id" : "528",
        "interaction" : "-",
        "shared_interaction" : "-",
        "shared_name" : "Q504Q3 (-) Q14257"
      },
      "selected" : false
    }, {
      "data" : {
        "id" : "836",
        "source" : "151",
        "target" : "236",
        "selected" : false,
        "weight" : 1.0,
        "SUID" : 836,
        "name" : "Q504Q3 (-) P06748",
        "Edge_Id" : "527",
        "interaction" : "-",
        "shared_interaction" : "-",
        "shared_name" : "Q504Q3 (-) P06748"
      },
      "selected" : false
    }, {
      "data" : {
        "id" : "835",
        "source" : "151",
        "target" : "229",
        "selected" : false,
        "weight" : 1.0,
        "SUID" : 835,
        "name" : "Q504Q3 (-) P22626",
        "Edge_Id" : "526",
        "interaction" : "-",
        "shared_interaction" : "-",
        "shared_name" : "Q504Q3 (-) P22626"
      },
      "selected" : false
    }, {
      "data" : {
        "id" : "834",
        "source" : "151",
        "target" : "199",
        "selected" : false,
        "weight" : 1.0,
        "SUID" : 834,
        "name" : "Q504Q3 (-) Q9UBI6",
        "Edge_Id" : "525",
        "interaction" : "-",
        "shared_interaction" : "-",
        "shared_name" : "Q504Q3 (-) Q9UBI6"
      },
      "selected" : false
    }, {
      "data" : {
        "id" : "833",
        "source" : "151",
        "target" : "189",
        "selected" : false,
        "weight" : 1.0,
        "SUID" : 833,
        "name" : "Q504Q3 (-) P22087",
        "Edge_Id" : "524",
        "interaction" : "-",
        "shared_interaction" : "-",
        "shared_name" : "Q504Q3 (-) P22087"
      },
      "selected" : false
    }, {
      "data" : {
        "id" : "832",
        "source" : "151",
        "target" : "188",
        "selected" : false,
        "weight" : 1.0,
        "SUID" : 832,
        "name" : "Q504Q3 (-) Q9NYF8",
        "Edge_Id" : "523",
        "interaction" : "-",
        "shared_interaction" : "-",
        "shared_name" : "Q504Q3 (-) Q9NYF8"
      },
      "selected" : false
    }, {
      "data" : {
        "id" : "831",
        "source" : "151",
        "target" : "181",
        "selected" : false,
        "weight" : 1.0,
        "SUID" : 831,
        "name" : "Q504Q3 (-) P62701",
        "Edge_Id" : "522",
        "interaction" : "-",
        "shared_interaction" : "-",
        "shared_name" : "Q504Q3 (-) P62701"
      },
      "selected" : false
    }, {
      "data" : {
        "id" : "830",
        "source" : "151",
        "target" : "167",
        "selected" : false,
        "weight" : 1.0,
        "SUID" : 830,
        "name" : "Q504Q3 (-) Q07955",
        "Edge_Id" : "521",
        "interaction" : "-",
        "shared_interaction" : "-",
        "shared_name" : "Q504Q3 (-) Q07955"
      },
      "selected" : false
    }, {
      "data" : {
        "id" : "829",
        "source" : "150",
        "target" : "299",
        "selected" : false,
        "weight" : 1.0,
        "SUID" : 829,
        "name" : "P35558 (-) P50914",
        "Edge_Id" : "520",
        "interaction" : "-",
        "shared_interaction" : "-",
        "shared_name" : "P35558 (-) P50914"
      },
      "selected" : false
    }, {
      "data" : {
        "id" : "828",
        "source" : "150",
        "target" : "157",
        "selected" : false,
        "weight" : 1.0,
        "SUID" : 828,
        "name" : "P35558 (-) P28070",
        "Edge_Id" : "519",
        "interaction" : "-",
        "shared_interaction" : "-",
        "shared_name" : "P35558 (-) P28070"
      },
      "selected" : false
    }, {
      "data" : {
        "id" : "827",
        "source" : "149",
        "target" : "157",
        "selected" : false,
        "weight" : 1.0,
        "SUID" : 827,
        "name" : "P55036 (-) P28070",
        "Edge_Id" : "518",
        "interaction" : "-",
        "shared_interaction" : "-",
        "shared_name" : "P55036 (-) P28070"
      },
      "selected" : false
    }, {
      "data" : {
        "id" : "826",
        "source" : "148",
        "target" : "301",
        "selected" : false,
        "weight" : 1.0,
        "SUID" : 826,
        "name" : "O95155 (-) O94888",
        "Edge_Id" : "517",
        "interaction" : "-",
        "shared_interaction" : "-",
        "shared_name" : "O95155 (-) O94888"
      },
      "selected" : false
    }, {
      "data" : {
        "id" : "825",
        "source" : "148",
        "target" : "166",
        "selected" : false,
        "weight" : 1.0,
        "SUID" : 825,
        "name" : "O95155 (-) Q9Y3A5",
        "Edge_Id" : "516",
        "interaction" : "-",
        "shared_interaction" : "-",
        "shared_name" : "O95155 (-) Q9Y3A5"
      },
      "selected" : false
    }, {
      "data" : {
        "id" : "824",
        "source" : "147",
        "target" : "236",
        "selected" : false,
        "weight" : 1.0,
        "SUID" : 824,
        "name" : "O00257 (-) P06748",
        "Edge_Id" : "515",
        "interaction" : "-",
        "shared_interaction" : "-",
        "shared_name" : "O00257 (-) P06748"
      },
      "selected" : false
    }, {
      "data" : {
        "id" : "823",
        "source" : "146",
        "target" : "252",
        "selected" : false,
        "weight" : 1.0,
        "SUID" : 823,
        "name" : "O00255 (-) Q6FI13",
        "Edge_Id" : "514",
        "interaction" : "-",
        "shared_interaction" : "-",
        "shared_name" : "O00255 (-) Q6FI13"
      },
      "selected" : false
    }, {
      "data" : {
        "id" : "822",
        "source" : "145",
        "target" : "299",
        "selected" : false,
        "weight" : 1.0,
        "SUID" : 822,
        "name" : "P32121 (-) P50914",
        "Edge_Id" : "513",
        "interaction" : "-",
        "shared_interaction" : "-",
        "shared_name" : "P32121 (-) P50914"
      },
      "selected" : false
    }, {
      "data" : {
        "id" : "821",
        "source" : "145",
        "target" : "268",
        "selected" : false,
        "weight" : 1.0,
        "SUID" : 821,
        "name" : "P32121 (-) P07355",
        "Edge_Id" : "512",
        "interaction" : "-",
        "shared_interaction" : "-",
        "shared_name" : "P32121 (-) P07355"
      },
      "selected" : false
    }, {
      "data" : {
        "id" : "820",
        "source" : "145",
        "target" : "236",
        "selected" : false,
        "weight" : 1.0,
        "SUID" : 820,
        "name" : "P32121 (-) P06748",
        "Edge_Id" : "511",
        "interaction" : "-",
        "shared_interaction" : "-",
        "shared_name" : "P32121 (-) P06748"
      },
      "selected" : false
    }, {
      "data" : {
        "id" : "819",
        "source" : "145",
        "target" : "229",
        "selected" : false,
        "weight" : 1.0,
        "SUID" : 819,
        "name" : "P32121 (-) P22626",
        "Edge_Id" : "510",
        "interaction" : "-",
        "shared_interaction" : "-",
        "shared_name" : "P32121 (-) P22626"
      },
      "selected" : false
    }, {
      "data" : {
        "id" : "818",
        "source" : "145",
        "target" : "189",
        "selected" : false,
        "weight" : 1.0,
        "SUID" : 818,
        "name" : "P32121 (-) P22087",
        "Edge_Id" : "509",
        "interaction" : "-",
        "shared_interaction" : "-",
        "shared_name" : "P32121 (-) P22087"
      },
      "selected" : false
    }, {
      "data" : {
        "id" : "817",
        "source" : "145",
        "target" : "188",
        "selected" : false,
        "weight" : 1.0,
        "SUID" : 817,
        "name" : "P32121 (-) Q9NYF8",
        "Edge_Id" : "508",
        "interaction" : "-",
        "shared_interaction" : "-",
        "shared_name" : "P32121 (-) Q9NYF8"
      },
      "selected" : false
    }, {
      "data" : {
        "id" : "816",
        "source" : "145",
        "target" : "181",
        "selected" : false,
        "weight" : 1.0,
        "SUID" : 816,
        "name" : "P32121 (-) P62701",
        "Edge_Id" : "507",
        "interaction" : "-",
        "shared_interaction" : "-",
        "shared_name" : "P32121 (-) P62701"
      },
      "selected" : false
    }, {
      "data" : {
        "id" : "815",
        "source" : "144",
        "target" : "307",
        "selected" : false,
        "weight" : 1.0,
        "SUID" : 815,
        "name" : "P54727 (-) P0CG48",
        "Edge_Id" : "506",
        "interaction" : "-",
        "shared_interaction" : "-",
        "shared_name" : "P54727 (-) P0CG48"
      },
      "selected" : false
    }, {
      "data" : {
        "id" : "814",
        "source" : "144",
        "target" : "301",
        "selected" : false,
        "weight" : 1.0,
        "SUID" : 814,
        "name" : "P54727 (-) O94888",
        "Edge_Id" : "505",
        "interaction" : "-",
        "shared_interaction" : "-",
        "shared_name" : "P54727 (-) O94888"
      },
      "selected" : false
    }, {
      "data" : {
        "id" : "813",
        "source" : "144",
        "target" : "280",
        "selected" : false,
        "weight" : 1.0,
        "SUID" : 813,
        "name" : "P54727 (-) P63220",
        "Edge_Id" : "504",
        "interaction" : "-",
        "shared_interaction" : "-",
        "shared_name" : "P54727 (-) P63220"
      },
      "selected" : false
    }, {
      "data" : {
        "id" : "812",
        "source" : "144",
        "target" : "278",
        "selected" : false,
        "weight" : 1.0,
        "SUID" : 812,
        "name" : "P54727 (-) P35270",
        "Edge_Id" : "503",
        "interaction" : "-",
        "shared_interaction" : "-",
        "shared_name" : "P54727 (-) P35270"
      },
      "selected" : false
    }, {
      "data" : {
        "id" : "811",
        "source" : "144",
        "target" : "243",
        "selected" : false,
        "weight" : 1.0,
        "SUID" : 811,
        "name" : "P54727 (-) Q15717",
        "Edge_Id" : "502",
        "interaction" : "-",
        "shared_interaction" : "-",
        "shared_name" : "P54727 (-) Q15717"
      },
      "selected" : false
    }, {
      "data" : {
        "id" : "810",
        "source" : "144",
        "target" : "234",
        "selected" : false,
        "weight" : 1.0,
        "SUID" : 810,
        "name" : "P54727 (-) P61956",
        "Edge_Id" : "501",
        "interaction" : "-",
        "shared_interaction" : "-",
        "shared_name" : "P54727 (-) P61956"
      },
      "selected" : false
    }, {
      "data" : {
        "id" : "809",
        "source" : "144",
        "target" : "222",
        "selected" : false,
        "weight" : 1.0,
        "SUID" : 809,
        "name" : "P54727 (-) P78347",
        "Edge_Id" : "500",
        "interaction" : "-",
        "shared_interaction" : "-",
        "shared_name" : "P54727 (-) P78347"
      },
      "selected" : false
    }, {
      "data" : {
        "id" : "808",
        "source" : "144",
        "target" : "220",
        "selected" : false,
        "weight" : 1.0,
        "SUID" : 808,
        "name" : "P54727 (-) P38919",
        "Edge_Id" : "499",
        "interaction" : "-",
        "shared_interaction" : "-",
        "shared_name" : "P54727 (-) P38919"
      },
      "selected" : false
    }, {
      "data" : {
        "id" : "807",
        "source" : "144",
        "target" : "215",
        "selected" : false,
        "weight" : 1.0,
        "SUID" : 807,
        "name" : "P54727 (-) O60664",
        "Edge_Id" : "498",
        "interaction" : "-",
        "shared_interaction" : "-",
        "shared_name" : "P54727 (-) O60664"
      },
      "selected" : false
    }, {
      "data" : {
        "id" : "806",
        "source" : "144",
        "target" : "194",
        "selected" : false,
        "weight" : 1.0,
        "SUID" : 806,
        "name" : "P54727 (-) P78318",
        "Edge_Id" : "497",
        "interaction" : "-",
        "shared_interaction" : "-",
        "shared_name" : "P54727 (-) P78318"
      },
      "selected" : false
    }, {
      "data" : {
        "id" : "805",
        "source" : "144",
        "target" : "192",
        "selected" : false,
        "weight" : 1.0,
        "SUID" : 805,
        "name" : "P54727 (-) Q9UNM6",
        "Edge_Id" : "496",
        "interaction" : "-",
        "shared_interaction" : "-",
        "shared_name" : "P54727 (-) Q9UNM6"
      },
      "selected" : false
    }, {
      "data" : {
        "id" : "804",
        "source" : "144",
        "target" : "185",
        "selected" : false,
        "weight" : 1.0,
        "SUID" : 804,
        "name" : "P54727 (-) P49721",
        "Edge_Id" : "495",
        "interaction" : "-",
        "shared_interaction" : "-",
        "shared_name" : "P54727 (-) P49721"
      },
      "selected" : false
    }, {
      "data" : {
        "id" : "803",
        "source" : "144",
        "target" : "170",
        "selected" : false,
        "weight" : 1.0,
        "SUID" : 803,
        "name" : "P54727 (-) P08670",
        "Edge_Id" : "494",
        "interaction" : "-",
        "shared_interaction" : "-",
        "shared_name" : "P54727 (-) P08670"
      },
      "selected" : false
    }, {
      "data" : {
        "id" : "802",
        "source" : "144",
        "target" : "149",
        "selected" : false,
        "weight" : 1.0,
        "SUID" : 802,
        "name" : "P54727 (-) P55036",
        "Edge_Id" : "493",
        "interaction" : "-",
        "shared_interaction" : "-",
        "shared_name" : "P54727 (-) P55036"
      },
      "selected" : false
    }, {
      "data" : {
        "id" : "801",
        "source" : "143",
        "target" : "307",
        "selected" : false,
        "weight" : 1.0,
        "SUID" : 801,
        "name" : "Q6UXN9 (-) P0CG48",
        "Edge_Id" : "492",
        "interaction" : "-",
        "shared_interaction" : "-",
        "shared_name" : "Q6UXN9 (-) P0CG48"
      },
      "selected" : false
    }, {
      "data" : {
        "id" : "800",
        "source" : "143",
        "target" : "305",
        "selected" : false,
        "weight" : 1.0,
        "SUID" : 800,
        "name" : "Q6UXN9 (-) P34947",
        "Edge_Id" : "491",
        "interaction" : "-",
        "shared_interaction" : "-",
        "shared_name" : "Q6UXN9 (-) P34947"
      },
      "selected" : false
    }, {
      "data" : {
        "id" : "799",
        "source" : "143",
        "target" : "293",
        "selected" : false,
        "weight" : 1.0,
        "SUID" : 799,
        "name" : "Q6UXN9 (-) P62136",
        "Edge_Id" : "490",
        "interaction" : "-",
        "shared_interaction" : "-",
        "shared_name" : "Q6UXN9 (-) P62136"
      },
      "selected" : false
    }, {
      "data" : {
        "id" : "798",
        "source" : "143",
        "target" : "276",
        "selected" : false,
        "weight" : 1.0,
        "SUID" : 798,
        "name" : "Q6UXN9 (-) Q13620",
        "Edge_Id" : "489",
        "interaction" : "-",
        "shared_interaction" : "-",
        "shared_name" : "Q6UXN9 (-) Q13620"
      },
      "selected" : false
    }, {
      "data" : {
        "id" : "797",
        "source" : "143",
        "target" : "272",
        "selected" : false,
        "weight" : 1.0,
        "SUID" : 797,
        "name" : "Q6UXN9 (-) Q13619",
        "Edge_Id" : "488",
        "interaction" : "-",
        "shared_interaction" : "-",
        "shared_name" : "Q6UXN9 (-) Q13619"
      },
      "selected" : false
    }, {
      "data" : {
        "id" : "796",
        "source" : "143",
        "target" : "261",
        "selected" : false,
        "weight" : 1.0,
        "SUID" : 796,
        "name" : "Q6UXN9 (-) Q6ZW49",
        "Edge_Id" : "487",
        "interaction" : "-",
        "shared_interaction" : "-",
        "shared_name" : "Q6UXN9 (-) Q6ZW49"
      },
      "selected" : false
    }, {
      "data" : {
        "id" : "795",
        "source" : "143",
        "target" : "257",
        "selected" : false,
        "weight" : 1.0,
        "SUID" : 795,
        "name" : "Q6UXN9 (-) P36873",
        "Edge_Id" : "486",
        "interaction" : "-",
        "shared_interaction" : "-",
        "shared_name" : "Q6UXN9 (-) P36873"
      },
      "selected" : false
    }, {
      "data" : {
        "id" : "794",
        "source" : "143",
        "target" : "255",
        "selected" : false,
        "weight" : 1.0,
        "SUID" : 794,
        "name" : "Q6UXN9 (-) P24928",
        "Edge_Id" : "485",
        "interaction" : "-",
        "shared_interaction" : "-",
        "shared_name" : "Q6UXN9 (-) P24928"
      },
      "selected" : false
    }, {
      "data" : {
        "id" : "793",
        "source" : "143",
        "target" : "254",
        "selected" : false,
        "weight" : 1.0,
        "SUID" : 793,
        "name" : "Q6UXN9 (-) P09651",
        "Edge_Id" : "484",
        "interaction" : "-",
        "shared_interaction" : "-",
        "shared_name" : "Q6UXN9 (-) P09651"
      },
      "selected" : false
    }, {
      "data" : {
        "id" : "792",
        "source" : "143",
        "target" : "245",
        "selected" : false,
        "weight" : 1.0,
        "SUID" : 792,
        "name" : "Q6UXN9 (-) P11142",
        "Edge_Id" : "483",
        "interaction" : "-",
        "shared_interaction" : "-",
        "shared_name" : "Q6UXN9 (-) P11142"
      },
      "selected" : false
    }, {
      "data" : {
        "id" : "791",
        "source" : "143",
        "target" : "230",
        "selected" : false,
        "weight" : 1.0,
        "SUID" : 791,
        "name" : "Q6UXN9 (-) P17987",
        "Edge_Id" : "482",
        "interaction" : "-",
        "shared_interaction" : "-",
        "shared_name" : "Q6UXN9 (-) P17987"
      },
      "selected" : false
    }, {
      "data" : {
        "id" : "790",
        "source" : "143",
        "target" : "175",
        "selected" : false,
        "weight" : 1.0,
        "SUID" : 790,
        "name" : "Q6UXN9 (-) Q9UJ70",
        "Edge_Id" : "481",
        "interaction" : "-",
        "shared_interaction" : "-",
        "shared_name" : "Q6UXN9 (-) Q9UJ70"
      },
      "selected" : false
    }, {
      "data" : {
        "id" : "789",
        "source" : "142",
        "target" : "290",
        "selected" : false,
        "weight" : 1.0,
        "SUID" : 789,
        "name" : "Q8TDY2 (-) Q9UPN9",
        "Edge_Id" : "480",
        "interaction" : "-",
        "shared_interaction" : "-",
        "shared_name" : "Q8TDY2 (-) Q9UPN9"
      },
      "selected" : false
    }, {
      "data" : {
        "id" : "788",
        "source" : "142",
        "target" : "229",
        "selected" : false,
        "weight" : 1.0,
        "SUID" : 788,
        "name" : "Q8TDY2 (-) P22626",
        "Edge_Id" : "479",
        "interaction" : "-",
        "shared_interaction" : "-",
        "shared_name" : "Q8TDY2 (-) P22626"
      },
      "selected" : false
    }, {
      "data" : {
        "id" : "787",
        "source" : "141",
        "target" : "238",
        "selected" : false,
        "weight" : 1.0,
        "SUID" : 787,
        "name" : "P32119 (-) Q13162",
        "Edge_Id" : "478",
        "interaction" : "-",
        "shared_interaction" : "-",
        "shared_name" : "P32119 (-) Q13162"
      },
      "selected" : false
    }, {
      "data" : {
        "id" : "786",
        "source" : "140",
        "target" : "239",
        "selected" : false,
        "weight" : 1.0,
        "SUID" : 786,
        "name" : "P63279 (-) P50895",
        "Edge_Id" : "477",
        "interaction" : "-",
        "shared_interaction" : "-",
        "shared_name" : "P63279 (-) P50895"
      },
      "selected" : false
    }, {
      "data" : {
        "id" : "785",
        "source" : "140",
        "target" : "167",
        "selected" : false,
        "weight" : 1.0,
        "SUID" : 785,
        "name" : "P63279 (-) Q07955",
        "Edge_Id" : "476",
        "interaction" : "-",
        "shared_interaction" : "-",
        "shared_name" : "P63279 (-) Q07955"
      },
      "selected" : false
    }, {
      "data" : {
        "id" : "784",
        "source" : "139",
        "target" : "307",
        "selected" : false,
        "weight" : 1.0,
        "SUID" : 784,
        "name" : "P00403 (-) P0CG48",
        "Edge_Id" : "475",
        "interaction" : "-",
        "shared_interaction" : "-",
        "shared_name" : "P00403 (-) P0CG48"
      },
      "selected" : false
    }, {
      "data" : {
        "id" : "783",
        "source" : "139",
        "target" : "295",
        "selected" : false,
        "weight" : 1.0,
        "SUID" : 783,
        "name" : "P00403 (-) P02751",
        "Edge_Id" : "474",
        "interaction" : "-",
        "shared_interaction" : "-",
        "shared_name" : "P00403 (-) P02751"
      },
      "selected" : false
    }, {
      "data" : {
        "id" : "782",
        "source" : "139",
        "target" : "251",
        "selected" : false,
        "weight" : 1.0,
        "SUID" : 782,
        "name" : "P00403 (-) P24941",
        "Edge_Id" : "473",
        "interaction" : "-",
        "shared_interaction" : "-",
        "shared_name" : "P00403 (-) P24941"
      },
      "selected" : false
    }, {
      "data" : {
        "id" : "781",
        "source" : "139",
        "target" : "241",
        "selected" : false,
        "weight" : 1.0,
        "SUID" : 781,
        "name" : "P00403 (-) P03372",
        "Edge_Id" : "472",
        "interaction" : "-",
        "shared_interaction" : "-",
        "shared_name" : "P00403 (-) P03372"
      },
      "selected" : false
    }, {
      "data" : {
        "id" : "780",
        "source" : "139",
        "target" : "225",
        "selected" : false,
        "weight" : 1.0,
        "SUID" : 780,
        "name" : "P00403 (-) Q14197",
        "Edge_Id" : "471",
        "interaction" : "-",
        "shared_interaction" : "-",
        "shared_name" : "P00403 (-) Q14197"
      },
      "selected" : false
    }, {
      "data" : {
        "id" : "779",
        "source" : "139",
        "target" : "196",
        "selected" : false,
        "weight" : 1.0,
        "SUID" : 779,
        "name" : "P00403 (-) O60216",
        "Edge_Id" : "470",
        "interaction" : "-",
        "shared_interaction" : "-",
        "shared_name" : "P00403 (-) O60216"
      },
      "selected" : false
    }, {
      "data" : {
        "id" : "778",
        "source" : "139",
        "target" : "178",
        "selected" : false,
        "weight" : 1.0,
        "SUID" : 778,
        "name" : "P00403 (-) P01889",
        "Edge_Id" : "469",
        "interaction" : "-",
        "shared_interaction" : "-",
        "shared_name" : "P00403 (-) P01889"
      },
      "selected" : false
    }, {
      "data" : {
        "id" : "777",
        "source" : "138",
        "target" : "289",
        "selected" : false,
        "weight" : 1.0,
        "SUID" : 777,
        "name" : "Q5UIP0 (-) P61513",
        "Edge_Id" : "468",
        "interaction" : "-",
        "shared_interaction" : "-",
        "shared_name" : "Q5UIP0 (-) P61513"
      },
      "selected" : false
    }, {
      "data" : {
        "id" : "776",
        "source" : "138",
        "target" : "202",
        "selected" : false,
        "weight" : 1.0,
        "SUID" : 776,
        "name" : "Q5UIP0 (-) Q9BVK6",
        "Edge_Id" : "467",
        "interaction" : "-",
        "shared_interaction" : "-",
        "shared_name" : "Q5UIP0 (-) Q9BVK6"
      },
      "selected" : false
    }, {
      "data" : {
        "id" : "775",
        "source" : "137",
        "target" : "189",
        "selected" : false,
        "weight" : 1.0,
        "SUID" : 775,
        "name" : "P84243 (-) P22087",
        "Edge_Id" : "466",
        "interaction" : "-",
        "shared_interaction" : "-",
        "shared_name" : "P84243 (-) P22087"
      },
      "selected" : false
    }, {
      "data" : {
        "id" : "774",
        "source" : "137",
        "target" : "168",
        "selected" : false,
        "weight" : 1.0,
        "SUID" : 774,
        "name" : "P84243 (-) Q96TA1",
        "Edge_Id" : "465",
        "interaction" : "-",
        "shared_interaction" : "-",
        "shared_name" : "P84243 (-) Q96TA1"
      },
      "selected" : false
    }, {
      "data" : {
        "id" : "773",
        "source" : "136",
        "target" : "309",
        "selected" : false,
        "weight" : 1.0,
        "SUID" : 773,
        "name" : "P56537 (-) P32969",
        "Edge_Id" : "464",
        "interaction" : "-",
        "shared_interaction" : "-",
        "shared_name" : "P56537 (-) P32969"
      },
      "selected" : false
    }, {
      "data" : {
        "id" : "772",
        "source" : "136",
        "target" : "289",
        "selected" : false,
        "weight" : 1.0,
        "SUID" : 772,
        "name" : "P56537 (-) P61513",
        "Edge_Id" : "463",
        "interaction" : "-",
        "shared_interaction" : "-",
        "shared_name" : "P56537 (-) P61513"
      },
      "selected" : false
    }, {
      "data" : {
        "id" : "771",
        "source" : "136",
        "target" : "268",
        "selected" : false,
        "weight" : 1.0,
        "SUID" : 771,
        "name" : "P56537 (-) P07355",
        "Edge_Id" : "462",
        "interaction" : "-",
        "shared_interaction" : "-",
        "shared_name" : "P56537 (-) P07355"
      },
      "selected" : false
    }, {
      "data" : {
        "id" : "770",
        "source" : "136",
        "target" : "189",
        "selected" : false,
        "weight" : 1.0,
        "SUID" : 770,
        "name" : "P56537 (-) P22087",
        "Edge_Id" : "461",
        "interaction" : "-",
        "shared_interaction" : "-",
        "shared_name" : "P56537 (-) P22087"
      },
      "selected" : false
    }, {
      "data" : {
        "id" : "769",
        "source" : "136",
        "target" : "181",
        "selected" : false,
        "weight" : 1.0,
        "SUID" : 769,
        "name" : "P56537 (-) P62701",
        "Edge_Id" : "460",
        "interaction" : "-",
        "shared_interaction" : "-",
        "shared_name" : "P56537 (-) P62701"
      },
      "selected" : false
    }, {
      "data" : {
        "id" : "768",
        "source" : "135",
        "target" : "289",
        "selected" : false,
        "weight" : 1.0,
        "SUID" : 768,
        "name" : "P63244 (-) P61513",
        "Edge_Id" : "459",
        "interaction" : "-",
        "shared_interaction" : "-",
        "shared_name" : "P63244 (-) P61513"
      },
      "selected" : false
    }, {
      "data" : {
        "id" : "767",
        "source" : "135",
        "target" : "268",
        "selected" : false,
        "weight" : 1.0,
        "SUID" : 767,
        "name" : "P63244 (-) P07355",
        "Edge_Id" : "458",
        "interaction" : "-",
        "shared_interaction" : "-",
        "shared_name" : "P63244 (-) P07355"
      },
      "selected" : false
    }, {
      "data" : {
        "id" : "766",
        "source" : "134",
        "target" : "290",
        "selected" : false,
        "weight" : 1.0,
        "SUID" : 766,
        "name" : "Q08945 (-) Q9UPN9",
        "Edge_Id" : "457",
        "interaction" : "-",
        "shared_interaction" : "-",
        "shared_name" : "Q08945 (-) Q9UPN9"
      },
      "selected" : false
    }, {
      "data" : {
        "id" : "765",
        "source" : "133",
        "target" : "307",
        "selected" : false,
        "weight" : 1.0,
        "SUID" : 765,
        "name" : "O00299 (-) P0CG48",
        "Edge_Id" : "456",
        "interaction" : "-",
        "shared_interaction" : "-",
        "shared_name" : "O00299 (-) P0CG48"
      },
      "selected" : false
    }, {
      "data" : {
        "id" : "764",
        "source" : "133",
        "target" : "305",
        "selected" : false,
        "weight" : 1.0,
        "SUID" : 764,
        "name" : "O00299 (-) P34947",
        "Edge_Id" : "455",
        "interaction" : "-",
        "shared_interaction" : "-",
        "shared_name" : "O00299 (-) P34947"
      },
      "selected" : false
    }, {
      "data" : {
        "id" : "763",
        "source" : "133",
        "target" : "304",
        "selected" : false,
        "weight" : 1.0,
        "SUID" : 763,
        "name" : "O00299 (-) Q14164",
        "Edge_Id" : "454",
        "interaction" : "-",
        "shared_interaction" : "-",
        "shared_name" : "O00299 (-) Q14164"
      },
      "selected" : false
    }, {
      "data" : {
        "id" : "762",
        "source" : "133",
        "target" : "295",
        "selected" : false,
        "weight" : 1.0,
        "SUID" : 762,
        "name" : "O00299 (-) P02751",
        "Edge_Id" : "453",
        "interaction" : "-",
        "shared_interaction" : "-",
        "shared_name" : "O00299 (-) P02751"
      },
      "selected" : false
    }, {
      "data" : {
        "id" : "761",
        "source" : "133",
        "target" : "251",
        "selected" : false,
        "weight" : 1.0,
        "SUID" : 761,
        "name" : "O00299 (-) P24941",
        "Edge_Id" : "452",
        "interaction" : "-",
        "shared_interaction" : "-",
        "shared_name" : "O00299 (-) P24941"
      },
      "selected" : false
    }, {
      "data" : {
        "id" : "760",
        "source" : "133",
        "target" : "247",
        "selected" : false,
        "weight" : 1.0,
        "SUID" : 760,
        "name" : "O00299 (-) Q99972",
        "Edge_Id" : "451",
        "interaction" : "-",
        "shared_interaction" : "-",
        "shared_name" : "O00299 (-) Q99972"
      },
      "selected" : false
    }, {
      "data" : {
        "id" : "759",
        "source" : "133",
        "target" : "241",
        "selected" : false,
        "weight" : 1.0,
        "SUID" : 759,
        "name" : "O00299 (-) P03372",
        "Edge_Id" : "450",
        "interaction" : "-",
        "shared_interaction" : "-",
        "shared_name" : "O00299 (-) P03372"
      },
      "selected" : false
    }, {
      "data" : {
        "id" : "758",
        "source" : "133",
        "target" : "238",
        "selected" : false,
        "weight" : 1.0,
        "SUID" : 758,
        "name" : "O00299 (-) Q13162",
        "Edge_Id" : "449",
        "interaction" : "-",
        "shared_interaction" : "-",
        "shared_name" : "O00299 (-) Q13162"
      },
      "selected" : false
    }, {
      "data" : {
        "id" : "757",
        "source" : "133",
        "target" : "226",
        "selected" : false,
        "weight" : 1.0,
        "SUID" : 757,
        "name" : "O00299 (-) P13612",
        "Edge_Id" : "448",
        "interaction" : "-",
        "shared_interaction" : "-",
        "shared_name" : "O00299 (-) P13612"
      },
      "selected" : false
    }, {
      "data" : {
        "id" : "756",
        "source" : "133",
        "target" : "208",
        "selected" : false,
        "weight" : 1.0,
        "SUID" : 756,
        "name" : "O00299 (-) P15336",
        "Edge_Id" : "447",
        "interaction" : "-",
        "shared_interaction" : "-",
        "shared_name" : "O00299 (-) P15336"
      },
      "selected" : false
    }, {
      "data" : {
        "id" : "755",
        "source" : "133",
        "target" : "204",
        "selected" : false,
        "weight" : 1.0,
        "SUID" : 755,
        "name" : "O00299 (-) P16871",
        "Edge_Id" : "446",
        "interaction" : "-",
        "shared_interaction" : "-",
        "shared_name" : "O00299 (-) P16871"
      },
      "selected" : false
    }, {
      "data" : {
        "id" : "754",
        "source" : "133",
        "target" : "195",
        "selected" : false,
        "weight" : 1.0,
        "SUID" : 754,
        "name" : "O00299 (-) Q6EEV6",
        "Edge_Id" : "445",
        "interaction" : "-",
        "shared_interaction" : "-",
        "shared_name" : "O00299 (-) Q6EEV6"
      },
      "selected" : false
    }, {
      "data" : {
        "id" : "753",
        "source" : "133",
        "target" : "178",
        "selected" : false,
        "weight" : 1.0,
        "SUID" : 753,
        "name" : "O00299 (-) P01889",
        "Edge_Id" : "444",
        "interaction" : "-",
        "shared_interaction" : "-",
        "shared_name" : "O00299 (-) P01889"
      },
      "selected" : false
    }, {
      "data" : {
        "id" : "752",
        "source" : "133",
        "target" : "145",
        "selected" : false,
        "weight" : 1.0,
        "SUID" : 752,
        "name" : "O00299 (-) P32121",
        "Edge_Id" : "443",
        "interaction" : "-",
        "shared_interaction" : "-",
        "shared_name" : "O00299 (-) P32121"
      },
      "selected" : false
    }, {
      "data" : {
        "id" : "751",
        "source" : "132",
        "target" : "290",
        "selected" : false,
        "weight" : 1.0,
        "SUID" : 751,
        "name" : "P20248 (-) Q9UPN9",
        "Edge_Id" : "442",
        "interaction" : "-",
        "shared_interaction" : "-",
        "shared_name" : "P20248 (-) Q9UPN9"
      },
      "selected" : false
    }, {
      "data" : {
        "id" : "750",
        "source" : "131",
        "target" : "303",
        "selected" : false,
        "weight" : 1.0,
        "SUID" : 750,
        "name" : "P34925 (-) Q14126",
        "Edge_Id" : "441",
        "interaction" : "-",
        "shared_interaction" : "-",
        "shared_name" : "P34925 (-) Q14126"
      },
      "selected" : false
    }, {
      "data" : {
        "id" : "749",
        "source" : "131",
        "target" : "236",
        "selected" : false,
        "weight" : 1.0,
        "SUID" : 749,
        "name" : "P34925 (-) P06748",
        "Edge_Id" : "440",
        "interaction" : "-",
        "shared_interaction" : "-",
        "shared_name" : "P34925 (-) P06748"
      },
      "selected" : false
    }, {
      "data" : {
        "id" : "748",
        "source" : "130",
        "target" : "294",
        "selected" : false,
        "weight" : 1.0,
        "SUID" : 748,
        "name" : "Q8IYB3 (-) O43660",
        "Edge_Id" : "439",
        "interaction" : "-",
        "shared_interaction" : "-",
        "shared_name" : "Q8IYB3 (-) O43660"
      },
      "selected" : false
    }, {
      "data" : {
        "id" : "747",
        "source" : "130",
        "target" : "252",
        "selected" : false,
        "weight" : 1.0,
        "SUID" : 747,
        "name" : "Q8IYB3 (-) Q6FI13",
        "Edge_Id" : "438",
        "interaction" : "-",
        "shared_interaction" : "-",
        "shared_name" : "Q8IYB3 (-) Q6FI13"
      },
      "selected" : false
    }, {
      "data" : {
        "id" : "746",
        "source" : "130",
        "target" : "188",
        "selected" : false,
        "weight" : 1.0,
        "SUID" : 746,
        "name" : "Q8IYB3 (-) Q9NYF8",
        "Edge_Id" : "437",
        "interaction" : "-",
        "shared_interaction" : "-",
        "shared_name" : "Q8IYB3 (-) Q9NYF8"
      },
      "selected" : false
    }, {
      "data" : {
        "id" : "745",
        "source" : "129",
        "target" : "238",
        "selected" : false,
        "weight" : 1.0,
        "SUID" : 745,
        "name" : "Q9Y490 (-) Q13162",
        "Edge_Id" : "436",
        "interaction" : "-",
        "shared_interaction" : "-",
        "shared_name" : "Q9Y490 (-) Q13162"
      },
      "selected" : false
    }, {
      "data" : {
        "id" : "744",
        "source" : "129",
        "target" : "188",
        "selected" : false,
        "weight" : 1.0,
        "SUID" : 744,
        "name" : "Q9Y490 (-) Q9NYF8",
        "Edge_Id" : "435",
        "interaction" : "-",
        "shared_interaction" : "-",
        "shared_name" : "Q9Y490 (-) Q9NYF8"
      },
      "selected" : false
    }, {
      "data" : {
        "id" : "743",
        "source" : "128",
        "target" : "309",
        "selected" : false,
        "weight" : 1.0,
        "SUID" : 743,
        "name" : "P08865 (-) P32969",
        "Edge_Id" : "434",
        "interaction" : "-",
        "shared_interaction" : "-",
        "shared_name" : "P08865 (-) P32969"
      },
      "selected" : false
    }, {
      "data" : {
        "id" : "742",
        "source" : "128",
        "target" : "307",
        "selected" : false,
        "weight" : 1.0,
        "SUID" : 742,
        "name" : "P08865 (-) P0CG48",
        "Edge_Id" : "433",
        "interaction" : "-",
        "shared_interaction" : "-",
        "shared_name" : "P08865 (-) P0CG48"
      },
      "selected" : false
    }, {
      "data" : {
        "id" : "741",
        "source" : "128",
        "target" : "306",
        "selected" : false,
        "weight" : 1.0,
        "SUID" : 741,
        "name" : "P08865 (-) P63165",
        "Edge_Id" : "432",
        "interaction" : "-",
        "shared_interaction" : "-",
        "shared_name" : "P08865 (-) P63165"
      },
      "selected" : false
    }, {
      "data" : {
        "id" : "740",
        "source" : "128",
        "target" : "299",
        "selected" : false,
        "weight" : 1.0,
        "SUID" : 740,
        "name" : "P08865 (-) P50914",
        "Edge_Id" : "431",
        "interaction" : "-",
        "shared_interaction" : "-",
        "shared_name" : "P08865 (-) P50914"
      },
      "selected" : false
    }, {
      "data" : {
        "id" : "739",
        "source" : "128",
        "target" : "295",
        "selected" : false,
        "weight" : 1.0,
        "SUID" : 739,
        "name" : "P08865 (-) P02751",
        "Edge_Id" : "430",
        "interaction" : "-",
        "shared_interaction" : "-",
        "shared_name" : "P08865 (-) P02751"
      },
      "selected" : false
    }, {
      "data" : {
        "id" : "738",
        "source" : "128",
        "target" : "289",
        "selected" : false,
        "weight" : 1.0,
        "SUID" : 738,
        "name" : "P08865 (-) P61513",
        "Edge_Id" : "429",
        "interaction" : "-",
        "shared_interaction" : "-",
        "shared_name" : "P08865 (-) P61513"
      },
      "selected" : false
    }, {
      "data" : {
        "id" : "737",
        "source" : "128",
        "target" : "283",
        "selected" : false,
        "weight" : 1.0,
        "SUID" : 737,
        "name" : "P08865 (-) P83731",
        "Edge_Id" : "428",
        "interaction" : "-",
        "shared_interaction" : "-",
        "shared_name" : "P08865 (-) P83731"
      },
      "selected" : false
    }, {
      "data" : {
        "id" : "736",
        "source" : "128",
        "target" : "280",
        "selected" : false,
        "weight" : 1.0,
        "SUID" : 736,
        "name" : "P08865 (-) P63220",
        "Edge_Id" : "427",
        "interaction" : "-",
        "shared_interaction" : "-",
        "shared_name" : "P08865 (-) P63220"
      },
      "selected" : false
    }, {
      "data" : {
        "id" : "735",
        "source" : "128",
        "target" : "269",
        "selected" : false,
        "weight" : 1.0,
        "SUID" : 735,
        "name" : "P08865 (-) Q13616",
        "Edge_Id" : "426",
        "interaction" : "-",
        "shared_interaction" : "-",
        "shared_name" : "P08865 (-) Q13616"
      },
      "selected" : false
    }, {
      "data" : {
        "id" : "734",
        "source" : "128",
        "target" : "265",
        "selected" : false,
        "weight" : 1.0,
        "SUID" : 734,
        "name" : "P08865 (-) P35222",
        "Edge_Id" : "425",
        "interaction" : "-",
        "shared_interaction" : "-",
        "shared_name" : "P08865 (-) P35222"
      },
      "selected" : false
    }, {
      "data" : {
        "id" : "733",
        "source" : "128",
        "target" : "260",
        "selected" : false,
        "weight" : 1.0,
        "SUID" : 733,
        "name" : "P08865 (-) P52272",
        "Edge_Id" : "424",
        "interaction" : "-",
        "shared_interaction" : "-",
        "shared_name" : "P08865 (-) P52272"
      },
      "selected" : false
    }, {
      "data" : {
        "id" : "732",
        "source" : "128",
        "target" : "254",
        "selected" : false,
        "weight" : 1.0,
        "SUID" : 732,
        "name" : "P08865 (-) P09651",
        "Edge_Id" : "423",
        "interaction" : "-",
        "shared_interaction" : "-",
        "shared_name" : "P08865 (-) P09651"
      },
      "selected" : false
    }, {
      "data" : {
        "id" : "731",
        "source" : "128",
        "target" : "241",
        "selected" : false,
        "weight" : 1.0,
        "SUID" : 731,
        "name" : "P08865 (-) P03372",
        "Edge_Id" : "422",
        "interaction" : "-",
        "shared_interaction" : "-",
        "shared_name" : "P08865 (-) P03372"
      },
      "selected" : false
    }, {
      "data" : {
        "id" : "730",
        "source" : "128",
        "target" : "234",
        "selected" : false,
        "weight" : 1.0,
        "SUID" : 730,
        "name" : "P08865 (-) P61956",
        "Edge_Id" : "421",
        "interaction" : "-",
        "shared_interaction" : "-",
        "shared_name" : "P08865 (-) P61956"
      },
      "selected" : false
    }, {
      "data" : {
        "id" : "729",
        "source" : "128",
        "target" : "233",
        "selected" : false,
        "weight" : 1.0,
        "SUID" : 729,
        "name" : "P08865 (-) P12956",
        "Edge_Id" : "420",
        "interaction" : "-",
        "shared_interaction" : "-",
        "shared_name" : "P08865 (-) P12956"
      },
      "selected" : false
    }, {
      "data" : {
        "id" : "728",
        "source" : "128",
        "target" : "230",
        "selected" : false,
        "weight" : 1.0,
        "SUID" : 728,
        "name" : "P08865 (-) P17987",
        "Edge_Id" : "419",
        "interaction" : "-",
        "shared_interaction" : "-",
        "shared_name" : "P08865 (-) P17987"
      },
      "selected" : false
    }, {
      "data" : {
        "id" : "727",
        "source" : "128",
        "target" : "228",
        "selected" : false,
        "weight" : 1.0,
        "SUID" : 727,
        "name" : "P08865 (-) P11441",
        "Edge_Id" : "418",
        "interaction" : "-",
        "shared_interaction" : "-",
        "shared_name" : "P08865 (-) P11441"
      },
      "selected" : false
    }, {
      "data" : {
        "id" : "726",
        "source" : "128",
        "target" : "226",
        "selected" : false,
        "weight" : 1.0,
        "SUID" : 726,
        "name" : "P08865 (-) P13612",
        "Edge_Id" : "417",
        "interaction" : "-",
        "shared_interaction" : "-",
        "shared_name" : "P08865 (-) P13612"
      },
      "selected" : false
    }, {
      "data" : {
        "id" : "725",
        "source" : "128",
        "target" : "224",
        "selected" : false,
        "weight" : 1.0,
        "SUID" : 725,
        "name" : "P08865 (-) P63104",
        "Edge_Id" : "416",
        "interaction" : "-",
        "shared_interaction" : "-",
        "shared_name" : "P08865 (-) P63104"
      },
      "selected" : false
    }, {
      "data" : {
        "id" : "724",
        "source" : "128",
        "target" : "213",
        "selected" : false,
        "weight" : 1.0,
        "SUID" : 724,
        "name" : "P08865 (-) P30050",
        "Edge_Id" : "415",
        "interaction" : "-",
        "shared_interaction" : "-",
        "shared_name" : "P08865 (-) P30050"
      },
      "selected" : false
    }, {
      "data" : {
        "id" : "723",
        "source" : "128",
        "target" : "205",
        "selected" : false,
        "weight" : 1.0,
        "SUID" : 723,
        "name" : "P08865 (-) P05141",
        "Edge_Id" : "414",
        "interaction" : "-",
        "shared_interaction" : "-",
        "shared_name" : "P08865 (-) P05141"
      },
      "selected" : false
    }, {
      "data" : {
        "id" : "722",
        "source" : "128",
        "target" : "204",
        "selected" : false,
        "weight" : 1.0,
        "SUID" : 722,
        "name" : "P08865 (-) P16871",
        "Edge_Id" : "413",
        "interaction" : "-",
        "shared_interaction" : "-",
        "shared_name" : "P08865 (-) P16871"
      },
      "selected" : false
    }, {
      "data" : {
        "id" : "721",
        "source" : "128",
        "target" : "197",
        "selected" : false,
        "weight" : 1.0,
        "SUID" : 721,
        "name" : "P08865 (-) P18206",
        "Edge_Id" : "412",
        "interaction" : "-",
        "shared_interaction" : "-",
        "shared_name" : "P08865 (-) P18206"
      },
      "selected" : false
    }, {
      "data" : {
        "id" : "720",
        "source" : "128",
        "target" : "195",
        "selected" : false,
        "weight" : 1.0,
        "SUID" : 720,
        "name" : "P08865 (-) Q6EEV6",
        "Edge_Id" : "411",
        "interaction" : "-",
        "shared_interaction" : "-",
        "shared_name" : "P08865 (-) Q6EEV6"
      },
      "selected" : false
    }, {
      "data" : {
        "id" : "719",
        "source" : "128",
        "target" : "181",
        "selected" : false,
        "weight" : 1.0,
        "SUID" : 719,
        "name" : "P08865 (-) P62701",
        "Edge_Id" : "410",
        "interaction" : "-",
        "shared_interaction" : "-",
        "shared_name" : "P08865 (-) P62701"
      },
      "selected" : false
    }, {
      "data" : {
        "id" : "718",
        "source" : "128",
        "target" : "156",
        "selected" : false,
        "weight" : 1.0,
        "SUID" : 718,
        "name" : "P08865 (-) P40337",
        "Edge_Id" : "409",
        "interaction" : "-",
        "shared_interaction" : "-",
        "shared_name" : "P08865 (-) P40337"
      },
      "selected" : false
    }, {
      "data" : {
        "id" : "717",
        "source" : "128",
        "target" : "135",
        "selected" : false,
        "weight" : 1.0,
        "SUID" : 717,
        "name" : "P08865 (-) P63244",
        "Edge_Id" : "408",
        "interaction" : "-",
        "shared_interaction" : "-",
        "shared_name" : "P08865 (-) P63244"
      },
      "selected" : false
    }, {
      "data" : {
        "id" : "716",
        "source" : "127",
        "target" : "218",
        "selected" : false,
        "weight" : 1.0,
        "SUID" : 716,
        "name" : "Q9UHD8 (-) O95292",
        "Edge_Id" : "407",
        "interaction" : "-",
        "shared_interaction" : "-",
        "shared_name" : "Q9UHD8 (-) O95292"
      },
      "selected" : false
    }, {
      "data" : {
        "id" : "715",
        "source" : "127",
        "target" : "202",
        "selected" : false,
        "weight" : 1.0,
        "SUID" : 715,
        "name" : "Q9UHD8 (-) Q9BVK6",
        "Edge_Id" : "406",
        "interaction" : "-",
        "shared_interaction" : "-",
        "shared_name" : "Q9UHD8 (-) Q9BVK6"
      },
      "selected" : false
    }, {
      "data" : {
        "id" : "714",
        "source" : "126",
        "target" : "236",
        "selected" : false,
        "weight" : 1.0,
        "SUID" : 714,
        "name" : "P37198 (-) P06748",
        "Edge_Id" : "405",
        "interaction" : "-",
        "shared_interaction" : "-",
        "shared_name" : "P37198 (-) P06748"
      },
      "selected" : false
    }, {
      "data" : {
        "id" : "713",
        "source" : "126",
        "target" : "133",
        "selected" : false,
        "weight" : 1.0,
        "SUID" : 713,
        "name" : "P37198 (-) O00299",
        "Edge_Id" : "404",
        "interaction" : "-",
        "shared_interaction" : "-",
        "shared_name" : "P37198 (-) O00299"
      },
      "selected" : false
    }, {
      "data" : {
        "id" : "712",
        "source" : "125",
        "target" : "301",
        "selected" : false,
        "weight" : 1.0,
        "SUID" : 712,
        "name" : "Q15942 (-) O94888",
        "Edge_Id" : "403",
        "interaction" : "-",
        "shared_interaction" : "-",
        "shared_name" : "Q15942 (-) O94888"
      },
      "selected" : false
    }, {
      "data" : {
        "id" : "711",
        "source" : "125",
        "target" : "236",
        "selected" : false,
        "weight" : 1.0,
        "SUID" : 711,
        "name" : "Q15942 (-) P06748",
        "Edge_Id" : "402",
        "interaction" : "-",
        "shared_interaction" : "-",
        "shared_name" : "Q15942 (-) P06748"
      },
      "selected" : false
    }, {
      "data" : {
        "id" : "710",
        "source" : "125",
        "target" : "168",
        "selected" : false,
        "weight" : 1.0,
        "SUID" : 710,
        "name" : "Q15942 (-) Q96TA1",
        "Edge_Id" : "401",
        "interaction" : "-",
        "shared_interaction" : "-",
        "shared_name" : "Q15942 (-) Q96TA1"
      },
      "selected" : false
    }, {
      "data" : {
        "id" : "709",
        "source" : "125",
        "target" : "153",
        "selected" : false,
        "weight" : 1.0,
        "SUID" : 709,
        "name" : "Q15942 (-) Q9BR76",
        "Edge_Id" : "400",
        "interaction" : "-",
        "shared_interaction" : "-",
        "shared_name" : "Q15942 (-) Q9BR76"
      },
      "selected" : false
    }, {
      "data" : {
        "id" : "708",
        "source" : "124",
        "target" : "309",
        "selected" : false,
        "weight" : 1.0,
        "SUID" : 708,
        "name" : "P46782 (-) P32969",
        "Edge_Id" : "399",
        "interaction" : "-",
        "shared_interaction" : "-",
        "shared_name" : "P46782 (-) P32969"
      },
      "selected" : false
    }, {
      "data" : {
        "id" : "707",
        "source" : "124",
        "target" : "307",
        "selected" : false,
        "weight" : 1.0,
        "SUID" : 707,
        "name" : "P46782 (-) P0CG48",
        "Edge_Id" : "398",
        "interaction" : "-",
        "shared_interaction" : "-",
        "shared_name" : "P46782 (-) P0CG48"
      },
      "selected" : false
    }, {
      "data" : {
        "id" : "706",
        "source" : "124",
        "target" : "299",
        "selected" : false,
        "weight" : 1.0,
        "SUID" : 706,
        "name" : "P46782 (-) P50914",
        "Edge_Id" : "397",
        "interaction" : "-",
        "shared_interaction" : "-",
        "shared_name" : "P46782 (-) P50914"
      },
      "selected" : false
    }, {
      "data" : {
        "id" : "705",
        "source" : "124",
        "target" : "295",
        "selected" : false,
        "weight" : 1.0,
        "SUID" : 705,
        "name" : "P46782 (-) P02751",
        "Edge_Id" : "396",
        "interaction" : "-",
        "shared_interaction" : "-",
        "shared_name" : "P46782 (-) P02751"
      },
      "selected" : false
    }, {
      "data" : {
        "id" : "704",
        "source" : "124",
        "target" : "289",
        "selected" : false,
        "weight" : 1.0,
        "SUID" : 704,
        "name" : "P46782 (-) P61513",
        "Edge_Id" : "395",
        "interaction" : "-",
        "shared_interaction" : "-",
        "shared_name" : "P46782 (-) P61513"
      },
      "selected" : false
    }, {
      "data" : {
        "id" : "703",
        "source" : "124",
        "target" : "283",
        "selected" : false,
        "weight" : 1.0,
        "SUID" : 703,
        "name" : "P46782 (-) P83731",
        "Edge_Id" : "394",
        "interaction" : "-",
        "shared_interaction" : "-",
        "shared_name" : "P46782 (-) P83731"
      },
      "selected" : false
    }, {
      "data" : {
        "id" : "702",
        "source" : "124",
        "target" : "280",
        "selected" : false,
        "weight" : 1.0,
        "SUID" : 702,
        "name" : "P46782 (-) P63220",
        "Edge_Id" : "393",
        "interaction" : "-",
        "shared_interaction" : "-",
        "shared_name" : "P46782 (-) P63220"
      },
      "selected" : false
    }, {
      "data" : {
        "id" : "701",
        "source" : "124",
        "target" : "271",
        "selected" : false,
        "weight" : 1.0,
        "SUID" : 701,
        "name" : "P46782 (-) Q13618",
        "Edge_Id" : "392",
        "interaction" : "-",
        "shared_interaction" : "-",
        "shared_name" : "P46782 (-) Q13618"
      },
      "selected" : false
    }, {
      "data" : {
        "id" : "700",
        "source" : "124",
        "target" : "269",
        "selected" : false,
        "weight" : 1.0,
        "SUID" : 700,
        "name" : "P46782 (-) Q13616",
        "Edge_Id" : "391",
        "interaction" : "-",
        "shared_interaction" : "-",
        "shared_name" : "P46782 (-) Q13616"
      },
      "selected" : false
    }, {
      "data" : {
        "id" : "699",
        "source" : "124",
        "target" : "260",
        "selected" : false,
        "weight" : 1.0,
        "SUID" : 699,
        "name" : "P46782 (-) P52272",
        "Edge_Id" : "390",
        "interaction" : "-",
        "shared_interaction" : "-",
        "shared_name" : "P46782 (-) P52272"
      },
      "selected" : false
    }, {
      "data" : {
        "id" : "698",
        "source" : "124",
        "target" : "254",
        "selected" : false,
        "weight" : 1.0,
        "SUID" : 698,
        "name" : "P46782 (-) P09651",
        "Edge_Id" : "389",
        "interaction" : "-",
        "shared_interaction" : "-",
        "shared_name" : "P46782 (-) P09651"
      },
      "selected" : false
    }, {
      "data" : {
        "id" : "697",
        "source" : "124",
        "target" : "251",
        "selected" : false,
        "weight" : 1.0,
        "SUID" : 697,
        "name" : "P46782 (-) P24941",
        "Edge_Id" : "388",
        "interaction" : "-",
        "shared_interaction" : "-",
        "shared_name" : "P46782 (-) P24941"
      },
      "selected" : false
    }, {
      "data" : {
        "id" : "696",
        "source" : "124",
        "target" : "234",
        "selected" : false,
        "weight" : 1.0,
        "SUID" : 696,
        "name" : "P46782 (-) P61956",
        "Edge_Id" : "387",
        "interaction" : "-",
        "shared_interaction" : "-",
        "shared_name" : "P46782 (-) P61956"
      },
      "selected" : false
    }, {
      "data" : {
        "id" : "695",
        "source" : "124",
        "target" : "228",
        "selected" : false,
        "weight" : 1.0,
        "SUID" : 695,
        "name" : "P46782 (-) P11441",
        "Edge_Id" : "386",
        "interaction" : "-",
        "shared_interaction" : "-",
        "shared_name" : "P46782 (-) P11441"
      },
      "selected" : false
    }, {
      "data" : {
        "id" : "694",
        "source" : "124",
        "target" : "226",
        "selected" : false,
        "weight" : 1.0,
        "SUID" : 694,
        "name" : "P46782 (-) P13612",
        "Edge_Id" : "385",
        "interaction" : "-",
        "shared_interaction" : "-",
        "shared_name" : "P46782 (-) P13612"
      },
      "selected" : false
    }, {
      "data" : {
        "id" : "693",
        "source" : "124",
        "target" : "213",
        "selected" : false,
        "weight" : 1.0,
        "SUID" : 693,
        "name" : "P46782 (-) P30050",
        "Edge_Id" : "384",
        "interaction" : "-",
        "shared_interaction" : "-",
        "shared_name" : "P46782 (-) P30050"
      },
      "selected" : false
    }, {
      "data" : {
        "id" : "692",
        "source" : "124",
        "target" : "196",
        "selected" : false,
        "weight" : 1.0,
        "SUID" : 692,
        "name" : "P46782 (-) O60216",
        "Edge_Id" : "383",
        "interaction" : "-",
        "shared_interaction" : "-",
        "shared_name" : "P46782 (-) O60216"
      },
      "selected" : false
    }, {
      "data" : {
        "id" : "691",
        "source" : "124",
        "target" : "189",
        "selected" : false,
        "weight" : 1.0,
        "SUID" : 691,
        "name" : "P46782 (-) P22087",
        "Edge_Id" : "382",
        "interaction" : "-",
        "shared_interaction" : "-",
        "shared_name" : "P46782 (-) P22087"
      },
      "selected" : false
    }, {
      "data" : {
        "id" : "690",
        "source" : "124",
        "target" : "181",
        "selected" : false,
        "weight" : 1.0,
        "SUID" : 690,
        "name" : "P46782 (-) P62701",
        "Edge_Id" : "381",
        "interaction" : "-",
        "shared_interaction" : "-",
        "shared_name" : "P46782 (-) P62701"
      },
      "selected" : false
    }, {
      "data" : {
        "id" : "689",
        "source" : "124",
        "target" : "156",
        "selected" : false,
        "weight" : 1.0,
        "SUID" : 689,
        "name" : "P46782 (-) P40337",
        "Edge_Id" : "380",
        "interaction" : "-",
        "shared_interaction" : "-",
        "shared_name" : "P46782 (-) P40337"
      },
      "selected" : false
    }, {
      "data" : {
        "id" : "688",
        "source" : "124",
        "target" : "151",
        "selected" : false,
        "weight" : 1.0,
        "SUID" : 688,
        "name" : "P46782 (-) Q504Q3",
        "Edge_Id" : "379",
        "interaction" : "-",
        "shared_interaction" : "-",
        "shared_name" : "P46782 (-) Q504Q3"
      },
      "selected" : false
    }, {
      "data" : {
        "id" : "687",
        "source" : "124",
        "target" : "136",
        "selected" : false,
        "weight" : 1.0,
        "SUID" : 687,
        "name" : "P46782 (-) P56537",
        "Edge_Id" : "378",
        "interaction" : "-",
        "shared_interaction" : "-",
        "shared_name" : "P46782 (-) P56537"
      },
      "selected" : false
    }, {
      "data" : {
        "id" : "686",
        "source" : "124",
        "target" : "135",
        "selected" : false,
        "weight" : 1.0,
        "SUID" : 686,
        "name" : "P46782 (-) P63244",
        "Edge_Id" : "377",
        "interaction" : "-",
        "shared_interaction" : "-",
        "shared_name" : "P46782 (-) P63244"
      },
      "selected" : false
    }, {
      "data" : {
        "id" : "685",
        "source" : "124",
        "target" : "130",
        "selected" : false,
        "weight" : 1.0,
        "SUID" : 685,
        "name" : "P46782 (-) Q8IYB3",
        "Edge_Id" : "376",
        "interaction" : "-",
        "shared_interaction" : "-",
        "shared_name" : "P46782 (-) Q8IYB3"
      },
      "selected" : false
    }, {
      "data" : {
        "id" : "684",
        "source" : "124",
        "target" : "128",
        "selected" : false,
        "weight" : 1.0,
        "SUID" : 684,
        "name" : "P46782 (-) P08865",
        "Edge_Id" : "375",
        "interaction" : "-",
        "shared_interaction" : "-",
        "shared_name" : "P46782 (-) P08865"
      },
      "selected" : false
    }, {
      "data" : {
        "id" : "683",
        "source" : "123",
        "target" : "268",
        "selected" : false,
        "weight" : 1.0,
        "SUID" : 683,
        "name" : "Q15051 (-) P07355",
        "Edge_Id" : "374",
        "interaction" : "-",
        "shared_interaction" : "-",
        "shared_name" : "Q15051 (-) P07355"
      },
      "selected" : false
    }, {
      "data" : {
        "id" : "682",
        "source" : "123",
        "target" : "266",
        "selected" : false,
        "weight" : 1.0,
        "SUID" : 682,
        "name" : "Q15051 (-) Q14257",
        "Edge_Id" : "373",
        "interaction" : "-",
        "shared_interaction" : "-",
        "shared_name" : "Q15051 (-) Q14257"
      },
      "selected" : false
    }, {
      "data" : {
        "id" : "681",
        "source" : "123",
        "target" : "229",
        "selected" : false,
        "weight" : 1.0,
        "SUID" : 681,
        "name" : "Q15051 (-) P22626",
        "Edge_Id" : "372",
        "interaction" : "-",
        "shared_interaction" : "-",
        "shared_name" : "Q15051 (-) P22626"
      },
      "selected" : false
    }, {
      "data" : {
        "id" : "680",
        "source" : "123",
        "target" : "157",
        "selected" : false,
        "weight" : 1.0,
        "SUID" : 680,
        "name" : "Q15051 (-) P28070",
        "Edge_Id" : "371",
        "interaction" : "-",
        "shared_interaction" : "-",
        "shared_name" : "Q15051 (-) P28070"
      },
      "selected" : false
    }, {
      "data" : {
        "id" : "679",
        "source" : "122",
        "target" : "309",
        "selected" : false,
        "weight" : 1.0,
        "SUID" : 679,
        "name" : "Q86VP6 (-) P32969",
        "Edge_Id" : "370",
        "interaction" : "-",
        "shared_interaction" : "-",
        "shared_name" : "Q86VP6 (-) P32969"
      },
      "selected" : false
    }, {
      "data" : {
        "id" : "678",
        "source" : "122",
        "target" : "299",
        "selected" : false,
        "weight" : 1.0,
        "SUID" : 678,
        "name" : "Q86VP6 (-) P50914",
        "Edge_Id" : "369",
        "interaction" : "-",
        "shared_interaction" : "-",
        "shared_name" : "Q86VP6 (-) P50914"
      },
      "selected" : false
    }, {
      "data" : {
        "id" : "677",
        "source" : "122",
        "target" : "289",
        "selected" : false,
        "weight" : 1.0,
        "SUID" : 677,
        "name" : "Q86VP6 (-) P61513",
        "Edge_Id" : "368",
        "interaction" : "-",
        "shared_interaction" : "-",
        "shared_name" : "Q86VP6 (-) P61513"
      },
      "selected" : false
    }, {
      "data" : {
        "id" : "676",
        "source" : "122",
        "target" : "248",
        "selected" : false,
        "weight" : 1.0,
        "SUID" : 676,
        "name" : "Q86VP6 (-) P40394",
        "Edge_Id" : "367",
        "interaction" : "-",
        "shared_interaction" : "-",
        "shared_name" : "Q86VP6 (-) P40394"
      },
      "selected" : false
    }, {
      "data" : {
        "id" : "675",
        "source" : "122",
        "target" : "236",
        "selected" : false,
        "weight" : 1.0,
        "SUID" : 675,
        "name" : "Q86VP6 (-) P06748",
        "Edge_Id" : "366",
        "interaction" : "-",
        "shared_interaction" : "-",
        "shared_name" : "Q86VP6 (-) P06748"
      },
      "selected" : false
    }, {
      "data" : {
        "id" : "674",
        "source" : "122",
        "target" : "229",
        "selected" : false,
        "weight" : 1.0,
        "SUID" : 674,
        "name" : "Q86VP6 (-) P22626",
        "Edge_Id" : "365",
        "interaction" : "-",
        "shared_interaction" : "-",
        "shared_name" : "Q86VP6 (-) P22626"
      },
      "selected" : false
    }, {
      "data" : {
        "id" : "673",
        "source" : "122",
        "target" : "221",
        "selected" : false,
        "weight" : 1.0,
        "SUID" : 673,
        "name" : "Q86VP6 (-) Q8WXX5",
        "Edge_Id" : "364",
        "interaction" : "-",
        "shared_interaction" : "-",
        "shared_name" : "Q86VP6 (-) Q8WXX5"
      },
      "selected" : false
    }, {
      "data" : {
        "id" : "672",
        "source" : "122",
        "target" : "188",
        "selected" : false,
        "weight" : 1.0,
        "SUID" : 672,
        "name" : "Q86VP6 (-) Q9NYF8",
        "Edge_Id" : "363",
        "interaction" : "-",
        "shared_interaction" : "-",
        "shared_name" : "Q86VP6 (-) Q9NYF8"
      },
      "selected" : false
    }, {
      "data" : {
        "id" : "671",
        "source" : "122",
        "target" : "181",
        "selected" : false,
        "weight" : 1.0,
        "SUID" : 671,
        "name" : "Q86VP6 (-) P62701",
        "Edge_Id" : "362",
        "interaction" : "-",
        "shared_interaction" : "-",
        "shared_name" : "Q86VP6 (-) P62701"
      },
      "selected" : false
    }, {
      "data" : {
        "id" : "670",
        "source" : "122",
        "target" : "167",
        "selected" : false,
        "weight" : 1.0,
        "SUID" : 670,
        "name" : "Q86VP6 (-) Q07955",
        "Edge_Id" : "361",
        "interaction" : "-",
        "shared_interaction" : "-",
        "shared_name" : "Q86VP6 (-) Q07955"
      },
      "selected" : false
    }, {
      "data" : {
        "id" : "669",
        "source" : "122",
        "target" : "128",
        "selected" : false,
        "weight" : 1.0,
        "SUID" : 669,
        "name" : "Q86VP6 (-) P08865",
        "Edge_Id" : "360",
        "interaction" : "-",
        "shared_interaction" : "-",
        "shared_name" : "Q86VP6 (-) P08865"
      },
      "selected" : false
    }, {
      "data" : {
        "id" : "668",
        "source" : "122",
        "target" : "124",
        "selected" : false,
        "weight" : 1.0,
        "SUID" : 668,
        "name" : "Q86VP6 (-) P46782",
        "Edge_Id" : "359",
        "interaction" : "-",
        "shared_interaction" : "-",
        "shared_name" : "Q86VP6 (-) P46782"
      },
      "selected" : false
    }, {
      "data" : {
        "id" : "667",
        "source" : "121",
        "target" : "309",
        "selected" : false,
        "weight" : 1.0,
        "SUID" : 667,
        "name" : "P46777 (-) P32969",
        "Edge_Id" : "358",
        "interaction" : "-",
        "shared_interaction" : "-",
        "shared_name" : "P46777 (-) P32969"
      },
      "selected" : false
    }, {
      "data" : {
        "id" : "666",
        "source" : "121",
        "target" : "299",
        "selected" : false,
        "weight" : 1.0,
        "SUID" : 666,
        "name" : "P46777 (-) P50914",
        "Edge_Id" : "357",
        "interaction" : "-",
        "shared_interaction" : "-",
        "shared_name" : "P46777 (-) P50914"
      },
      "selected" : false
    }, {
      "data" : {
        "id" : "665",
        "source" : "121",
        "target" : "289",
        "selected" : false,
        "weight" : 1.0,
        "SUID" : 665,
        "name" : "P46777 (-) P61513",
        "Edge_Id" : "356",
        "interaction" : "-",
        "shared_interaction" : "-",
        "shared_name" : "P46777 (-) P61513"
      },
      "selected" : false
    }, {
      "data" : {
        "id" : "664",
        "source" : "121",
        "target" : "236",
        "selected" : false,
        "weight" : 1.0,
        "SUID" : 664,
        "name" : "P46777 (-) P06748",
        "Edge_Id" : "355",
        "interaction" : "-",
        "shared_interaction" : "-",
        "shared_name" : "P46777 (-) P06748"
      },
      "selected" : false
    }, {
      "data" : {
        "id" : "663",
        "source" : "121",
        "target" : "189",
        "selected" : false,
        "weight" : 1.0,
        "SUID" : 663,
        "name" : "P46777 (-) P22087",
        "Edge_Id" : "354",
        "interaction" : "-",
        "shared_interaction" : "-",
        "shared_name" : "P46777 (-) P22087"
      },
      "selected" : false
    }, {
      "data" : {
        "id" : "662",
        "source" : "121",
        "target" : "181",
        "selected" : false,
        "weight" : 1.0,
        "SUID" : 662,
        "name" : "P46777 (-) P62701",
        "Edge_Id" : "353",
        "interaction" : "-",
        "shared_interaction" : "-",
        "shared_name" : "P46777 (-) P62701"
      },
      "selected" : false
    }, {
      "data" : {
        "id" : "661",
        "source" : "121",
        "target" : "128",
        "selected" : false,
        "weight" : 1.0,
        "SUID" : 661,
        "name" : "P46777 (-) P08865",
        "Edge_Id" : "352",
        "interaction" : "-",
        "shared_interaction" : "-",
        "shared_name" : "P46777 (-) P08865"
      },
      "selected" : false
    }, {
      "data" : {
        "id" : "660",
        "source" : "121",
        "target" : "124",
        "selected" : false,
        "weight" : 1.0,
        "SUID" : 660,
        "name" : "P46777 (-) P46782",
        "Edge_Id" : "351",
        "interaction" : "-",
        "shared_interaction" : "-",
        "shared_name" : "P46777 (-) P46782"
      },
      "selected" : false
    }, {
      "data" : {
        "id" : "659",
        "source" : "120",
        "target" : "299",
        "selected" : false,
        "weight" : 1.0,
        "SUID" : 659,
        "name" : "P46776 (-) P50914",
        "Edge_Id" : "350",
        "interaction" : "-",
        "shared_interaction" : "-",
        "shared_name" : "P46776 (-) P50914"
      },
      "selected" : false
    }, {
      "data" : {
        "id" : "658",
        "source" : "120",
        "target" : "289",
        "selected" : false,
        "weight" : 1.0,
        "SUID" : 658,
        "name" : "P46776 (-) P61513",
        "Edge_Id" : "349",
        "interaction" : "-",
        "shared_interaction" : "-",
        "shared_name" : "P46776 (-) P61513"
      },
      "selected" : false
    }, {
      "data" : {
        "id" : "657",
        "source" : "120",
        "target" : "229",
        "selected" : false,
        "weight" : 1.0,
        "SUID" : 657,
        "name" : "P46776 (-) P22626",
        "Edge_Id" : "348",
        "interaction" : "-",
        "shared_interaction" : "-",
        "shared_name" : "P46776 (-) P22626"
      },
      "selected" : false
    }, {
      "data" : {
        "id" : "656",
        "source" : "120",
        "target" : "181",
        "selected" : false,
        "weight" : 1.0,
        "SUID" : 656,
        "name" : "P46776 (-) P62701",
        "Edge_Id" : "347",
        "interaction" : "-",
        "shared_interaction" : "-",
        "shared_name" : "P46776 (-) P62701"
      },
      "selected" : false
    }, {
      "data" : {
        "id" : "655",
        "source" : "119",
        "target" : "264",
        "selected" : false,
        "weight" : 1.0,
        "SUID" : 655,
        "name" : "Q9NRX1 (-) P09211",
        "Edge_Id" : "346",
        "interaction" : "-",
        "shared_interaction" : "-",
        "shared_name" : "Q9NRX1 (-) P09211"
      },
      "selected" : false
    }, {
      "data" : {
        "id" : "654",
        "source" : "119",
        "target" : "189",
        "selected" : false,
        "weight" : 1.0,
        "SUID" : 654,
        "name" : "Q9NRX1 (-) P22087",
        "Edge_Id" : "345",
        "interaction" : "-",
        "shared_interaction" : "-",
        "shared_name" : "Q9NRX1 (-) P22087"
      },
      "selected" : false
    }, {
      "data" : {
        "id" : "653",
        "source" : "119",
        "target" : "124",
        "selected" : false,
        "weight" : 1.0,
        "SUID" : 653,
        "name" : "Q9NRX1 (-) P46782",
        "Edge_Id" : "344",
        "interaction" : "-",
        "shared_interaction" : "-",
        "shared_name" : "Q9NRX1 (-) P46782"
      },
      "selected" : false
    }, {
      "data" : {
        "id" : "652",
        "source" : "118",
        "target" : "307",
        "selected" : false,
        "weight" : 1.0,
        "SUID" : 652,
        "name" : "Q15024 (-) P0CG48",
        "Edge_Id" : "343",
        "interaction" : "-",
        "shared_interaction" : "-",
        "shared_name" : "Q15024 (-) P0CG48"
      },
      "selected" : false
    }, {
      "data" : {
        "id" : "651",
        "source" : "118",
        "target" : "184",
        "selected" : false,
        "weight" : 1.0,
        "SUID" : 651,
        "name" : "Q15024 (-) P05067",
        "Edge_Id" : "342",
        "interaction" : "-",
        "shared_interaction" : "-",
        "shared_name" : "Q15024 (-) P05067"
      },
      "selected" : false
    }, {
      "data" : {
        "id" : "650",
        "source" : "118",
        "target" : "173",
        "selected" : false,
        "weight" : 1.0,
        "SUID" : 650,
        "name" : "Q15024 (-) Q15004",
        "Edge_Id" : "341",
        "interaction" : "-",
        "shared_interaction" : "-",
        "shared_name" : "Q15024 (-) Q15004"
      },
      "selected" : false
    }, {
      "data" : {
        "id" : "649",
        "source" : "117",
        "target" : "264",
        "selected" : false,
        "weight" : 1.0,
        "SUID" : 649,
        "name" : "P05412 (-) P09211",
        "Edge_Id" : "340",
        "interaction" : "-",
        "shared_interaction" : "-",
        "shared_name" : "P05412 (-) P09211"
      },
      "selected" : false
    }, {
      "data" : {
        "id" : "648",
        "source" : "117",
        "target" : "206",
        "selected" : false,
        "weight" : 1.0,
        "SUID" : 648,
        "name" : "P05412 (-) Q99627",
        "Edge_Id" : "339",
        "interaction" : "-",
        "shared_interaction" : "-",
        "shared_name" : "P05412 (-) Q99627"
      },
      "selected" : false
    }, {
      "data" : {
        "id" : "647",
        "source" : "116",
        "target" : "308",
        "selected" : false,
        "weight" : 1.0,
        "SUID" : 647,
        "name" : "Q9UHA4 (-) O14949",
        "Edge_Id" : "338",
        "interaction" : "-",
        "shared_interaction" : "-",
        "shared_name" : "Q9UHA4 (-) O14949"
      },
      "selected" : false
    }, {
      "data" : {
        "id" : "646",
        "source" : "115",
        "target" : "307",
        "selected" : false,
        "weight" : 1.0,
        "SUID" : 646,
        "name" : "P33778 (-) P0CG48",
        "Edge_Id" : "337",
        "interaction" : "-",
        "shared_interaction" : "-",
        "shared_name" : "P33778 (-) P0CG48"
      },
      "selected" : false
    }, {
      "data" : {
        "id" : "645",
        "source" : "115",
        "target" : "306",
        "selected" : false,
        "weight" : 1.0,
        "SUID" : 645,
        "name" : "P33778 (-) P63165",
        "Edge_Id" : "336",
        "interaction" : "-",
        "shared_interaction" : "-",
        "shared_name" : "P33778 (-) P63165"
      },
      "selected" : false
    }, {
      "data" : {
        "id" : "644",
        "source" : "115",
        "target" : "292",
        "selected" : false,
        "weight" : 1.0,
        "SUID" : 644,
        "name" : "P33778 (-) P68431",
        "Edge_Id" : "335",
        "interaction" : "-",
        "shared_interaction" : "-",
        "shared_name" : "P33778 (-) P68431"
      },
      "selected" : false
    }, {
      "data" : {
        "id" : "643",
        "source" : "115",
        "target" : "286",
        "selected" : false,
        "weight" : 1.0,
        "SUID" : 643,
        "name" : "P33778 (-) P19438",
        "Edge_Id" : "334",
        "interaction" : "-",
        "shared_interaction" : "-",
        "shared_name" : "P33778 (-) P19438"
      },
      "selected" : false
    }, {
      "data" : {
        "id" : "642",
        "source" : "115",
        "target" : "275",
        "selected" : false,
        "weight" : 1.0,
        "SUID" : 642,
        "name" : "P33778 (-) P49450",
        "Edge_Id" : "333",
        "interaction" : "-",
        "shared_interaction" : "-",
        "shared_name" : "P33778 (-) P49450"
      },
      "selected" : false
    }, {
      "data" : {
        "id" : "641",
        "source" : "115",
        "target" : "259",
        "selected" : false,
        "weight" : 1.0,
        "SUID" : 641,
        "name" : "P33778 (-) Q09472",
        "Edge_Id" : "332",
        "interaction" : "-",
        "shared_interaction" : "-",
        "shared_name" : "P33778 (-) Q09472"
      },
      "selected" : false
    }, {
      "data" : {
        "id" : "640",
        "source" : "115",
        "target" : "241",
        "selected" : false,
        "weight" : 1.0,
        "SUID" : 640,
        "name" : "P33778 (-) P03372",
        "Edge_Id" : "331",
        "interaction" : "-",
        "shared_interaction" : "-",
        "shared_name" : "P33778 (-) P03372"
      },
      "selected" : false
    }, {
      "data" : {
        "id" : "639",
        "source" : "115",
        "target" : "224",
        "selected" : false,
        "weight" : 1.0,
        "SUID" : 639,
        "name" : "P33778 (-) P63104",
        "Edge_Id" : "330",
        "interaction" : "-",
        "shared_interaction" : "-",
        "shared_name" : "P33778 (-) P63104"
      },
      "selected" : false
    }, {
      "data" : {
        "id" : "638",
        "source" : "115",
        "target" : "207",
        "selected" : false,
        "weight" : 1.0,
        "SUID" : 638,
        "name" : "P33778 (-) Q15843",
        "Edge_Id" : "329",
        "interaction" : "-",
        "shared_interaction" : "-",
        "shared_name" : "P33778 (-) Q15843"
      },
      "selected" : false
    }, {
      "data" : {
        "id" : "637",
        "source" : "115",
        "target" : "201",
        "selected" : false,
        "weight" : 1.0,
        "SUID" : 637,
        "name" : "P33778 (-) Q03468",
        "Edge_Id" : "328",
        "interaction" : "-",
        "shared_interaction" : "-",
        "shared_name" : "P33778 (-) Q03468"
      },
      "selected" : false
    }, {
      "data" : {
        "id" : "636",
        "source" : "115",
        "target" : "184",
        "selected" : false,
        "weight" : 1.0,
        "SUID" : 636,
        "name" : "P33778 (-) P05067",
        "Edge_Id" : "327",
        "interaction" : "-",
        "shared_interaction" : "-",
        "shared_name" : "P33778 (-) P05067"
      },
      "selected" : false
    }, {
      "data" : {
        "id" : "635",
        "source" : "115",
        "target" : "147",
        "selected" : false,
        "weight" : 1.0,
        "SUID" : 635,
        "name" : "P33778 (-) O00257",
        "Edge_Id" : "326",
        "interaction" : "-",
        "shared_interaction" : "-",
        "shared_name" : "P33778 (-) O00257"
      },
      "selected" : false
    }, {
      "data" : {
        "id" : "634",
        "source" : "115",
        "target" : "134",
        "selected" : false,
        "weight" : 1.0,
        "SUID" : 634,
        "name" : "P33778 (-) Q08945",
        "Edge_Id" : "325",
        "interaction" : "-",
        "shared_interaction" : "-",
        "shared_name" : "P33778 (-) Q08945"
      },
      "selected" : false
    }, {
      "data" : {
        "id" : "633",
        "source" : "114",
        "target" : "290",
        "selected" : false,
        "weight" : 1.0,
        "SUID" : 633,
        "name" : "Q9HC52 (-) Q9UPN9",
        "Edge_Id" : "324",
        "interaction" : "-",
        "shared_interaction" : "-",
        "shared_name" : "Q9HC52 (-) Q9UPN9"
      },
      "selected" : false
    }, {
      "data" : {
        "id" : "632",
        "source" : "114",
        "target" : "236",
        "selected" : false,
        "weight" : 1.0,
        "SUID" : 632,
        "name" : "Q9HC52 (-) P06748",
        "Edge_Id" : "323",
        "interaction" : "-",
        "shared_interaction" : "-",
        "shared_name" : "Q9HC52 (-) P06748"
      },
      "selected" : false
    }, {
      "data" : {
        "id" : "631",
        "source" : "114",
        "target" : "189",
        "selected" : false,
        "weight" : 1.0,
        "SUID" : 631,
        "name" : "Q9HC52 (-) P22087",
        "Edge_Id" : "322",
        "interaction" : "-",
        "shared_interaction" : "-",
        "shared_name" : "Q9HC52 (-) P22087"
      },
      "selected" : false
    }, {
      "data" : {
        "id" : "630",
        "source" : "114",
        "target" : "188",
        "selected" : false,
        "weight" : 1.0,
        "SUID" : 630,
        "name" : "Q9HC52 (-) Q9NYF8",
        "Edge_Id" : "321",
        "interaction" : "-",
        "shared_interaction" : "-",
        "shared_name" : "Q9HC52 (-) Q9NYF8"
      },
      "selected" : false
    }, {
      "data" : {
        "id" : "629",
        "source" : "113",
        "target" : "229",
        "selected" : false,
        "weight" : 1.0,
        "SUID" : 629,
        "name" : "P11308 (-) P22626",
        "Edge_Id" : "320",
        "interaction" : "-",
        "shared_interaction" : "-",
        "shared_name" : "P11308 (-) P22626"
      },
      "selected" : false
    }, {
      "data" : {
        "id" : "628",
        "source" : "112",
        "target" : "256",
        "selected" : false,
        "weight" : 1.0,
        "SUID" : 628,
        "name" : "P41235 (-) P54920",
        "Edge_Id" : "319",
        "interaction" : "-",
        "shared_interaction" : "-",
        "shared_name" : "P41235 (-) P54920"
      },
      "selected" : false
    }, {
      "data" : {
        "id" : "627",
        "source" : "112",
        "target" : "252",
        "selected" : false,
        "weight" : 1.0,
        "SUID" : 627,
        "name" : "P41235 (-) Q6FI13",
        "Edge_Id" : "318",
        "interaction" : "-",
        "shared_interaction" : "-",
        "shared_name" : "P41235 (-) Q6FI13"
      },
      "selected" : false
    }, {
      "data" : {
        "id" : "626",
        "source" : "112",
        "target" : "206",
        "selected" : false,
        "weight" : 1.0,
        "SUID" : 626,
        "name" : "P41235 (-) Q99627",
        "Edge_Id" : "317",
        "interaction" : "-",
        "shared_interaction" : "-",
        "shared_name" : "P41235 (-) Q99627"
      },
      "selected" : false
    }, {
      "data" : {
        "id" : "625",
        "source" : "112",
        "target" : "193",
        "selected" : false,
        "weight" : 1.0,
        "SUID" : 625,
        "name" : "P41235 (-) P23229",
        "Edge_Id" : "316",
        "interaction" : "-",
        "shared_interaction" : "-",
        "shared_name" : "P41235 (-) P23229"
      },
      "selected" : false
    }, {
      "data" : {
        "id" : "624",
        "source" : "112",
        "target" : "188",
        "selected" : false,
        "weight" : 1.0,
        "SUID" : 624,
        "name" : "P41235 (-) Q9NYF8",
        "Edge_Id" : "315",
        "interaction" : "-",
        "shared_interaction" : "-",
        "shared_name" : "P41235 (-) Q9NYF8"
      },
      "selected" : false
    }, {
      "data" : {
        "id" : "623",
        "source" : "112",
        "target" : "167",
        "selected" : false,
        "weight" : 1.0,
        "SUID" : 623,
        "name" : "P41235 (-) Q07955",
        "Edge_Id" : "314",
        "interaction" : "-",
        "shared_interaction" : "-",
        "shared_name" : "P41235 (-) Q07955"
      },
      "selected" : false
    }, {
      "data" : {
        "id" : "622",
        "source" : "112",
        "target" : "115",
        "selected" : false,
        "weight" : 1.0,
        "SUID" : 622,
        "name" : "P41235 (-) P33778",
        "Edge_Id" : "313",
        "interaction" : "-",
        "shared_interaction" : "-",
        "shared_name" : "P41235 (-) P33778"
      },
      "selected" : false
    }, {
      "data" : {
        "id" : "621",
        "source" : "111",
        "target" : "302",
        "selected" : false,
        "weight" : 1.0,
        "SUID" : 621,
        "name" : "O60739 (-) Q9NR31",
        "Edge_Id" : "312",
        "interaction" : "-",
        "shared_interaction" : "-",
        "shared_name" : "O60739 (-) Q9NR31"
      },
      "selected" : false
    }, {
      "data" : {
        "id" : "620",
        "source" : "111",
        "target" : "268",
        "selected" : false,
        "weight" : 1.0,
        "SUID" : 620,
        "name" : "O60739 (-) P07355",
        "Edge_Id" : "311",
        "interaction" : "-",
        "shared_interaction" : "-",
        "shared_name" : "O60739 (-) P07355"
      },
      "selected" : false
    }, {
      "data" : {
        "id" : "619",
        "source" : "110",
        "target" : "309",
        "selected" : false,
        "weight" : 1.0,
        "SUID" : 619,
        "name" : "P62249 (-) P32969",
        "Edge_Id" : "310",
        "interaction" : "-",
        "shared_interaction" : "-",
        "shared_name" : "P62249 (-) P32969"
      },
      "selected" : false
    }, {
      "data" : {
        "id" : "618",
        "source" : "110",
        "target" : "307",
        "selected" : false,
        "weight" : 1.0,
        "SUID" : 618,
        "name" : "P62249 (-) P0CG48",
        "Edge_Id" : "309",
        "interaction" : "-",
        "shared_interaction" : "-",
        "shared_name" : "P62249 (-) P0CG48"
      },
      "selected" : false
    }, {
      "data" : {
        "id" : "617",
        "source" : "110",
        "target" : "306",
        "selected" : false,
        "weight" : 1.0,
        "SUID" : 617,
        "name" : "P62249 (-) P63165",
        "Edge_Id" : "308",
        "interaction" : "-",
        "shared_interaction" : "-",
        "shared_name" : "P62249 (-) P63165"
      },
      "selected" : false
    }, {
      "data" : {
        "id" : "616",
        "source" : "110",
        "target" : "304",
        "selected" : false,
        "weight" : 1.0,
        "SUID" : 616,
        "name" : "P62249 (-) Q14164",
        "Edge_Id" : "307",
        "interaction" : "-",
        "shared_interaction" : "-",
        "shared_name" : "P62249 (-) Q14164"
      },
      "selected" : false
    }, {
      "data" : {
        "id" : "615",
        "source" : "110",
        "target" : "299",
        "selected" : false,
        "weight" : 1.0,
        "SUID" : 615,
        "name" : "P62249 (-) P50914",
        "Edge_Id" : "306",
        "interaction" : "-",
        "shared_interaction" : "-",
        "shared_name" : "P62249 (-) P50914"
      },
      "selected" : false
    }, {
      "data" : {
        "id" : "614",
        "source" : "110",
        "target" : "295",
        "selected" : false,
        "weight" : 1.0,
        "SUID" : 614,
        "name" : "P62249 (-) P02751",
        "Edge_Id" : "305",
        "interaction" : "-",
        "shared_interaction" : "-",
        "shared_name" : "P62249 (-) P02751"
      },
      "selected" : false
    }, {
      "data" : {
        "id" : "613",
        "source" : "110",
        "target" : "291",
        "selected" : false,
        "weight" : 1.0,
        "SUID" : 613,
        "name" : "P62249 (-) P54274",
        "Edge_Id" : "304",
        "interaction" : "-",
        "shared_interaction" : "-",
        "shared_name" : "P62249 (-) P54274"
      },
      "selected" : false
    }, {
      "data" : {
        "id" : "612",
        "source" : "110",
        "target" : "289",
        "selected" : false,
        "weight" : 1.0,
        "SUID" : 612,
        "name" : "P62249 (-) P61513",
        "Edge_Id" : "303",
        "interaction" : "-",
        "shared_interaction" : "-",
        "shared_name" : "P62249 (-) P61513"
      },
      "selected" : false
    }, {
      "data" : {
        "id" : "611",
        "source" : "110",
        "target" : "286",
        "selected" : false,
        "weight" : 1.0,
        "SUID" : 611,
        "name" : "P62249 (-) P19438",
        "Edge_Id" : "302",
        "interaction" : "-",
        "shared_interaction" : "-",
        "shared_name" : "P62249 (-) P19438"
      },
      "selected" : false
    }, {
      "data" : {
        "id" : "610",
        "source" : "110",
        "target" : "283",
        "selected" : false,
        "weight" : 1.0,
        "SUID" : 610,
        "name" : "P62249 (-) P83731",
        "Edge_Id" : "301",
        "interaction" : "-",
        "shared_interaction" : "-",
        "shared_name" : "P62249 (-) P83731"
      },
      "selected" : false
    }, {
      "data" : {
        "id" : "609",
        "source" : "110",
        "target" : "280",
        "selected" : false,
        "weight" : 1.0,
        "SUID" : 609,
        "name" : "P62249 (-) P63220",
        "Edge_Id" : "300",
        "interaction" : "-",
        "shared_interaction" : "-",
        "shared_name" : "P62249 (-) P63220"
      },
      "selected" : false
    }, {
      "data" : {
        "id" : "608",
        "source" : "110",
        "target" : "276",
        "selected" : false,
        "weight" : 1.0,
        "SUID" : 608,
        "name" : "P62249 (-) Q13620",
        "Edge_Id" : "299",
        "interaction" : "-",
        "shared_interaction" : "-",
        "shared_name" : "P62249 (-) Q13620"
      },
      "selected" : false
    }, {
      "data" : {
        "id" : "607",
        "source" : "110",
        "target" : "271",
        "selected" : false,
        "weight" : 1.0,
        "SUID" : 607,
        "name" : "P62249 (-) Q13618",
        "Edge_Id" : "298",
        "interaction" : "-",
        "shared_interaction" : "-",
        "shared_name" : "P62249 (-) Q13618"
      },
      "selected" : false
    }, {
      "data" : {
        "id" : "606",
        "source" : "110",
        "target" : "270",
        "selected" : false,
        "weight" : 1.0,
        "SUID" : 606,
        "name" : "P62249 (-) Q13617",
        "Edge_Id" : "297",
        "interaction" : "-",
        "shared_interaction" : "-",
        "shared_name" : "P62249 (-) Q13617"
      },
      "selected" : false
    }, {
      "data" : {
        "id" : "605",
        "source" : "110",
        "target" : "269",
        "selected" : false,
        "weight" : 1.0,
        "SUID" : 605,
        "name" : "P62249 (-) Q13616",
        "Edge_Id" : "296",
        "interaction" : "-",
        "shared_interaction" : "-",
        "shared_name" : "P62249 (-) Q13616"
      },
      "selected" : false
    }, {
      "data" : {
        "id" : "604",
        "source" : "110",
        "target" : "260",
        "selected" : false,
        "weight" : 1.0,
        "SUID" : 604,
        "name" : "P62249 (-) P52272",
        "Edge_Id" : "295",
        "interaction" : "-",
        "shared_interaction" : "-",
        "shared_name" : "P62249 (-) P52272"
      },
      "selected" : false
    }, {
      "data" : {
        "id" : "603",
        "source" : "110",
        "target" : "251",
        "selected" : false,
        "weight" : 1.0,
        "SUID" : 603,
        "name" : "P62249 (-) P24941",
        "Edge_Id" : "294",
        "interaction" : "-",
        "shared_interaction" : "-",
        "shared_name" : "P62249 (-) P24941"
      },
      "selected" : false
    }, {
      "data" : {
        "id" : "602",
        "source" : "110",
        "target" : "241",
        "selected" : false,
        "weight" : 1.0,
        "SUID" : 602,
        "name" : "P62249 (-) P03372",
        "Edge_Id" : "293",
        "interaction" : "-",
        "shared_interaction" : "-",
        "shared_name" : "P62249 (-) P03372"
      },
      "selected" : false
    }, {
      "data" : {
        "id" : "601",
        "source" : "110",
        "target" : "234",
        "selected" : false,
        "weight" : 1.0,
        "SUID" : 601,
        "name" : "P62249 (-) P61956",
        "Edge_Id" : "292",
        "interaction" : "-",
        "shared_interaction" : "-",
        "shared_name" : "P62249 (-) P61956"
      },
      "selected" : false
    }, {
      "data" : {
        "id" : "600",
        "source" : "110",
        "target" : "228",
        "selected" : false,
        "weight" : 1.0,
        "SUID" : 600,
        "name" : "P62249 (-) P11441",
        "Edge_Id" : "291",
        "interaction" : "-",
        "shared_interaction" : "-",
        "shared_name" : "P62249 (-) P11441"
      },
      "selected" : false
    }, {
      "data" : {
        "id" : "599",
        "source" : "110",
        "target" : "226",
        "selected" : false,
        "weight" : 1.0,
        "SUID" : 599,
        "name" : "P62249 (-) P13612",
        "Edge_Id" : "290",
        "interaction" : "-",
        "shared_interaction" : "-",
        "shared_name" : "P62249 (-) P13612"
      },
      "selected" : false
    }, {
      "data" : {
        "id" : "598",
        "source" : "110",
        "target" : "224",
        "selected" : false,
        "weight" : 1.0,
        "SUID" : 598,
        "name" : "P62249 (-) P63104",
        "Edge_Id" : "289",
        "interaction" : "-",
        "shared_interaction" : "-",
        "shared_name" : "P62249 (-) P63104"
      },
      "selected" : false
    }, {
      "data" : {
        "id" : "597",
        "source" : "110",
        "target" : "213",
        "selected" : false,
        "weight" : 1.0,
        "SUID" : 597,
        "name" : "P62249 (-) P30050",
        "Edge_Id" : "288",
        "interaction" : "-",
        "shared_interaction" : "-",
        "shared_name" : "P62249 (-) P30050"
      },
      "selected" : false
    }, {
      "data" : {
        "id" : "596",
        "source" : "110",
        "target" : "207",
        "selected" : false,
        "weight" : 1.0,
        "SUID" : 596,
        "name" : "P62249 (-) Q15843",
        "Edge_Id" : "287",
        "interaction" : "-",
        "shared_interaction" : "-",
        "shared_name" : "P62249 (-) Q15843"
      },
      "selected" : false
    }, {
      "data" : {
        "id" : "595",
        "source" : "110",
        "target" : "196",
        "selected" : false,
        "weight" : 1.0,
        "SUID" : 595,
        "name" : "P62249 (-) O60216",
        "Edge_Id" : "286",
        "interaction" : "-",
        "shared_interaction" : "-",
        "shared_name" : "P62249 (-) O60216"
      },
      "selected" : false
    }, {
      "data" : {
        "id" : "594",
        "source" : "110",
        "target" : "184",
        "selected" : false,
        "weight" : 1.0,
        "SUID" : 594,
        "name" : "P62249 (-) P05067",
        "Edge_Id" : "285",
        "interaction" : "-",
        "shared_interaction" : "-",
        "shared_name" : "P62249 (-) P05067"
      },
      "selected" : false
    }, {
      "data" : {
        "id" : "593",
        "source" : "110",
        "target" : "181",
        "selected" : false,
        "weight" : 1.0,
        "SUID" : 593,
        "name" : "P62249 (-) P62701",
        "Edge_Id" : "284",
        "interaction" : "-",
        "shared_interaction" : "-",
        "shared_name" : "P62249 (-) P62701"
      },
      "selected" : false
    }, {
      "data" : {
        "id" : "592",
        "source" : "110",
        "target" : "173",
        "selected" : false,
        "weight" : 1.0,
        "SUID" : 592,
        "name" : "P62249 (-) Q15004",
        "Edge_Id" : "283",
        "interaction" : "-",
        "shared_interaction" : "-",
        "shared_name" : "P62249 (-) Q15004"
      },
      "selected" : false
    }, {
      "data" : {
        "id" : "591",
        "source" : "110",
        "target" : "162",
        "selected" : false,
        "weight" : 1.0,
        "SUID" : 591,
        "name" : "P62249 (-) Q13233",
        "Edge_Id" : "282",
        "interaction" : "-",
        "shared_interaction" : "-",
        "shared_name" : "P62249 (-) Q13233"
      },
      "selected" : false
    }, {
      "data" : {
        "id" : "590",
        "source" : "110",
        "target" : "156",
        "selected" : false,
        "weight" : 1.0,
        "SUID" : 590,
        "name" : "P62249 (-) P40337",
        "Edge_Id" : "281",
        "interaction" : "-",
        "shared_interaction" : "-",
        "shared_name" : "P62249 (-) P40337"
      },
      "selected" : false
    }, {
      "data" : {
        "id" : "589",
        "source" : "110",
        "target" : "151",
        "selected" : false,
        "weight" : 1.0,
        "SUID" : 589,
        "name" : "P62249 (-) Q504Q3",
        "Edge_Id" : "280",
        "interaction" : "-",
        "shared_interaction" : "-",
        "shared_name" : "P62249 (-) Q504Q3"
      },
      "selected" : false
    }, {
      "data" : {
        "id" : "588",
        "source" : "110",
        "target" : "136",
        "selected" : false,
        "weight" : 1.0,
        "SUID" : 588,
        "name" : "P62249 (-) P56537",
        "Edge_Id" : "279",
        "interaction" : "-",
        "shared_interaction" : "-",
        "shared_name" : "P62249 (-) P56537"
      },
      "selected" : false
    }, {
      "data" : {
        "id" : "587",
        "source" : "110",
        "target" : "135",
        "selected" : false,
        "weight" : 1.0,
        "SUID" : 587,
        "name" : "P62249 (-) P63244",
        "Edge_Id" : "278",
        "interaction" : "-",
        "shared_interaction" : "-",
        "shared_name" : "P62249 (-) P63244"
      },
      "selected" : false
    }, {
      "data" : {
        "id" : "586",
        "source" : "110",
        "target" : "128",
        "selected" : false,
        "weight" : 1.0,
        "SUID" : 586,
        "name" : "P62249 (-) P08865",
        "Edge_Id" : "277",
        "interaction" : "-",
        "shared_interaction" : "-",
        "shared_name" : "P62249 (-) P08865"
      },
      "selected" : false
    }, {
      "data" : {
        "id" : "585",
        "source" : "110",
        "target" : "124",
        "selected" : false,
        "weight" : 1.0,
        "SUID" : 585,
        "name" : "P62249 (-) P46782",
        "Edge_Id" : "276",
        "interaction" : "-",
        "shared_interaction" : "-",
        "shared_name" : "P62249 (-) P46782"
      },
      "selected" : false
    }, {
      "data" : {
        "id" : "584",
        "source" : "110",
        "target" : "122",
        "selected" : false,
        "weight" : 1.0,
        "SUID" : 584,
        "name" : "P62249 (-) Q86VP6",
        "Edge_Id" : "275",
        "interaction" : "-",
        "shared_interaction" : "-",
        "shared_name" : "P62249 (-) Q86VP6"
      },
      "selected" : false
    }, {
      "data" : {
        "id" : "583",
        "source" : "110",
        "target" : "121",
        "selected" : false,
        "weight" : 1.0,
        "SUID" : 583,
        "name" : "P62249 (-) P46777",
        "Edge_Id" : "274",
        "interaction" : "-",
        "shared_interaction" : "-",
        "shared_name" : "P62249 (-) P46777"
      },
      "selected" : false
    }, {
      "data" : {
        "id" : "582",
        "source" : "110",
        "target" : "120",
        "selected" : false,
        "weight" : 1.0,
        "SUID" : 582,
        "name" : "P62249 (-) P46776",
        "Edge_Id" : "273",
        "interaction" : "-",
        "shared_interaction" : "-",
        "shared_name" : "P62249 (-) P46776"
      },
      "selected" : false
    }, {
      "data" : {
        "id" : "581",
        "source" : "110",
        "target" : "111",
        "selected" : false,
        "weight" : 1.0,
        "SUID" : 581,
[truncated: 103,434 more chars]
